# Supplementary material for: Limits to the Rate of Adaptive Substitution in Sexual Populations
Source: PLoS Genet. 2012 Jun 7;8(6):e1002740. doi: 10.1371/journal.pgen.1002740 (PMC3369949; doi:10.1371/journal.pgen.1002740)
Supplement: Protocol S1 — Numerical analysis. (NB) [file pgen.1002740.s010.nb]

(* Content-type: application/vnd.wolfram.mathematica *)

(*** Wolfram Notebook File ***)
(* http://www.wolfram.com/nb *)

(* CreatedBy='Mathematica 8.0' *)

(*CacheID: 234*)
(* Internal cache information:
NotebookFileLineBreakTest
NotebookFileLineBreakTest
NotebookDataPosition[       157,          7]
NotebookDataLength[   1311429,      31476]
NotebookOptionsPosition[   1293439,      30903]
NotebookOutlinePosition[   1293899,      30921]
CellTagsIndexPosition[   1293856,      30918]
WindowFrame->Normal*)

(* Beginning of Notebook Content *)
Notebook[{
Cell[TextData[{
 "This notebook provides the ",
 StyleBox["Mathematica",
  FontSlant->"Italic"],
 " code used to generate the numerical plots. Care must be used with \
numerical calculations of this kind, as they may be sensitive to the small \
differences between numbers that are equal up to machine precision. We \
believe that the numerics below are accurate, but the code will not \
necessarily work on parameters much larger or smaller than those considered \
here."
}], "Text",
 CellChangeTimes->{{3.545649948118869*^9, 3.545649983096333*^9}, {
  3.545650028422368*^9, 3.545650071195245*^9}, {3.545650225276359*^9, 
  3.545650285444064*^9}, {3.545650360072462*^9, 3.545650360229574*^9}, {
  3.545650442804743*^9, 3.5456504474733562`*^9}, {3.5456504817414103`*^9, 
  3.545650646993472*^9}}],

Cell[CellGroupData[{

Cell["Definitions", "Section",
 InitializationCell->True,
 InitializationGroup->True],

Cell[BoxData[
 RowBox[{"Needs", "[", "\"\<PlotLegends`\>\"", "]"}]], "Input",
 InitializationCell->True,
 InitializationGroup->True],

Cell[CellGroupData[{

Cell[" goodlabel", "Subsubsection",
 InitializationGroup->True,
 CellChangeTimes->{{3.5153219623500843`*^9, 3.5153219647020617`*^9}}],

Cell[BoxData[{
 RowBox[{
  RowBox[{
   RowBox[{"goodlabel", "::", "usage"}], "=", 
   "\"\<Evaluate[goodlabel[xlabel,ylabel, xstyle, ystyle]] makes plot labels \
with the desired style. Labels should be passed as strings.\>\""}], 
  ";"}], "\n", 
 RowBox[{
  RowBox[{
   RowBox[{"goodlabel", "[", 
    RowBox[{"x_", ",", "y_"}], "]"}], ":=", 
   RowBox[{"{", 
    RowBox[{
     RowBox[{"Frame", "\[Rule]", 
      RowBox[{"{", 
       RowBox[{
        RowBox[{"{", 
         RowBox[{"True", ",", "False"}], "}"}], ",", 
        RowBox[{"{", 
         RowBox[{"True", ",", "False"}], "}"}]}], "}"}]}], ",", 
     RowBox[{"FrameLabel", "\[Rule]", 
      RowBox[{"{", 
       RowBox[{"x", ",", "y"}], "}"}]}]}], "}"}]}], 
  ";"}], "\[IndentingNewLine]", 
 RowBox[{
  RowBox[{
   RowBox[{"goodlabel", "[", 
    RowBox[{"x_", ",", "y_", ",", "style_"}], "]"}], ":=", 
   RowBox[{"goodlabel", "[", 
    RowBox[{"x", ",", "y", ",", "style", ",", "style"}], "]"}]}], ";", 
  RowBox[{
   RowBox[{"goodlabel", "[", 
    RowBox[{"x_", ",", "y_", ",", "xstyle_", ",", " ", "ystyle_"}], "]"}], ":=", 
   RowBox[{"{", 
    RowBox[{
     RowBox[{"Frame", "\[Rule]", 
      RowBox[{"{", 
       RowBox[{
        RowBox[{"{", 
         RowBox[{"True", ",", "False"}], "}"}], ",", 
        RowBox[{"{", 
         RowBox[{"True", ",", "False"}], "}"}]}], "}"}]}], ",", 
     RowBox[{"FrameLabel", "\[Rule]", 
      RowBox[{"{", 
       RowBox[{
        RowBox[{"Style", "[", 
         RowBox[{"x", ",", "xstyle"}], "]"}], ",", 
        RowBox[{"Style", "[", 
         RowBox[{"y", ",", "ystyle"}], "]"}]}], "}"}]}]}], "}"}]}], 
  ";"}]}], "Input",
 InitializationCell->True,
 InitializationGroup->True,
 CellChangeTimes->{
  3.515130684185071*^9, {3.515321970745058*^9, 3.515322160147015*^9}, {
   3.5153223095340843`*^9, 3.515322395610772*^9}, {3.515322475438066*^9, 
   3.5153225623729467`*^9}, 3.515746710261422*^9, {3.515746761825103*^9, 
   3.515746797882565*^9}}]
}, Closed]],

Cell[CellGroupData[{

Cell["HaploidTypes", "Subsubsection",
 InitializationGroup->True,
 CellChangeTimes->{{3.54582462985927*^9, 3.545824637846526*^9}}],

Cell[BoxData[
 RowBox[{
  RowBox[{
   RowBox[{"HaploidTypes", "::", "usage"}], "=", 
   "\"\<HaploidTypes[{{a1,b1,..},{a2,b2,..}..}] lists all possible haploid \
genotypes, based on the set of alleles {a1,b1,..} at locus 1, etc.  \
HaploidTypes[{{a,b,..},n}] lists all possible genotypes, assuming the same \
set of alleles at n loci.  HaploidTypes[n] assumes n loci, with two alleles \
labelled {0,1}.\>\""}], ";"}]], "Input",
 InitializationGroup->True,
 CellChangeTimes->{{3.545824475911916*^9, 3.545824501214764*^9}, {
  3.545824644139776*^9, 3.5458246456277533`*^9}}],

Cell[BoxData[
 RowBox[{
  RowBox[{
   RowBox[{"HaploidTypes", "[", 
    RowBox[{
     RowBox[{"{", "}"}], ",", "___"}], "]"}], ":=", 
   RowBox[{"{", "}"}]}], ";"}]], "Input",
 InitializationCell->True,
 InitializationGroup->True,
 GeneratedCell->True,
 CellAutoOverwrite->True],

Cell[BoxData[
 RowBox[{
  RowBox[{
   RowBox[{"HaploidTypes", "[", 
    RowBox[{"g_List", ",", "opts___"}], "]"}], ":=", 
   RowBox[{
    RowBox[{"HaploidTypes", "[", 
     RowBox[{"g", ",", "opts"}], "]"}], "=", "\n", "\t\t\t", 
    RowBox[{"Flatten", "[", 
     RowBox[{
      RowBox[{"Apply", "[", 
       RowBox[{"Outer", ",", 
        RowBox[{"Prepend", "[", 
         RowBox[{"g", ",", "List"}], "]"}]}], "]"}], ",", 
      RowBox[{
       RowBox[{"Length", "[", "g", "]"}], "-", "1"}]}], "]"}]}]}], 
  ";"}]], "Input",
 InitializationCell->True,
 InitializationGroup->True,
 CellChangeTimes->{{3.545824659512981*^9, 3.545824662475028*^9}, 
   3.5458248378970337`*^9}],

Cell[BoxData[
 RowBox[{
  RowBox[{
   RowBox[{"HaploidTypes", "[", 
    RowBox[{
     RowBox[{"{", 
      RowBox[{"g_List", ",", "n_Integer"}], "}"}], ",", "opts___"}], "]"}], ":=", 
   RowBox[{
    RowBox[{"HaploidTypes", "[", 
     RowBox[{
      RowBox[{"{", 
       RowBox[{"g", ",", "n"}], "}"}], ",", "opts"}], "]"}], "=", 
    RowBox[{"HaploidTypes", "[", 
     RowBox[{
      RowBox[{"Table", "[", 
       RowBox[{"g", ",", 
        RowBox[{"{", "n", "}"}]}], "]"}], ",", "opts"}], "]"}]}]}], 
  ";"}]], "Input",
 InitializationCell->True,
 InitializationGroup->True,
 GeneratedCell->True,
 CellAutoOverwrite->True],

Cell[BoxData[
 RowBox[{
  RowBox[{
   RowBox[{"HaploidTypes", "[", 
    RowBox[{"n_Integer", ",", "opts___"}], "]"}], ":=", 
   RowBox[{
    RowBox[{"HaploidTypes", "[", 
     RowBox[{"n", ",", "opts"}], "]"}], "=", 
    RowBox[{"HaploidTypes", "[", 
     RowBox[{
      RowBox[{"{", 
       RowBox[{
        RowBox[{"{", 
         RowBox[{"0", ",", "1"}], "}"}], ",", "n"}], "}"}], ",", "opts"}], 
     "]"}]}]}], ";"}]], "Input",
 InitializationCell->True,
 InitializationGroup->True,
 GeneratedCell->True,
 CellAutoOverwrite->True]
}, Closed]],

Cell[CellGroupData[{

Cell["Logistic/logit functions", "Subsubsection",
 InitializationCell->True,
 InitializationGroup->True,
 CellChangeTimes->{{3.518150044032848*^9, 3.5181500515670443`*^9}, {
   3.5456393570041027`*^9, 3.545639359274719*^9}, {3.5456393948746233`*^9, 
   3.545639396962714*^9}, 3.5456443248799562`*^9}],

Cell["The logit function is the inverse of the logistic function.", "Text",
 InitializationGroup->True,
 CellChangeTimes->{{3.545639419655773*^9, 3.545639430712236*^9}, 
   3.5456443248804197`*^9}],

Cell[BoxData[{
 RowBox[{
  RowBox[{
   RowBox[{"Logistic", "[", "t_", "]"}], ":=", 
   RowBox[{"1", "/", 
    RowBox[{"(", 
     RowBox[{"1", "+", 
      RowBox[{"Exp", "[", 
       RowBox[{"-", "t"}], "]"}]}], ")"}]}]}], ";"}], "\[IndentingNewLine]", 
 RowBox[{
  RowBox[{
   RowBox[{"Logit", "[", "p_", "]"}], ":=", 
   RowBox[{"Log", "[", 
    FractionBox["p", 
     RowBox[{"1", "-", "p"}]], "]"}]}], ";"}]}], "Input",
 InitializationCell->True,
 InitializationGroup->True,
 CellChangeTimes->{
  3.5181500963319674`*^9, 3.545639371686296*^9, {3.545639410107795*^9, 
   3.545639410401353*^9}, 3.5456443248812313`*^9}]
}, Closed]],

Cell[CellGroupData[{

Cell["RealPositiveQ", "Subsubsection",
 InitializationGroup->True],

Cell[BoxData[
 RowBox[{
  RowBox[{
   RowBox[{"RealPositiveQ", "::", "usage"}], "=", 
   "\"\<RealPositiveQ[{\[Ellipsis]}] tests whether every entry in a list is \
real and positive. This can be used as a sanity check in calculations.\>\""}],
   ";"}]], "Input",
 InitializationCell->True,
 InitializationGroup->True,
 CellChangeTimes->{{3.545644652493705*^9, 3.545644689624917*^9}, {
  3.5456503051862803`*^9, 3.5456503491292343`*^9}}],

Cell[BoxData[
 RowBox[{" ", 
  RowBox[{
   RowBox[{
    RowBox[{"RealPositiveQ", "[", "s_List", "]"}], ":=", 
    RowBox[{"And", "@@", 
     RowBox[{
      RowBox[{"(", 
       RowBox[{
        RowBox[{
         RowBox[{
          RowBox[{"Re", "[", "#1", "]"}], ">", "0"}], "&&", 
         RowBox[{
          RowBox[{"Im", "[", "#1", "]"}], "\[Equal]", "0"}]}], "&"}], ")"}], "/@",
       "s"}]}]}], ";"}]}]], "Input",
 InitializationCell->True,
 InitializationGroup->True]
}, Closed]],

Cell[CellGroupData[{

Cell["U, V -- single sweep trajectories", "Subsubsection",
 InitializationGroup->True,
 CellChangeTimes->{{3.545644331977332*^9, 3.545644338633523*^9}}],

Cell[BoxData[
 RowBox[{
  RowBox[{
   RowBox[{"U", "::", "usage"}], "=", 
   "\"\<U[T,S,Tc] gives the frequency of a deterministic sweep centered at \
Tc, with selective coefficient S. U[T,S] assumes Tc=0. U[T] assumes \
S=1.\>\""}], ";"}]], "Input",
 InitializationCell->True,
 InitializationGroup->True,
 CellChangeTimes->{
  3.545638929888269*^9, {3.545638987914241*^9, 3.545638994754257*^9}, {
   3.545639032037423*^9, 3.545639054991207*^9}, {3.545639128349792*^9, 
   3.545639159174244*^9}, {3.545639436667935*^9, 3.545639437187056*^9}}],

Cell[BoxData[
 RowBox[{
  RowBox[{
   RowBox[{"V", "::", "usage"}], "=", 
   "\"\<V[T,S,Tc] gives the frequency of the original allele for a sweep \
centered at Tc, with selective coefficient S.  U[T,S] assumes Tc=0.\>\""}], 
  ";"}]], "Input",
 InitializationCell->True,
 InitializationGroup->True,
 CellChangeTimes->{
  3.5456389315616293`*^9, {3.545638999412979*^9, 3.545639006076289*^9}, {
   3.545639036593927*^9, 3.545639051931686*^9}}],

Cell[BoxData[{
 RowBox[{
  RowBox[{
   RowBox[{"V", "[", 
    RowBox[{"T_", ",", "ST___"}], "]"}], ":=", 
   RowBox[{"1", "-", 
    RowBox[{"U", "[", 
     RowBox[{"T", ",", "ST"}], "]"}]}]}], ";"}], "\[IndentingNewLine]", 
 RowBox[{
  RowBox[{
   RowBox[{"U", "[", "T_", "]"}], ":=", 
   RowBox[{"U", "[", 
    RowBox[{"T", ",", "1", ",", "0"}], "]"}]}], 
  ";"}], "\[IndentingNewLine]", 
 RowBox[{
  RowBox[{
   RowBox[{"U", "[", 
    RowBox[{"T_", ",", "S_"}], "]"}], ":=", 
   RowBox[{"U", "[", 
    RowBox[{"T", ",", "S", ",", "0"}], "]"}]}], 
  ";"}], "\[IndentingNewLine]", 
 RowBox[{
  RowBox[{
   RowBox[{"U", "[", 
    RowBox[{"T_", ",", "S_", ",", "Tc_"}], "]"}], ":=", 
   RowBox[{"Logistic", "[", 
    RowBox[{"S", 
     RowBox[{"(", 
      RowBox[{"T", "-", "Tc"}], ")"}]}], "]"}]}], ";"}]}], "Input",
 InitializationCell->True,
 InitializationGroup->True,
 CellChangeTimes->{{3.545639061232688*^9, 3.545639064350277*^9}, {
  3.545639447657262*^9, 3.5456394764133787`*^9}}]
}, Closed]],

Cell[CellGroupData[{

Cell["One background sweep", "Subsection",
 InitializationGroup->True,
 CellChangeTimes->{{3.5456443444621572`*^9, 3.54564435082972*^9}}],

Cell[TextData[{
 "These functions describe the fixation probability of a new favorable allele \
at a locus given that there is an ongoing sweep at a linked locus. This \
background sweep is assumed to be deterministic and uninfluenced by the focal \
allele. All variables are scaled. Let the advantage of the focal allele be ",
 Cell[BoxData[
  FormBox["s", TraditionalForm]]],
 ", the advantage of the background allele be ",
 Cell[BoxData[
  FormBox["S", TraditionalForm]]],
 ", and the recombination rate between the loci be ",
 Cell[BoxData[
  FormBox["r", TraditionalForm]]],
 ", and letting ",
 Cell[BoxData[
  FormBox["t", TraditionalForm]]],
 " be the number of generations from when the background sweep is at \
frequency 1/2 (so that ",
 Cell[BoxData[
  FormBox[
   RowBox[{"t", "<", "0"}], TraditionalForm]]],
 " corresponds to frequencies <1/2). The functions work with ",
 Cell[BoxData[
  FormBox[
   RowBox[{
    RowBox[{"\[Theta]", "=", 
     RowBox[{"s", "/", "S"}]}], ",", " ", 
    RowBox[{"\[Rho]", "=", 
     RowBox[{"r", "/", "S"}]}], ",", " ", 
    RowBox[{"T", "=", 
     RowBox[{"S", " ", "t"}]}]}], TraditionalForm]]],
 ", and return the scaled probability of fixation ",
 Cell[BoxData[
  FormBox[
   RowBox[{"\[CapitalPhi]", "=", 
    RowBox[{
     SubscriptBox["P", "fix"], "/", 
     RowBox[{"(", 
      RowBox[{"2", "s"}], ")"}]}]}], TraditionalForm]]],
 ". Note that these are the scalings used in Barton 1995, which are different \
from those used in the rest of this manuscript. "
}], "Text",
 InitializationGroup->True,
 CellChangeTimes->{{3.5456448487774687`*^9, 3.545645275462884*^9}, {
  3.5456455679619703`*^9, 3.545645569744265*^9}, {3.545646351109807*^9, 
  3.5456463902815723`*^9}, {3.54564664965314*^9, 3.5456466519815617`*^9}}],

Cell[CellGroupData[{

Cell["PfixNew", "Subsubsection",
 InitializationCell->True,
 InitializationGroup->True],

Cell[BoxData[
 RowBox[{
  RowBox[{
   RowBox[{"PfixNew", "::", "usage"}], "=", 
   "\"\<PfixNew[{Pv,Pu},{\[Theta],\[Rho]},{T0,T1}] gives the scaled expected \
probability of fixation, \[CapitalPhi](X,T), of a new allele arising on \
background X. Pu(T)=\[CapitalPhi](1,T) is for an allele arising on the \
favorable background, while Pv(T)=\[CapitalPhi](0,T) is for the unfavorable \
background. \[CapitalPhi] is calculated for a range of times \
T\[Element][T0,T1], where T1 should be late enough that the sweep is \
effectively fixed.\>\""}], ";"}]], "Input",
 InitializationCell->True,
 InitializationGroup->True,
 CellChangeTimes->{{3.545639516362692*^9, 3.545639661029024*^9}, {
  3.545639716953356*^9, 3.545639729283139*^9}, {3.545639776330702*^9, 
  3.545639793430985*^9}, {3.545639837025508*^9, 3.5456399661990433`*^9}, {
  3.545640763917074*^9, 3.545640867139791*^9}, {3.5456409355952663`*^9, 
  3.545641061684946*^9}, {3.5456411195504427`*^9, 3.545641123447714*^9}, {
  3.545645291306081*^9, 3.545645320714875*^9}, {3.545645357377158*^9, 
  3.54564536365475*^9}}],

Cell[BoxData[
 RowBox[{
  RowBox[{
   RowBox[{"PfixNew", "[", 
    RowBox[{
     RowBox[{"{", 
      RowBox[{"Pv_", ",", "Pu_"}], "}"}], ",", 
     RowBox[{"{", 
      RowBox[{"\[Theta]_", ",", "\[Rho]_"}], "}"}], ",", 
     RowBox[{"{", 
      RowBox[{"T0_", ",", "T1_"}], "}"}]}], "]"}], ":=", 
   RowBox[{"Module", "[", 
    RowBox[{
     RowBox[{"{", "T", "}"}], ",", "\[IndentingNewLine]", 
     RowBox[{
      RowBox[{"NDSolve", "[", 
       RowBox[{
        RowBox[{"{", "\[IndentingNewLine]", 
         RowBox[{
          RowBox[{
           RowBox[{"-", 
            RowBox[{
             RowBox[{"Pv", " ", "'"}], "[", "T", "]"}]}], "\[Equal]", 
           RowBox[{
            RowBox[{
             RowBox[{"-", "\[Rho]"}], " ", 
             RowBox[{"U", "[", "T", "]"}], 
             RowBox[{"(", 
              RowBox[{
               RowBox[{"Pv", "[", "T", "]"}], "-", 
               RowBox[{"Pu", "[", "T", "]"}]}], ")"}]}], "+", 
            RowBox[{
             RowBox[{"(", 
              RowBox[{"\[Theta]", "-", 
               RowBox[{"U", "[", "T", "]"}]}], ")"}], 
             RowBox[{"Pv", "[", "T", "]"}]}], "-", 
            RowBox[{"\[Theta]", " ", 
             SuperscriptBox[
              RowBox[{"Pv", "[", "T", "]"}], "2"]}]}]}], ",", 
          "\[IndentingNewLine]", 
          RowBox[{
           RowBox[{"-", 
            RowBox[{
             RowBox[{"Pu", " ", "'"}], "[", "T", "]"}]}], "\[Equal]", 
           RowBox[{
            RowBox[{
             RowBox[{"+", "\[Rho]"}], " ", 
             RowBox[{"V", "[", "T", "]"}], 
             RowBox[{"(", 
              RowBox[{
               RowBox[{"Pv", "[", "T", "]"}], "-", 
               RowBox[{"Pu", "[", "T", "]"}]}], ")"}]}], "+", 
            RowBox[{
             RowBox[{"(", 
              RowBox[{"\[Theta]", "+", 
               RowBox[{"V", "[", "T", "]"}]}], ")"}], 
             RowBox[{"Pu", "[", "T", "]"}]}], "-", 
            RowBox[{"\[Theta]", " ", 
             SuperscriptBox[
              RowBox[{"Pu", "[", "T", "]"}], "2"]}]}]}], ",", 
          "\[IndentingNewLine]", 
          RowBox[{
           RowBox[{"Pv", "[", "T1", "]"}], "\[Equal]", 
           FractionBox[
            RowBox[{
             RowBox[{"-", "1"}], "+", "\[Theta]", "-", "\[Rho]", "+", 
             SqrtBox[
              RowBox[{
               RowBox[{"4", " ", "\[Theta]", " ", "\[Rho]"}], "+", 
               SuperscriptBox[
                RowBox[{"(", 
                 RowBox[{"1", "-", "\[Theta]", "+", "\[Rho]"}], ")"}], 
                "2"]}]]}], 
            RowBox[{"2", " ", "\[Theta]"}]]}], ",", 
          RowBox[{
           RowBox[{"Pu", "[", "T1", "]"}], "\[Equal]", "1"}]}], "}"}], ",", 
        RowBox[{"{", 
         RowBox[{"Pv", ",", "Pu"}], "}"}], ",", 
        RowBox[{"{", 
         RowBox[{"T", ",", "T0", ",", "T1"}], "}"}]}], "]"}], 
      "\[LeftDoubleBracket]", "1", "\[RightDoubleBracket]"}]}], "]"}]}], 
  ";"}]], "Input",
 InitializationCell->True,
 InitializationGroup->True]
}, Closed]],

Cell[CellGroupData[{

Cell["PfixTot", "Subsubsection",
 InitializationCell->True,
 InitializationGroup->True],

Cell[BoxData[
 RowBox[{
  RowBox[{
   RowBox[{"PfixTot", "::", "usage"}], "=", 
   "\"\<PfixTot[{\[Theta],\[Rho]},{T0,T1}] gives the scaled total loss of \
fixation probability at the focal locus caused by interference from the \
background sweep, \!\(\*SubsuperscriptBox[\(\[Integral]\), \(T0\), \
\(T1\)]\)(1-\!\(\*OverscriptBox[\(\[CapitalPhi]\), \
\(_\)]\))\[DifferentialD]T.\>\""}], ";"}]], "Input",
 InitializationCell->True,
 InitializationGroup->True,
 CellChangeTimes->{{3.545644483403475*^9, 3.545644555145227*^9}, {
  3.5456454126675158`*^9, 3.5456454264732447`*^9}}],

Cell[BoxData[
 RowBox[{
  RowBox[{
   RowBox[{"PfixTot", "[", 
    RowBox[{
     RowBox[{"{", 
      RowBox[{"\[Theta]_", ",", "\[Rho]_"}], "}"}], ",", 
     RowBox[{"{", 
      RowBox[{"T0_", ",", "T1_"}], "}"}]}], "]"}], ":=", 
   RowBox[{
    RowBox[{"PfixTot", "[", 
     RowBox[{
      RowBox[{"{", 
       RowBox[{"\[Theta]", ",", "\[Rho]"}], "}"}], ",", 
      RowBox[{"{", 
       RowBox[{"T0", ",", "T1"}], "}"}]}], "]"}], "=", 
    RowBox[{"Module", "[", 
     RowBox[{
      RowBox[{"{", 
       RowBox[{"T", ",", "Pu", ",", "Pv", ",", "ss"}], "}"}], ",", 
      "\[IndentingNewLine]", 
      RowBox[{
       RowBox[{"ss", "=", 
        RowBox[{"PfixNew", "[", 
         RowBox[{
          RowBox[{"{", 
           RowBox[{"Pv", ",", "Pu"}], "}"}], ",", 
          RowBox[{"{", 
           RowBox[{"\[Theta]", ",", "\[Rho]"}], "}"}], ",", 
          RowBox[{"{", 
           RowBox[{"T0", ",", "T1"}], "}"}]}], "]"}]}], ";", 
       "\[IndentingNewLine]", 
       RowBox[{"NIntegrate", "[", 
        RowBox[{
         RowBox[{
          RowBox[{"1", "-", 
           FractionBox[
            RowBox[{
             RowBox[{
              SuperscriptBox["\[ExponentialE]", 
               RowBox[{"-", "T"}]], 
              RowBox[{"Pv", "[", "T", "]"}]}], "+", 
             RowBox[{"Pu", "[", "T", "]"}]}], 
            RowBox[{
             SuperscriptBox["\[ExponentialE]", 
              RowBox[{"-", "T"}]], "+", "1"}]]}], "/.", "ss"}], ",", 
         RowBox[{"{", 
          RowBox[{"T", ",", "T0", ",", "T1"}], "}"}]}], "]"}]}]}], "]"}]}]}], 
  ";"}]], "Input",
 InitializationCell->True,
 InitializationGroup->True]
}, Closed]]
}, Closed]],

Cell[CellGroupData[{

Cell["Interference from multiple background sweeps", "Subsection",
 InitializationGroup->True,
 CellChangeTimes->{{3.545644369223453*^9, 3.545644392004222*^9}, {
  3.5456448019898567`*^9, 3.545644808267342*^9}}],

Cell[TextData[{
 "These functions describe the fixation probability of a new favorable allele \
at a locus given that there are ongoing sweeps at linked loci. These \
background sweeps are assumed to be deterministic and uninfluenced by the \
focal allele. PfixMany, Pbar, PfixManyTot, and recEqs assume that all \
background sweeps are in linkage equilibrium, while PfixManyLD and \
PfixManyTotLD allow linkage disequilibrium among the background alleles and \
assume that all the sweeping background alleles arose in the original \
ancestral background. (This is potentially problematic -- see the definition \
of Gsol in the section \[OpenCurlyDoubleQuote]Background genotype dynamics\
\[CloseCurlyDoubleQuote].) PbarLD and recEqsLD allow linkage disequilibrium \
and make no assumption about the initial state of the background sweeps.\n\n\
All variables are scaled  by the advantage of the focal allele, ",
 Cell[BoxData[
  FormBox["s", TraditionalForm]]],
 ". (Note that this is the standard scaling used in this manuscript, which is \
different from the scaling used above for a single background sweep.) Let ",
 Cell[BoxData[
  FormBox[
   SubscriptBox["A", "i"], TraditionalForm]]],
 " be the selective advantage of the ",
 Cell[BoxData[
  FormBox[
   SuperscriptBox["i", "th"], TraditionalForm]]],
 " background allele and ",
 Cell[BoxData[
  FormBox[
   SubscriptBox["r", "i"], TraditionalForm]]],
 " be its map position relative to the focal locus (with ",
 Cell[BoxData[
  FormBox["r", TraditionalForm]]],
 " allowed to take both positive and negative values, so that the \
recombination rate is ",
 Cell[BoxData[
  FormBox[
   RowBox[{"|", 
    SubscriptBox["r", "i"], "|"}], TraditionalForm]]],
 "), and let ",
 Cell[BoxData[
  FormBox["t", TraditionalForm]]],
 " be the number of generations from some arbitrary time. The functions work \
with ",
 Cell[BoxData[
  FormBox[
   RowBox[{
    RowBox[{
     SubscriptBox["S", "i"], "=", 
     RowBox[{
      SubscriptBox["A", "i"], "/", "s"}]}], ",", " ", 
    RowBox[{
     SubscriptBox["\[Rho]", "i"], "=", 
     RowBox[{
      SubscriptBox["r", "i"], "/", "s"}]}], ",", " ", 
    RowBox[{"T", "=", 
     RowBox[{"s", " ", "t"}]}]}], TraditionalForm]]],
 ", and return quantities related to the scaled probability of fixation, ",
 Cell[BoxData[
  FormBox[
   RowBox[{"\[CapitalPhi]", "=", 
    RowBox[{
     SubscriptBox["P", "fix"], "/", 
     RowBox[{"(", 
      RowBox[{"2", "s"}], ")"}]}]}], TraditionalForm]]],
 ". Backgrounds are labeled by ",
 Cell[BoxData[
  FormBox[
   UnderscriptBox["X", "_"], TraditionalForm]]],
 ", a binary vector with one entry for each background sweep, with ",
 Cell[BoxData[
  FormBox[
   RowBox[{
    SubscriptBox["X", "i"], "=", "1"}], TraditionalForm]]],
 " corresponding to the favorable background and ",
 Cell[BoxData[
  FormBox[
   RowBox[{
    SubscriptBox["X", "i"], "=", "0"}], TraditionalForm]]],
 " corresponding to the unfavorable one.\n\nThe functions in this section use \
the functions in the section \[OpenCurlyDoubleQuote]Background genotype \
dynamics\[CloseCurlyDoubleQuote]."
}], "Text",
 InitializationGroup->True,
 CellChangeTimes->{{3.545645518729485*^9, 3.545645811353788*^9}, {
  3.545645866333186*^9, 3.545646000919759*^9}, {3.545646031924827*^9, 
  3.545646326634366*^9}, {3.545646627077819*^9, 3.545646751654402*^9}, {
  3.545647122407868*^9, 3.5456471525576553`*^9}, {3.545647473710493*^9, 
  3.5456475122154007`*^9}, {3.545647653414363*^9, 3.5456476698287888`*^9}, {
  3.545647962858964*^9, 3.545648056042739*^9}, {3.545648093248757*^9, 
  3.545648098275361*^9}}],

Cell[CellGroupData[{

Cell["PfixMany", "Subsubsection",
 InitializationCell->True,
 InitializationGroup->True],

Cell[BoxData[
 RowBox[{
  RowBox[{
   RowBox[{"PfixMany", "::", "usage"}], "=", 
   "\"\<PfixMany[P,{S_List,\[Rho]_List,T_List},{Tmin,Tmax}] calculates the \
set of functions \[CapitalPhi](\!\(\*UnderscriptBox[\(X\), \(_\)]\),T') of \
scaled fixation probabilities of new alleles arising on each background \
\!\(\*UnderscriptBox[\(X\), \(_\)]\). T_List is a list of the times at which \
each background allele reaches frequency 1/2. S_List and \[Rho]_List are \
their scaled selective coefficients and scaled map positions relative to the \
focal locus. \[CapitalPhi] is calculated for a range of T' from Tmin to Tmax, \
where Tmax should be late enough that all background sweeps are effectively \
fixed; the origin for time is arbitrary. All background sweeps are assumed to \
be in linkage equilibrium with each other.\>\""}], ";"}]], "Input",
 InitializationCell->True,
 InitializationGroup->True,
 CellChangeTimes->{{3.545641084174674*^9, 3.545641148903675*^9}, {
  3.545641291926846*^9, 3.545641374164105*^9}, {3.545641416107712*^9, 
  3.5456415068026247`*^9}, {3.545641542724708*^9, 3.5456418631496887`*^9}, {
  3.545646774796699*^9, 3.545646860493935*^9}, {3.545646906451962*^9, 
  3.5456470085469313`*^9}, {3.5456472908008833`*^9, 3.545647333605873*^9}}],

Cell[BoxData[
 RowBox[{
  RowBox[{
   RowBox[{"PfixMany", "[", 
    RowBox[{"P_", ",", 
     RowBox[{"{", 
      RowBox[{"S_List", ",", "\[Rho]_List", ",", "T_List"}], "}"}], ",", 
     RowBox[{"{", 
      RowBox[{"Tmin_", ",", "Tmax_"}], "}"}]}], "]"}], ":=", 
   RowBox[{"Module", "[", 
    RowBox[{
     RowBox[{"{", 
      RowBox[{
      "t", ",", "ul", ",", "v", ",", "eqs", ",", "bc", ",", "ht", ",", 
       "vars"}], "}"}], ",", "\[IndentingNewLine]", 
     RowBox[{
      RowBox[{"ht", "=", 
       RowBox[{"HaploidTypes", "[", 
        RowBox[{"Length", "[", "S", "]"}], "]"}]}], ";", 
      "\[IndentingNewLine]", 
      RowBox[{"vars", "=", 
       RowBox[{
        RowBox[{
         RowBox[{"P", "@@", "#"}], "&"}], "/@", "ht"}]}], ";", 
      "\[IndentingNewLine]", 
      RowBox[{"ul", "=", 
       RowBox[{"MapThread", "[", 
        RowBox[{
         RowBox[{
          RowBox[{"U", "[", 
           RowBox[{"t", ",", "#1", ",", "#2"}], "]"}], "&"}], ",", 
         RowBox[{"{", 
          RowBox[{"S", ",", "T"}], "}"}]}], "]"}]}], ";", 
      "\[IndentingNewLine]", 
      RowBox[{"eqs", "=", 
       RowBox[{"MapThread", "[", 
        RowBox[{
         RowBox[{
          RowBox[{"(", 
           RowBox[{
            RowBox[{"-", 
             RowBox[{
              RowBox[{"#2", "'"}], "[", "t", "]"}]}], "\[Equal]", 
            RowBox[{
             RowBox[{"recEqs", "[", 
              RowBox[{"P", ",", "t", ",", "#1", ",", "\[Rho]", ",", "ul"}], 
              "]"}], "+", 
             RowBox[{
              RowBox[{"(", 
               RowBox[{"1", "+", 
                RowBox[{"(", 
                 RowBox[{"Plus", "@@", 
                  RowBox[{"(", 
                   RowBox[{"S", 
                    RowBox[{"(", 
                    RowBox[{"#1", "-", "ul"}], ")"}]}], ")"}]}], ")"}]}], 
               ")"}], 
              RowBox[{"#2", "[", "t", "]"}]}], "-", 
             SuperscriptBox[
              RowBox[{"#2", "[", "t", "]"}], "2"]}]}], ")"}], "&"}], ",", 
         RowBox[{"{", 
          RowBox[{"ht", ",", "vars"}], "}"}]}], "]"}]}], ";", 
      "\[IndentingNewLine]", 
      RowBox[{"bc", "=", 
       RowBox[{"MapThread", "[", 
        RowBox[{
         RowBox[{
          RowBox[{"(", 
           RowBox[{
            RowBox[{"#2", "[", "Tmax", "]"}], "\[Equal]", 
            RowBox[{"Psol", "[", 
             RowBox[{"#1", ",", "S", ",", "\[Rho]"}], "]"}]}], ")"}], "&"}], 
         ",", 
         RowBox[{"{", 
          RowBox[{"ht", ",", "vars"}], "}"}]}], "]"}]}], ";", 
      "\[IndentingNewLine]", 
      RowBox[{
       RowBox[{"NDSolve", "[", 
        RowBox[{
         RowBox[{"Join", "[", 
          RowBox[{"eqs", ",", "bc"}], "]"}], ",", "vars", ",", 
         RowBox[{"{", 
          RowBox[{"t", ",", "Tmin", ",", "Tmax"}], "}"}]}], "]"}], 
       "\[LeftDoubleBracket]", "1", "\[RightDoubleBracket]"}]}]}], "]"}]}], 
  ";"}]], "Input",
 InitializationCell->True,
 InitializationGroup->True]
}, Closed]],

Cell[CellGroupData[{

Cell["PfixManyLD", "Subsubsection",
 InitializationCell->True,
 InitializationGroup->True],

Cell[BoxData[
 RowBox[{
  RowBox[{
   RowBox[{"PfixManyLD", "::", "usage"}], "=", 
   "\"\<PfixManyLD[{P,G},{{S1\[Ellipsis]},{\[Rho]1\[Ellipsis]},{T1\[Ellipsis]}\
},{Tmin,Tmax}] generalizes PfixMany to allow for LD among the background \
sweeps. Variables are as in PfixMany, except that now T_List lists the scaled \
times at which the sweeps would have been at frequency 1/2 in the absence of \
interference. In addition to \[CapitalPhi](\!\(\*UnderscriptBox[\(X\), \(_\)]\
\),T), PfixManyLD returns G(\!\(\*UnderscriptBox[\(X\), \(_\)]\),T), the \
frequency of each background over time. All of the background sweeps are \
assumed to have started in the original ancestral background; see the \
definition of Gsol for possible issues with this.\>\""}], ";"}]], "Input",
 InitializationCell->True,
 InitializationGroup->True,
 CellChangeTimes->{{3.545641888999995*^9, 3.54564204259402*^9}, {
  3.545642090993711*^9, 3.545642165840946*^9}}],

Cell[BoxData[
 RowBox[{
  RowBox[{
   RowBox[{"PfixManyLD", "[", 
    RowBox[{
     RowBox[{"{", 
      RowBox[{"P_", ",", "G_"}], "}"}], ",", 
     RowBox[{"{", 
      RowBox[{"S_List", ",", "\[Rho]_List", ",", "T_List"}], "}"}], ",", 
     RowBox[{"{", 
      RowBox[{"Tmin_", ",", "Tmax_"}], "}"}]}], "]"}], ":=", 
   RowBox[{"Module", "[", 
    RowBox[{
     RowBox[{"{", 
      RowBox[{
      "t", ",", "v", ",", "eqs", ",", "bc", ",", "ht", ",", "vars", ",", "gs",
        ",", "wb", ",", 
       RowBox[{"n", "=", 
        RowBox[{"Length", "[", "S", "]"}]}]}], "}"}], ",", 
     "\[IndentingNewLine]", 
     RowBox[{
      RowBox[{"gs", "=", 
       RowBox[{"Gsol", "[", 
        RowBox[{"G", ",", 
         RowBox[{"{", 
          RowBox[{"S", ",", "\[Rho]", ",", "T"}], "}"}], ",", 
         RowBox[{"{", 
          RowBox[{"Tmin", ",", "Tmax"}], "}"}]}], "]"}]}], ";", 
      "\[IndentingNewLine]", 
      RowBox[{"ht", "=", 
       RowBox[{"HaploidTypes", "[", 
        RowBox[{"Length", "[", "S", "]"}], "]"}]}], ";", 
      "\[IndentingNewLine]", 
      RowBox[{"vars", "=", 
       RowBox[{
        RowBox[{
         RowBox[{"P", "@@", "#"}], "&"}], "/@", "ht"}]}], ";", 
      "\[IndentingNewLine]", 
      RowBox[{"wb", "=", 
       RowBox[{
        RowBox[{"S", ".", 
         RowBox[{"MarginalU", "[", 
          RowBox[{"G", ",", "t", ",", "n"}], "]"}]}], "/.", "gs"}]}], ";", 
      "\[IndentingNewLine]", 
      RowBox[{"eqs", "=", 
       RowBox[{
        RowBox[{"MapThread", "[", 
         RowBox[{
          RowBox[{
           RowBox[{"(", 
            RowBox[{
             RowBox[{"-", 
              RowBox[{
               RowBox[{"#2", "'"}], "[", "t", "]"}]}], "\[Equal]", 
             RowBox[{
              RowBox[{"recEqsLD", "[", 
               RowBox[{"P", ",", "t", ",", "#1", ",", "\[Rho]", ",", "G"}], 
               "]"}], "+", 
              RowBox[{
               RowBox[{"(", 
                RowBox[{"1", "+", 
                 RowBox[{"(", 
                  RowBox[{
                   RowBox[{"(", 
                    RowBox[{"S", ".", "#1"}], ")"}], "-", "wb"}], ")"}]}], 
                ")"}], 
               RowBox[{"#2", "[", "t", "]"}]}], "-", 
              SuperscriptBox[
               RowBox[{"#2", "[", "t", "]"}], "2"]}]}], ")"}], "&"}], ",", 
          RowBox[{"{", 
           RowBox[{"ht", ",", "vars"}], "}"}]}], "]"}], "/.", "gs"}]}], ";", 
      "\[IndentingNewLine]", 
      RowBox[{"bc", "=", 
       RowBox[{"MapThread", "[", 
        RowBox[{
         RowBox[{
          RowBox[{"(", 
           RowBox[{
            RowBox[{"#2", "[", "Tmax", "]"}], "\[Equal]", 
            RowBox[{"Psol", "[", 
             RowBox[{"#1", ",", "S", ",", "\[Rho]"}], "]"}]}], ")"}], "&"}], 
         ",", 
         RowBox[{"{", 
          RowBox[{"ht", ",", "vars"}], "}"}]}], "]"}]}], ";", 
      "\[IndentingNewLine]", 
      RowBox[{"Join", "[", 
       RowBox[{
        RowBox[{
         RowBox[{"NDSolve", "[", 
          RowBox[{
           RowBox[{"Join", "[", 
            RowBox[{"eqs", ",", "bc"}], "]"}], ",", "vars", ",", 
           RowBox[{"{", 
            RowBox[{"t", ",", "Tmin", ",", "Tmax"}], "}"}]}], "]"}], 
         "\[LeftDoubleBracket]", "1", "\[RightDoubleBracket]"}], ",", "gs"}], 
       "]"}]}]}], "]"}]}], ";"}]], "Input",
 InitializationCell->True,
 InitializationGroup->True]
}, Closed]],

Cell[CellGroupData[{

Cell["Pbar", "Subsubsection",
 InitializationGroup->True],

Cell[BoxData[
 RowBox[{
  RowBox[{
   RowBox[{"Pbar", "::", "usage"}], "=", 
   "\"\<Pbar[P,t,{\!\(\*SubscriptBox[\(u\), \(1\)]\),\[Ellipsis]}] calculates \
the scaled mean fixation probability, \!\(\*OverscriptBox[\(\[CapitalPhi]\), \
\(_\)]\)(T), from \[CapitalPhi](\!\(\*UnderscriptBox[\(X\), \(_\)]\),T) and \
the background allele frequencies \!\(\*SubscriptBox[\(U\), \(i\)]\)(T), \
assuming that the background sweeps are in linkage equilibrium.  Pbar[P,t,{\!\
\(\*SubscriptBox[\(s\), \(1\)]\),\[Ellipsis]},{\!\(\*SubscriptBox[\(t\), \
\(1\)]\),\[Ellipsis]}] first calculates \!\(\*SubscriptBox[\(U\), \(i\)]\)(T) \
from the scaled selective coefficients of the background loci and the times \
at which each reaches frequency 1/2.\>\""}], ";"}]], "Input",
 InitializationCell->True,
 InitializationGroup->True,
 CellChangeTimes->{{3.545642254253365*^9, 3.545642301684342*^9}, {
  3.545642332003766*^9, 3.54564244740663*^9}, {3.545642563136694*^9, 
  3.545642568908099*^9}, {3.5456470866547623`*^9, 3.545647101246249*^9}}],

Cell[BoxData[
 RowBox[{
  RowBox[{
   RowBox[{"Pbar", "[", 
    RowBox[{"P_", ",", "t_", ",", "ul_List"}], "]"}], ":=", 
   RowBox[{"Plus", "@@", 
    RowBox[{"(", 
     RowBox[{
      RowBox[{
       RowBox[{"(", 
        RowBox[{
         RowBox[{"Times", "@@", 
          RowBox[{"(", 
           RowBox[{
            RowBox[{"ul", "#"}], "+", 
            RowBox[{
             RowBox[{"(", 
              RowBox[{"1", "-", "#"}], ")"}], 
             RowBox[{"(", 
              RowBox[{"1", "-", "ul"}], ")"}]}]}], ")"}]}], 
         RowBox[{"(", 
          RowBox[{
           RowBox[{"(", 
            RowBox[{"P", "@@", "#"}], ")"}], "[", "t", "]"}], ")"}]}], ")"}], 
       "&"}], "/@", 
      RowBox[{"HaploidTypes", "[", 
       RowBox[{"Length", "[", "ul", "]"}], "]"}]}], ")"}]}]}], ";"}]], "Input",\

 InitializationCell->True,
 InitializationGroup->True],

Cell[BoxData[
 RowBox[{
  RowBox[{
   RowBox[{"Pbar", "[", 
    RowBox[{"P_", ",", "t_", ",", "sl_List", ",", "tl_List"}], "]"}], ":=", 
   RowBox[{"Pbar", "[", 
    RowBox[{"P", ",", "t", ",", 
     RowBox[{"MapThread", "[", 
      RowBox[{
       RowBox[{
        RowBox[{"U", "[", 
         RowBox[{"t", ",", "#1", ",", "#2"}], "]"}], "&"}], ",", 
       RowBox[{"{", 
        RowBox[{"sl", ",", "tl"}], "}"}]}], "]"}]}], "]"}]}], ";"}]], "Input",\

 InitializationCell->True,
 InitializationGroup->True]
}, Closed]],

Cell[CellGroupData[{

Cell["PbarLD", "Subsubsection",
 InitializationGroup->True],

Cell[BoxData[
 RowBox[{
  RowBox[{
   RowBox[{"PbarLD", "::", "usage"}], "=", 
   "\"\<Pbar[{P,G},t,n] calculates the scaled mean fixation probability, \!\(\
\*OverscriptBox[\(\[CapitalPhi]\), \(_\)]\)(T), from \
\[CapitalPhi](\!\(\*UnderscriptBox[\(X\), \(_\)]\),T) and the background \
genotype frequencies G(\!\(\*UnderscriptBox[\(X\), \(_\)]\),T).\>\""}], 
  ";"}]], "Input",
 InitializationCell->True,
 InitializationGroup->True,
 CellChangeTimes->{{3.545642533498089*^9, 3.545642580200457*^9}, {
  3.545643314064083*^9, 3.545643316696542*^9}}],

Cell[BoxData[
 RowBox[{
  RowBox[{
   RowBox[{"PbarLD", "[", 
    RowBox[{
     RowBox[{"{", 
      RowBox[{"P_", ",", "G_"}], "}"}], ",", "t_", ",", "n_Integer"}], "]"}], 
   ":=", 
   RowBox[{"Plus", "@@", 
    RowBox[{"(", 
     RowBox[{
      RowBox[{
       RowBox[{"(", 
        RowBox[{
         RowBox[{"(", 
          RowBox[{
           RowBox[{"(", 
            RowBox[{"G", "@@", "#"}], ")"}], "[", "t", "]"}], ")"}], 
         RowBox[{"(", 
          RowBox[{
           RowBox[{"(", 
            RowBox[{"P", "@@", "#"}], ")"}], "[", "t", "]"}], ")"}]}], ")"}], 
       "&"}], "/@", 
      RowBox[{"HaploidTypes", "[", "n", "]"}]}], ")"}]}]}], ";"}]], "Input",
 InitializationCell->True,
 InitializationGroup->True]
}, Closed]],

Cell[CellGroupData[{

Cell["PfixManyTot", "Subsubsection",
 InitializationGroup->True,
 CellChangeTimes->{{3.545647097459693*^9, 3.5456470991718893`*^9}}],

Cell[BoxData[
 RowBox[{
  RowBox[{
   RowBox[{"PfixManyTot", "::", "usage"}], "=", 
   "\"\<PfixManyTot[{{S1\[Ellipsis]},{\[Rho]1\[Ellipsis]},{T1\[Ellipsis]}},{\
Tmin,Tmax}] gives the scaled total loss of fixation probability at a locus \
due to multiple sweeps in linkage equilibrium, \!\(\*SubsuperscriptBox[\(\
\[Integral]\), \(Tmin\), \(Tmax\)]\)(1-\!\(\*OverscriptBox[\(\[CapitalPhi]\), \
\(_\)]\)(T))\[DifferentialD]T. Variables are as in PfixMany. Plot->True plots \
a graph of scaled mean fixation probability and of the background allele \
frequencies over time.\>\""}], ";"}]], "Input",
 InitializationCell->True,
 InitializationGroup->True,
 CellChangeTimes->{{3.5456429693324747`*^9, 3.5456430808504744`*^9}, {
  3.5456431536511927`*^9, 3.5456432301615868`*^9}, {3.545644567591511*^9, 
  3.54564457138242*^9}, {3.54564718690221*^9, 3.545647216705641*^9}, {
  3.54564735268445*^9, 3.5456473639335527`*^9}}],

Cell[BoxData[
 RowBox[{
  RowBox[{
   RowBox[{"Options", "[", "PfixManyTot", "]"}], "=", 
   RowBox[{"{", 
    RowBox[{"Plot", "\[Rule]", "False"}], "}"}]}], ";"}]], "Input",
 InitializationCell->True,
 InitializationGroup->True],

Cell[BoxData[
 RowBox[{
  RowBox[{
   RowBox[{"PfixManyTot", "[", 
    RowBox[{
     RowBox[{"{", 
      RowBox[{"S_List", ",", "\[Rho]_List", ",", "T_List"}], "}"}], ",", 
     RowBox[{"{", 
      RowBox[{"Tmin_", ",", "Tmax_"}], "}"}], ",", "opts___Rule"}], "]"}], ":=", 
   RowBox[{"Module", "[", 
    RowBox[{
     RowBox[{"{", 
      RowBox[{
      "sol", ",", "t", ",", "P", ",", "ul", ",", "optsPlot", ",", "gr"}], 
      "}"}], ",", "\[IndentingNewLine]", 
     RowBox[{
      RowBox[{"sol", "=", 
       RowBox[{"PfixMany", "[", 
        RowBox[{"P", ",", 
         RowBox[{"{", 
          RowBox[{"S", ",", "\[Rho]", ",", "T"}], "}"}], ",", 
         RowBox[{"{", 
          RowBox[{"Tmin", ",", "Tmax"}], "}"}]}], "]"}]}], ";", 
      "\[IndentingNewLine]", 
      RowBox[{"If", "[", 
       RowBox[{
        RowBox[{
         RowBox[{"Plot", "/.", 
          RowBox[{"{", "opts", "}"}]}], "/.", 
         RowBox[{"Options", "[", "PfixManyTot", "]"}]}], ",", 
        "\[IndentingNewLine]", 
        RowBox[{
         RowBox[{"ul", "=", 
          RowBox[{"MapThread", "[", 
           RowBox[{
            RowBox[{
             RowBox[{"U", "[", 
              RowBox[{"t", ",", "#1", ",", "#2"}], "]"}], "&"}], ",", 
            RowBox[{"{", 
             RowBox[{"S", ",", "T"}], "}"}]}], "]"}]}], ";", 
         "\[IndentingNewLine]", 
         RowBox[{"optsPlot", "=", 
          RowBox[{"FilterOptions", "[", 
           RowBox[{"Plot", ",", "opts"}], "]"}]}], ";", "\[IndentingNewLine]", 
         RowBox[{"gr", "=", 
          RowBox[{"Plot", "[", 
           RowBox[{
            RowBox[{
             RowBox[{"Append", "[", 
              RowBox[{"ul", ",", 
               RowBox[{
                RowBox[{"Pbar", "[", 
                 RowBox[{"P", ",", "t", ",", "S", ",", "T"}], "]"}], "/.", 
                "sol"}]}], "]"}], "//", "Evaluate"}], ",", 
            RowBox[{"{", 
             RowBox[{"t", ",", "Tmin", ",", "Tmax"}], "}"}], ",", 
            RowBox[{"optsPlot", "//", "Evaluate"}]}], "]"}]}]}]}], "]"}], ";",
       "\[IndentingNewLine]", 
      RowBox[{"{", 
       RowBox[{"gr", ",", 
        RowBox[{"NIntegrate", "[", 
         RowBox[{
          RowBox[{
           RowBox[{"1", "-", 
            RowBox[{"Pbar", "[", 
             RowBox[{"P", ",", "t", ",", "S", ",", "T"}], "]"}]}], "/.", 
           "sol"}], ",", 
          RowBox[{"{", 
           RowBox[{"t", ",", "Tmin", ",", "Tmax"}], "}"}]}], "]"}]}], 
       "}"}]}]}], "]"}]}], ";"}]], "Input",
 InitializationCell->True,
 InitializationGroup->True]
}, Closed]],

Cell[CellGroupData[{

Cell["PfixManyTotLD", "Subsubsection",
 InitializationGroup->True],

Cell[BoxData[
 RowBox[{
  RowBox[{
   RowBox[{"PfixManyTotLD", "::", "usage"}], "=", 
   "\"\<PfixManyTotLD[{{S1\[Ellipsis]},{\[Rho]1\[Ellipsis]},{T1\[Ellipsis]}},{\
Tmin,Tmax}] generalizes PfixManyTot to allow for LD among the background \
alleles. Variables are as in PfixManyLD. All of the background sweeps are \
assumed to have started in the original ancestral background; see the \
definition of Gsol for possible issues with this.\>\""}], ";"}]], "Input",
 InitializationCell->True,
 InitializationGroup->True,
 CellChangeTimes->{{3.5456432541729717`*^9, 3.5456432737192373`*^9}, {
  3.545643358847514*^9, 3.545643359047983*^9}, {3.5456472289775763`*^9, 
  3.545647229686891*^9}, {3.545647373372313*^9, 3.5456473831480513`*^9}}],

Cell[BoxData[
 RowBox[{
  RowBox[{
   RowBox[{"Options", "[", "PfixManyTotLD", "]"}], "=", 
   RowBox[{"{", 
    RowBox[{"Plot", "\[Rule]", "False"}], "}"}]}], ";"}]], "Input",
 InitializationCell->True,
 InitializationGroup->True],

Cell[BoxData[
 RowBox[{
  RowBox[{
   RowBox[{"PfixManyTotLD", "[", 
    RowBox[{
     RowBox[{"{", 
      RowBox[{"S_List", ",", "\[Rho]_List", ",", "T_List"}], "}"}], ",", 
     RowBox[{"{", 
      RowBox[{"Tmin_", ",", "Tmax_"}], "}"}], ",", "opts___Rule"}], "]"}], ":=", 
   RowBox[{"Module", "[", 
    RowBox[{
     RowBox[{"{", 
      RowBox[{
      "sol", ",", "t", ",", "P", ",", "G", ",", "optsPlot", ",", "ul", ",", 
       RowBox[{"n", "=", 
        RowBox[{"Length", "[", "S", "]"}]}], ",", "gr"}], "}"}], ",", 
     "\[IndentingNewLine]", 
     RowBox[{
      RowBox[{"sol", "=", 
       RowBox[{"PfixManyLD", "[", 
        RowBox[{
         RowBox[{"{", 
          RowBox[{"P", ",", "G"}], "}"}], ",", 
         RowBox[{"{", 
          RowBox[{"S", ",", "\[Rho]", ",", "T"}], "}"}], ",", 
         RowBox[{"{", 
          RowBox[{"Tmin", ",", "Tmax"}], "}"}]}], "]"}]}], ";", 
      "\[IndentingNewLine]", 
      RowBox[{"ul", "=", 
       RowBox[{
        RowBox[{"MarginalU", "[", 
         RowBox[{"G", ",", "t", ",", "n"}], "]"}], "/.", "sol"}]}], ";", 
      "\[IndentingNewLine]", 
      RowBox[{"If", "[", 
       RowBox[{
        RowBox[{
         RowBox[{"Plot", "/.", 
          RowBox[{"{", "opts", "}"}]}], "/.", 
         RowBox[{"Options", "[", "PfixManyTot", "]"}]}], ",", 
        "\[IndentingNewLine]", 
        RowBox[{
         RowBox[{"optsPlot", "=", 
          RowBox[{"FilterOptions", "[", 
           RowBox[{"Plot", ",", "opts"}], "]"}]}], ";", "\[IndentingNewLine]", 
         RowBox[{"gr", "=", 
          RowBox[{"Plot", "[", 
           RowBox[{
            RowBox[{
             RowBox[{"Append", "[", 
              RowBox[{"ul", ",", 
               RowBox[{
                RowBox[{"PbarLD", "[", 
                 RowBox[{
                  RowBox[{"{", 
                   RowBox[{"P", ",", "G"}], "}"}], ",", "t", ",", "n"}], 
                 "]"}], "/.", "sol"}]}], "]"}], "//", "Evaluate"}], ",", 
            RowBox[{"{", 
             RowBox[{"t", ",", "Tmin", ",", "Tmax"}], "}"}], ",", 
            RowBox[{"optsPlot", "//", "Evaluate"}]}], "]"}]}]}]}], "]"}], ";",
       "\[IndentingNewLine]", 
      RowBox[{"{", 
       RowBox[{"gr", ",", 
        RowBox[{"NIntegrate", "[", 
         RowBox[{
          RowBox[{
           RowBox[{
            RowBox[{"1", "-", 
             RowBox[{"PbarLD", "[", 
              RowBox[{
               RowBox[{"{", 
                RowBox[{"P", ",", "G"}], "}"}], ",", "t", ",", "n"}], "]"}]}],
             "/.", "sol"}], "//", "Evaluate"}], ",", 
          RowBox[{"{", 
           RowBox[{"t", ",", "Tmin", ",", "Tmax"}], "}"}]}], "]"}]}], 
       "}"}]}]}], "]"}]}], ";"}]], "Input",
 InitializationCell->True,
 InitializationGroup->True]
}, Closed]],

Cell[CellGroupData[{

Cell["Psol", "Subsubsection",
 InitializationGroup->True],

Cell[BoxData[
 RowBox[{
  RowBox[{
   RowBox[{"Psol", "::", "usage"}], "=", 
   "\"\<Psol[\!\(\*UnderscriptBox[\(X\), \(_\)]\),{\!\(\*SubscriptBox[\(S\), \
\(1\)]\),\[Ellipsis]},{\!\(\*SubscriptBox[\(\[Rho]\), \(1\)]\),\[Ellipsis]}] \
gives the value of \[CapitalPhi](\!\(\*UnderscriptBox[\(X\), \(_\)]\)) \
assuming that all sweeping background alleles are nearly fixed. Variables are \
as in PfixMany.\>\""}], ";"}]], "Input",
 InitializationCell->True,
 InitializationGroup->True,
 CellChangeTimes->{{3.545647403195121*^9, 3.545647448487586*^9}, {
  3.545647740989731*^9, 3.5456477564551783`*^9}}],

Cell[BoxData[
 RowBox[{
  RowBox[{
   RowBox[{"Psol", "[", 
    RowBox[{"X_List", ",", "sl_List", ",", "rl_List"}], "]"}], ":=", 
   RowBox[{"Module", "[", 
    RowBox[{
     RowBox[{"{", 
      RowBox[{"j", ",", "rs", ",", "rt", ",", "st", ",", 
       RowBox[{"k", "=", 
        RowBox[{"Length", "[", 
         RowBox[{"Select", "[", 
          RowBox[{"rl", ",", 
           RowBox[{
            RowBox[{"#", ">", "0"}], "&"}]}], "]"}], "]"}]}], ",", 
       RowBox[{"n", "=", 
        RowBox[{"Length", "[", "rl", "]"}]}], ",", "Y"}], "}"}], ",", 
     "\[IndentingNewLine]", 
     RowBox[{"If", "[", 
      RowBox[{
       RowBox[{"MatchQ", "[", 
        RowBox[{"X", ",", 
         RowBox[{"{", 
          RowBox[{
           RowBox[{"(", "1", ")"}], ".."}], "}"}]}], "]"}], ",", "1", ",", 
       "\[IndentingNewLine]", 
       RowBox[{
        RowBox[{"st", "=", 
         RowBox[{"sl", ".", 
          RowBox[{"(", 
           RowBox[{"1", "-", "X"}], ")"}]}]}], ";", "\[IndentingNewLine]", 
        RowBox[{"rt", "=", 
         RowBox[{
          RowBox[{"Sum", "[", 
           RowBox[{
            RowBox[{"If", "[", 
             RowBox[{
              RowBox[{"MatchQ", "[", 
               RowBox[{
                RowBox[{"Take", "[", 
                 RowBox[{"X", ",", 
                  RowBox[{"-", "j"}]}], "]"}], ",", 
                RowBox[{"{", 
                 RowBox[{
                  RowBox[{"(", "1", ")"}], ".."}], "}"}]}], "]"}], ",", "0", 
              ",", 
              RowBox[{"(", 
               RowBox[{
                RowBox[{"rl", "\[LeftDoubleBracket]", 
                 RowBox[{"-", "j"}], "\[RightDoubleBracket]"}], "-", 
                RowBox[{"If", "[", 
                 RowBox[{
                  RowBox[{"j", "\[Equal]", "k"}], ",", "0", ",", 
                  RowBox[{"rl", "\[LeftDoubleBracket]", 
                   RowBox[{
                    RowBox[{"-", "j"}], "-", "1"}], 
                   "\[RightDoubleBracket]"}]}], "]"}]}], ")"}]}], "]"}], ",", 
            
            RowBox[{"{", 
             RowBox[{"j", ",", "k"}], "}"}]}], "]"}], "+", 
          "\[IndentingNewLine]", 
          RowBox[{"Sum", "[", 
           RowBox[{
            RowBox[{"If", "[", 
             RowBox[{
              RowBox[{"MatchQ", "[", 
               RowBox[{
                RowBox[{"Take", "[", 
                 RowBox[{"X", ",", "j"}], "]"}], ",", 
                RowBox[{"{", 
                 RowBox[{
                  RowBox[{"(", "1", ")"}], ".."}], "}"}]}], "]"}], ",", "0", 
              ",", 
              RowBox[{"(", 
               RowBox[{
                RowBox[{"If", "[", 
                 RowBox[{
                  RowBox[{"j", "\[Equal]", 
                   RowBox[{"n", "-", "k"}]}], ",", "0", ",", 
                  RowBox[{"rl", "\[LeftDoubleBracket]", 
                   RowBox[{"j", "+", "1"}], "\[RightDoubleBracket]"}]}], 
                 "]"}], "-", 
                RowBox[{
                "rl", "\[LeftDoubleBracket]", "j", 
                 "\[RightDoubleBracket]"}]}], ")"}]}], "]"}], ",", 
            RowBox[{"{", 
             RowBox[{"j", ",", 
              RowBox[{"n", "-", "k"}]}], "}"}]}], "]"}]}]}], ";", 
        "\[IndentingNewLine]", 
        RowBox[{"rs", "=", 
         RowBox[{
          RowBox[{"Sum", "[", 
           RowBox[{
            RowBox[{"If", "[", 
             RowBox[{
              RowBox[{"MatchQ", "[", 
               RowBox[{
                RowBox[{"Take", "[", 
                 RowBox[{"X", ",", 
                  RowBox[{"-", "j"}]}], "]"}], ",", 
                RowBox[{"{", 
                 RowBox[{
                  RowBox[{"(", "1", ")"}], ".."}], "}"}]}], "]"}], ",", "0", 
              ",", "\[IndentingNewLine]", 
              RowBox[{"(", 
               RowBox[{
                RowBox[{"Y", "=", 
                 RowBox[{"Join", "[", 
                  RowBox[{
                   RowBox[{"Drop", "[", 
                    RowBox[{"X", ",", 
                    RowBox[{"-", "j"}]}], "]"}], ",", 
                   RowBox[{"Array", "[", 
                    RowBox[{
                    RowBox[{"1", "&"}], ",", "j"}], "]"}]}], "]"}]}], ";", 
                "\[IndentingNewLine]", 
                RowBox[{
                 RowBox[{"(", 
                  RowBox[{
                   RowBox[{"rl", "\[LeftDoubleBracket]", 
                    RowBox[{"-", "j"}], "\[RightDoubleBracket]"}], "-", 
                   RowBox[{"If", "[", 
                    RowBox[{
                    RowBox[{"j", "\[Equal]", "k"}], ",", "0", ",", 
                    RowBox[{"rl", "\[LeftDoubleBracket]", 
                    RowBox[{
                    RowBox[{"-", "j"}], "-", "1"}], 
                    "\[RightDoubleBracket]"}]}], "]"}]}], ")"}], 
                 RowBox[{"Psol", "[", 
                  RowBox[{"Y", ",", "sl", ",", "rl"}], "]"}]}]}], ")"}]}], 
             "]"}], ",", 
            RowBox[{"{", 
             RowBox[{"j", ",", "k"}], "}"}]}], "]"}], "+", 
          "\[IndentingNewLine]", 
          RowBox[{"Sum", "[", 
           RowBox[{
            RowBox[{"If", "[", 
             RowBox[{
              RowBox[{"MatchQ", "[", 
               RowBox[{
                RowBox[{"Take", "[", 
                 RowBox[{"X", ",", "j"}], "]"}], ",", 
                RowBox[{"{", 
                 RowBox[{
                  RowBox[{"(", "1", ")"}], ".."}], "}"}]}], "]"}], ",", "0", 
              ",", "\[IndentingNewLine]", 
              RowBox[{
               RowBox[{"Y", "=", 
                RowBox[{"Join", "[", 
                 RowBox[{
                  RowBox[{"Array", "[", 
                   RowBox[{
                    RowBox[{"1", "&"}], ",", "j"}], "]"}], ",", 
                  RowBox[{"Drop", "[", 
                   RowBox[{"X", ",", "j"}], "]"}]}], "]"}]}], ";", 
               "\[IndentingNewLine]", 
               RowBox[{
                RowBox[{"(", 
                 RowBox[{
                  RowBox[{"If", "[", 
                   RowBox[{
                    RowBox[{"j", "\[Equal]", 
                    RowBox[{"n", "-", "k"}]}], ",", "0", ",", 
                    RowBox[{"rl", "\[LeftDoubleBracket]", 
                    RowBox[{"j", "+", "1"}], "\[RightDoubleBracket]"}]}], 
                   "]"}], "-", 
                  RowBox[{
                  "rl", "\[LeftDoubleBracket]", "j", 
                   "\[RightDoubleBracket]"}]}], ")"}], 
                RowBox[{"Psol", "[", 
                 RowBox[{"Y", ",", "sl", ",", "rl"}], "]"}]}]}]}], "]"}], ",", 
            RowBox[{"{", 
             RowBox[{"j", ",", 
              RowBox[{"n", "-", "k"}]}], "}"}]}], "]"}]}]}], ";", 
        "\[IndentingNewLine]", 
        RowBox[{
         FractionBox["1", "2"], 
         RowBox[{"(", 
          RowBox[{"1", "-", "rt", "-", "st", "+", 
           SqrtBox[
            RowBox[{
             RowBox[{"4", "rs"}], "+", 
             SuperscriptBox[
              RowBox[{"(", 
               RowBox[{"1", "-", "rt", "-", "st"}], ")"}], "2"]}]]}], 
          ")"}]}]}]}], "]"}]}], "]"}]}], ";"}]], "Input",
 InitializationCell->True,
 InitializationGroup->True]
}, Closed]],

Cell[CellGroupData[{

Cell["recEqs", "Subsubsection",
 InitializationCell->True,
 InitializationGroup->True,
 CellChangeTimes->{3.5456476016898527`*^9}],

Cell[BoxData[
 RowBox[{
  RowBox[{
   RowBox[{"recEqs", "::", "usage"}], "=", 
   "\"\<recEqs[P,t,{0,\[Ellipsis]},{\[Rho]1,\[Ellipsis]},{u1,\[Ellipsis]}] \
gives the terms involving recombination between the focal locus and the \
background loci in the equations for scaled fixation probability, \
\[CapitalPhi] (Eq. 4 in the main text), assuming that all background sweeps \
are in linkage equilibrium, so that they can be described by their allele \
frequencies, \!\(\*SubscriptBox[\(U\), \(i\)]\). recEqs[P,{0,\[Ellipsis]},{\
\[Rho]1,\[Ellipsis]}] assumes that all sweeping background alleles are nearly \
fixed.\>\""}], ";"}]], "Input",
 InitializationCell->True,
 InitializationGroup->True,
 CellChangeTimes->{
  3.545647549063602*^9, 3.54564760169093*^9, {3.545647698433402*^9, 
   3.54564772383202*^9}, {3.5456477645236063`*^9, 3.545647804794662*^9}, {
   3.545647942063016*^9, 3.545647948936084*^9}, {3.545648122648107*^9, 
   3.54564815032239*^9}}],

Cell[BoxData[
 RowBox[{
  RowBox[{
   RowBox[{"recEqs", "[", 
    RowBox[{"P_", ",", "t_", ",", "gl_List", ",", "rl_List", ",", "ul_List"}],
     "]"}], ":=", 
   RowBox[{"Module", "[", 
    RowBox[{
     RowBox[{"{", 
      RowBox[{"j", ",", "h", ",", "uplus", ",", 
       RowBox[{"k", "=", 
        RowBox[{"Length", "[", 
         RowBox[{"Select", "[", 
          RowBox[{"rl", ",", 
           RowBox[{
            RowBox[{"#", ">", "0"}], "&"}]}], "]"}], "]"}]}], ",", 
       RowBox[{"n", "=", 
        RowBox[{"Length", "[", "rl", "]"}]}]}], "}"}], ",", 
     "\[IndentingNewLine]", 
     RowBox[{
      RowBox[{"Sum", "[", 
       RowBox[{
        RowBox[{"(", "\[IndentingNewLine]", 
         RowBox[{
          RowBox[{"h", "=", 
           RowBox[{"DeleteCases", "[", 
            RowBox[{
             RowBox[{"HaploidTypes", "[", "j", "]"}], ",", 
             RowBox[{"Take", "[", 
              RowBox[{"gl", ",", 
               RowBox[{"-", "j"}]}], "]"}]}], "]"}]}], ";", 
          "\[IndentingNewLine]", 
          RowBox[{"uplus", "=", 
           RowBox[{"Take", "[", 
            RowBox[{"ul", ",", 
             RowBox[{"-", "j"}]}], "]"}]}], ";", "\[IndentingNewLine]", 
          RowBox[{
           RowBox[{"-", 
            RowBox[{"(", 
             RowBox[{
              RowBox[{"rl", "\[LeftDoubleBracket]", 
               RowBox[{"-", "j"}], "\[RightDoubleBracket]"}], "-", 
              RowBox[{"If", "[", 
               RowBox[{
                RowBox[{"j", "\[Equal]", "k"}], ",", "0", ",", 
                RowBox[{"rl", "\[LeftDoubleBracket]", 
                 RowBox[{
                  RowBox[{"-", "j"}], "-", "1"}], "\[RightDoubleBracket]"}]}],
                "]"}]}], ")"}]}], 
           RowBox[{"(", 
            RowBox[{"Plus", "@@", 
             RowBox[{"(", 
              RowBox[{
               RowBox[{
                RowBox[{
                 RowBox[{"(", 
                  RowBox[{"Times", "@@", 
                   RowBox[{"(", 
                    RowBox[{
                    RowBox[{"uplus", 
                    RowBox[{"(", 
                    RowBox[{
                    RowBox[{"2", "#"}], "-", "1"}], ")"}]}], "+", 
                    RowBox[{"(", 
                    RowBox[{"1", "-", "#"}], ")"}]}], ")"}]}], ")"}], 
                 RowBox[{"(", 
                  RowBox[{
                   RowBox[{
                    RowBox[{"(", 
                    RowBox[{"P", "@@", "gl"}], ")"}], "[", "t", "]"}], "-", 
                   RowBox[{
                    RowBox[{"(", 
                    RowBox[{"P", "@@", 
                    RowBox[{"(", 
                    RowBox[{"Join", "[", 
                    RowBox[{
                    RowBox[{"Drop", "[", 
                    RowBox[{"gl", ",", 
                    RowBox[{"-", "j"}]}], "]"}], ",", "#"}], "]"}], ")"}]}], 
                    ")"}], "[", "t", "]"}]}], ")"}]}], "&"}], "/@", "h"}], 
              ")"}]}], ")"}]}]}], ")"}], ",", 
        RowBox[{"{", 
         RowBox[{"j", ",", "k"}], "}"}]}], "]"}], "+", "\[IndentingNewLine]", 
      
      RowBox[{"Sum", "[", 
       RowBox[{
        RowBox[{"(", "\[IndentingNewLine]", 
         RowBox[{
          RowBox[{"h", "=", 
           RowBox[{"DeleteCases", "[", 
            RowBox[{
             RowBox[{"HaploidTypes", "[", "j", "]"}], ",", 
             RowBox[{"Take", "[", 
              RowBox[{"gl", ",", "j"}], "]"}]}], "]"}]}], ";", 
          "\[IndentingNewLine]", 
          RowBox[{"uplus", "=", 
           RowBox[{"Take", "[", 
            RowBox[{"ul", ",", "j"}], "]"}]}], ";", "\[IndentingNewLine]", 
          RowBox[{
           RowBox[{"-", 
            RowBox[{"(", 
             RowBox[{
              RowBox[{"If", "[", 
               RowBox[{
                RowBox[{"j", "\[Equal]", 
                 RowBox[{"n", "-", "k"}]}], ",", "0", ",", 
                RowBox[{"rl", "\[LeftDoubleBracket]", 
                 RowBox[{"j", "+", "1"}], "\[RightDoubleBracket]"}]}], "]"}], 
              "-", 
              RowBox[{
              "rl", "\[LeftDoubleBracket]", "j", "\[RightDoubleBracket]"}]}], 
             ")"}]}], 
           RowBox[{"(", 
            RowBox[{"Plus", "@@", 
             RowBox[{"(", 
              RowBox[{
               RowBox[{
                RowBox[{
                 RowBox[{"(", 
                  RowBox[{"Times", "@@", 
                   RowBox[{"(", 
                    RowBox[{
                    RowBox[{"uplus", 
                    RowBox[{"(", 
                    RowBox[{
                    RowBox[{"2", "#"}], "-", "1"}], ")"}]}], "+", 
                    RowBox[{"(", 
                    RowBox[{"1", "-", "#"}], ")"}]}], ")"}]}], ")"}], 
                 RowBox[{"(", 
                  RowBox[{
                   RowBox[{
                    RowBox[{"(", 
                    RowBox[{"P", "@@", "gl"}], ")"}], "[", "t", "]"}], "-", 
                   RowBox[{
                    RowBox[{"(", 
                    RowBox[{"P", "@@", 
                    RowBox[{"(", 
                    RowBox[{"Join", "[", 
                    RowBox[{"#", ",", 
                    RowBox[{"Drop", "[", 
                    RowBox[{"gl", ",", "j"}], "]"}]}], "]"}], ")"}]}], ")"}], 
                    "[", "t", "]"}]}], ")"}]}], "&"}], "/@", "h"}], ")"}]}], 
            ")"}]}]}], ")"}], ",", 
        RowBox[{"{", 
         RowBox[{"j", ",", 
          RowBox[{"n", "-", "k"}]}], "}"}]}], "]"}]}]}], "]"}]}], 
  ";"}]], "Input",
 InitializationCell->True,
 InitializationGroup->True,
 CellChangeTimes->{3.545647601693904*^9}],

Cell[BoxData[
 RowBox[{
  RowBox[{
   RowBox[{"recEqs", "[", 
    RowBox[{"P_", ",", "gl_List", ",", "rl_List"}], "]"}], ":=", 
   RowBox[{"Module", "[", 
    RowBox[{
     RowBox[{"{", 
      RowBox[{"j", ",", "h", ",", 
       RowBox[{"k", "=", 
        RowBox[{"Length", "[", 
         RowBox[{"Select", "[", 
          RowBox[{"rl", ",", 
           RowBox[{
            RowBox[{"#", ">", "0"}], "&"}]}], "]"}], "]"}]}], ",", 
       RowBox[{"n", "=", 
        RowBox[{"Length", "[", "rl", "]"}]}]}], "}"}], ",", 
     "\[IndentingNewLine]", 
     RowBox[{
      RowBox[{"Sum", "[", 
       RowBox[{
        RowBox[{"(", "\[IndentingNewLine]", 
         RowBox[{
          RowBox[{"h", "=", 
           RowBox[{"Array", "[", 
            RowBox[{
             RowBox[{"1", "&"}], ",", "j"}], "]"}]}], ";", 
          "\[IndentingNewLine]", 
          RowBox[{
           RowBox[{"-", 
            RowBox[{"(", 
             RowBox[{
              RowBox[{"rl", "\[LeftDoubleBracket]", 
               RowBox[{"-", "j"}], "\[RightDoubleBracket]"}], "-", 
              RowBox[{"If", "[", 
               RowBox[{
                RowBox[{"j", "\[Equal]", "k"}], ",", "0", ",", 
                RowBox[{"rl", "\[LeftDoubleBracket]", 
                 RowBox[{
                  RowBox[{"-", "j"}], "-", "1"}], "\[RightDoubleBracket]"}]}],
                "]"}]}], ")"}]}], 
           RowBox[{"(", 
            RowBox[{
             RowBox[{"(", 
              RowBox[{"P", "@@", "gl"}], ")"}], "-", 
             RowBox[{"(", 
              RowBox[{"(", 
               RowBox[{"P", "@@", 
                RowBox[{"(", 
                 RowBox[{"Join", "[", 
                  RowBox[{
                   RowBox[{"Drop", "[", 
                    RowBox[{"gl", ",", 
                    RowBox[{"-", "j"}]}], "]"}], ",", "h"}], "]"}], ")"}]}], 
               ")"}], ")"}]}], ")"}]}]}], ")"}], ",", 
        RowBox[{"{", 
         RowBox[{"j", ",", "k"}], "}"}]}], "]"}], "+", "\[IndentingNewLine]", 
      
      RowBox[{"Sum", "[", 
       RowBox[{
        RowBox[{"(", "\[IndentingNewLine]", 
         RowBox[{
          RowBox[{"h", "=", 
           RowBox[{"Array", "[", 
            RowBox[{
             RowBox[{"1", "&"}], ",", "j"}], "]"}]}], ";", 
          "\[IndentingNewLine]", 
          RowBox[{
           RowBox[{"-", 
            RowBox[{"(", 
             RowBox[{
              RowBox[{"If", "[", 
               RowBox[{
                RowBox[{"j", "\[Equal]", 
                 RowBox[{"n", "-", "k"}]}], ",", "0", ",", 
                RowBox[{"rl", "\[LeftDoubleBracket]", 
                 RowBox[{"j", "+", "1"}], "\[RightDoubleBracket]"}]}], "]"}], 
              "-", 
              RowBox[{
              "rl", "\[LeftDoubleBracket]", "j", "\[RightDoubleBracket]"}]}], 
             ")"}]}], 
           RowBox[{"(", 
            RowBox[{
             RowBox[{"(", 
              RowBox[{"P", "@@", "gl"}], ")"}], "-", 
             RowBox[{"(", 
              RowBox[{"(", 
               RowBox[{"P", "@@", 
                RowBox[{"(", 
                 RowBox[{"Join", "[", 
                  RowBox[{"h", ",", 
                   RowBox[{"Drop", "[", 
                    RowBox[{"gl", ",", "j"}], "]"}]}], "]"}], ")"}]}], ")"}], 
              ")"}]}], ")"}]}]}], ")"}], ",", 
        RowBox[{"{", 
         RowBox[{"j", ",", 
          RowBox[{"n", "-", "k"}]}], "}"}]}], "]"}]}]}], "]"}]}], 
  ";"}]], "Input",
 InitializationCell->True,
 InitializationGroup->True,
 CellChangeTimes->{3.545647601695525*^9}]
}, Closed]],

Cell[CellGroupData[{

Cell["recEqsLD", "Subsubsection",
 InitializationCell->True,
 InitializationGroup->True,
 CellChangeTimes->{3.545647601695784*^9}],

Cell[BoxData[
 RowBox[{
  RowBox[{
   RowBox[{"recEqsLD", "::", "usage"}], "=", 
   "\"\<recEqsLD[P,t,{0,\[Ellipsis]},{\[Rho]1,\[Ellipsis]},g] gives the terms \
involving recombination in the equations for the scaled fixation probability, \
\[CapitalPhi], (Eq. 4 in the main text) in terms of the background genotype \
frequencies g[\!\(\*UnderscriptBox[\(X\), \(_\)]\)][t], allowing for linkage \
disequilibrium.\>\""}], ";"}]], "Input",
 InitializationCell->True,
 InitializationGroup->True,
 CellChangeTimes->{
  3.5456476016962214`*^9, {3.54564818410569*^9, 3.545648242920776*^9}, {
   3.545649225401922*^9, 3.54564923744809*^9}}],

Cell[BoxData[
 RowBox[{
  RowBox[{
   RowBox[{"recEqsLD", "[", 
    RowBox[{"P_", ",", "t_", ",", "gl_List", ",", "rl_List", ",", "gg_"}], 
    "]"}], ":=", 
   RowBox[{"Module", "[", 
    RowBox[{
     RowBox[{"{", 
      RowBox[{"j", ",", "h", ",", 
       RowBox[{"k", "=", 
        RowBox[{"Length", "[", 
         RowBox[{"Select", "[", 
          RowBox[{"rl", ",", 
           RowBox[{
            RowBox[{"#", ">", "0"}], "&"}]}], "]"}], "]"}]}], ",", 
       RowBox[{"n", "=", 
        RowBox[{"Length", "[", "rl", "]"}]}]}], "}"}], ",", 
     "\[IndentingNewLine]", 
     RowBox[{
      RowBox[{"Sum", "[", 
       RowBox[{
        RowBox[{"(", "\[IndentingNewLine]", 
         RowBox[{
          RowBox[{"h", "=", 
           RowBox[{"DeleteCases", "[", 
            RowBox[{
             RowBox[{"HaploidTypes", "[", "j", "]"}], ",", 
             RowBox[{"Take", "[", 
              RowBox[{"gl", ",", 
               RowBox[{"-", "j"}]}], "]"}]}], "]"}]}], ";", 
          "\[IndentingNewLine]", 
          RowBox[{
           RowBox[{"-", 
            RowBox[{"(", 
             RowBox[{
              RowBox[{"rl", "\[LeftDoubleBracket]", 
               RowBox[{"-", "j"}], "\[RightDoubleBracket]"}], "-", 
              RowBox[{"If", "[", 
               RowBox[{
                RowBox[{"j", "\[Equal]", "k"}], ",", "0", ",", 
                RowBox[{"rl", "\[LeftDoubleBracket]", 
                 RowBox[{
                  RowBox[{"-", "j"}], "-", "1"}], "\[RightDoubleBracket]"}]}],
                "]"}]}], ")"}]}], 
           RowBox[{"(", 
            RowBox[{"Plus", "@@", 
             RowBox[{"(", 
              RowBox[{
               RowBox[{
                RowBox[{
                 RowBox[{"(", 
                  RowBox[{
                   RowBox[{"(", 
                    RowBox[{"gg", "@@", 
                    RowBox[{"Join", "[", 
                    RowBox[{
                    RowBox[{"Drop", "[", 
                    RowBox[{"gl", ",", 
                    RowBox[{"-", "j"}]}], "]"}], ",", "#"}], "]"}]}], ")"}], 
                   "[", "t", "]"}], ")"}], 
                 RowBox[{"(", 
                  RowBox[{
                   RowBox[{
                    RowBox[{"(", 
                    RowBox[{"P", "@@", "gl"}], ")"}], "[", "t", "]"}], "-", 
                   RowBox[{
                    RowBox[{"(", 
                    RowBox[{"P", "@@", 
                    RowBox[{"(", 
                    RowBox[{"Join", "[", 
                    RowBox[{
                    RowBox[{"Drop", "[", 
                    RowBox[{"gl", ",", 
                    RowBox[{"-", "j"}]}], "]"}], ",", "#"}], "]"}], ")"}]}], 
                    ")"}], "[", "t", "]"}]}], ")"}]}], "&"}], "/@", "h"}], 
              ")"}]}], ")"}]}]}], ")"}], ",", 
        RowBox[{"{", 
         RowBox[{"j", ",", "k"}], "}"}]}], "]"}], "+", "\[IndentingNewLine]", 
      
      RowBox[{"Sum", "[", 
       RowBox[{
        RowBox[{"(", "\[IndentingNewLine]", 
         RowBox[{
          RowBox[{"h", "=", 
           RowBox[{"DeleteCases", "[", 
            RowBox[{
             RowBox[{"HaploidTypes", "[", "j", "]"}], ",", 
             RowBox[{"Take", "[", 
              RowBox[{"gl", ",", "j"}], "]"}]}], "]"}]}], ";", 
          "\[IndentingNewLine]", 
          RowBox[{
           RowBox[{"-", 
            RowBox[{"(", 
             RowBox[{
              RowBox[{"If", "[", 
               RowBox[{
                RowBox[{"j", "\[Equal]", 
                 RowBox[{"n", "-", "k"}]}], ",", "0", ",", 
                RowBox[{"rl", "\[LeftDoubleBracket]", 
                 RowBox[{"j", "+", "1"}], "\[RightDoubleBracket]"}]}], "]"}], 
              "-", 
              RowBox[{
              "rl", "\[LeftDoubleBracket]", "j", "\[RightDoubleBracket]"}]}], 
             ")"}]}], 
           RowBox[{"(", 
            RowBox[{"Plus", "@@", 
             RowBox[{"(", 
              RowBox[{
               RowBox[{
                RowBox[{
                 RowBox[{"(", 
                  RowBox[{
                   RowBox[{"(", 
                    RowBox[{"gg", "@@", 
                    RowBox[{"Join", "[", 
                    RowBox[{"#", ",", 
                    RowBox[{"Drop", "[", 
                    RowBox[{"gl", ",", "j"}], "]"}]}], "]"}]}], ")"}], "[", 
                   "t", "]"}], ")"}], 
                 RowBox[{"(", 
                  RowBox[{
                   RowBox[{
                    RowBox[{"(", 
                    RowBox[{"P", "@@", "gl"}], ")"}], "[", "t", "]"}], "-", 
                   RowBox[{
                    RowBox[{"(", 
                    RowBox[{"P", "@@", 
                    RowBox[{"(", 
                    RowBox[{"Join", "[", 
                    RowBox[{"#", ",", 
                    RowBox[{"Drop", "[", 
                    RowBox[{"gl", ",", "j"}], "]"}]}], "]"}], ")"}]}], ")"}], 
                    "[", "t", "]"}]}], ")"}]}], "&"}], "/@", "h"}], ")"}]}], 
            ")"}]}]}], ")"}], ",", 
        RowBox[{"{", 
         RowBox[{"j", ",", 
          RowBox[{"n", "-", "k"}]}], "}"}]}], "]"}]}]}], "]"}]}], 
  ";"}]], "Input",
 InitializationCell->True,
 InitializationGroup->True,
 CellChangeTimes->{3.545647601697975*^9}]
}, Closed]]
}, Closed]],

Cell[CellGroupData[{

Cell["Background genotype dynamics", "Subsection",
 InitializationGroup->True,
 CellChangeTimes->{{3.545644792586959*^9, 3.5456447979728518`*^9}, {
  3.545645851044656*^9, 3.5456458520688267`*^9}}],

Cell["\<\
These functions give the dynamics for sweeps at multiple background loci, and \
are called by functions in the section \[OpenCurlyDoubleQuote]Interference \
from multiple background sweeps\[CloseCurlyDoubleQuote].\
\>", "Text",
 InitializationGroup->True,
 CellChangeTimes->{{3.54564987623243*^9, 3.545649916597002*^9}}],

Cell[CellGroupData[{

Cell["recEqsSel", "Subsubsection",
 InitializationCell->True,
 InitializationGroup->True],

Cell[BoxData[
 RowBox[{
  RowBox[{
   RowBox[{"recEqsSel", "::", "usage"}], "=", 
   "\"\<recEqsSel[g,t,{0,\[Ellipsis]},{\[Rho]1,\[Ellipsis]}] gives the terms \
involving recombination in the equations for genotype frequencies, g (Eq. 23 \
in Text S3).\>\""}], ";"}]], "Input",
 InitializationCell->True,
 InitializationGroup->True,
 CellChangeTimes->{
  3.5456482893270407`*^9, {3.5456493214067373`*^9, 3.5456493730874653`*^9}, {
   3.545649445606759*^9, 3.5456494618849697`*^9}, {3.5456494919003553`*^9, 
   3.545649498200429*^9}}],

Cell[BoxData[
 RowBox[{
  RowBox[{
   RowBox[{"recEqsSel", "[", 
    RowBox[{"g_", ",", "t_", ",", "gl_List", ",", "rl_List"}], "]"}], ":=", 
   RowBox[{"Module", "[", 
    RowBox[{
     RowBox[{"{", 
      RowBox[{"j", ",", 
       RowBox[{"n", "=", 
        RowBox[{"Length", "[", "rl", "]"}]}]}], "}"}], ",", 
     "\[IndentingNewLine]", 
     RowBox[{"Sum", "[", 
      RowBox[{
       RowBox[{"(", "\[IndentingNewLine]", 
        RowBox[{
         RowBox[{"-", 
          RowBox[{"(", 
           RowBox[{
            RowBox[{"rl", "\[LeftDoubleBracket]", 
             RowBox[{"j", "+", "1"}], "\[RightDoubleBracket]"}], "-", 
            RowBox[{
            "rl", "\[LeftDoubleBracket]", "j", "\[RightDoubleBracket]"}]}], 
           ")"}]}], 
         RowBox[{"(", 
          RowBox[{
           RowBox[{
            RowBox[{"(", 
             RowBox[{"g", "@@", "gl"}], ")"}], "[", "t", "]"}], "-", 
           RowBox[{"(", 
            RowBox[{
             RowBox[{"(", 
              RowBox[{"Plus", "@@", 
               RowBox[{"(", 
                RowBox[{
                 RowBox[{
                  RowBox[{"(", 
                   RowBox[{
                    RowBox[{"(", 
                    RowBox[{"g", "@@", 
                    RowBox[{"Join", "[", 
                    RowBox[{
                    RowBox[{"Take", "[", 
                    RowBox[{"gl", ",", "j"}], "]"}], ",", "#"}], "]"}]}], 
                    ")"}], "[", "t", "]"}], ")"}], "&"}], "/@", 
                 RowBox[{"HaploidTypes", "[", 
                  RowBox[{"n", "-", "j"}], "]"}]}], ")"}]}], ")"}], 
             RowBox[{"(", 
              RowBox[{"Plus", "@@", 
               RowBox[{"(", 
                RowBox[{
                 RowBox[{
                  RowBox[{"(", 
                   RowBox[{
                    RowBox[{"(", 
                    RowBox[{"g", "@@", 
                    RowBox[{"Join", "[", 
                    RowBox[{"#", ",", 
                    RowBox[{"Take", "[", 
                    RowBox[{"gl", ",", 
                    RowBox[{"-", 
                    RowBox[{"(", 
                    RowBox[{"n", "-", "j"}], ")"}]}]}], "]"}]}], "]"}]}], 
                    ")"}], "[", "t", "]"}], ")"}], "&"}], "/@", 
                 RowBox[{"HaploidTypes", "[", "j", "]"}]}], ")"}]}], ")"}]}], 
            ")"}]}], ")"}]}], ")"}], ",", 
       RowBox[{"{", 
        RowBox[{"j", ",", 
         RowBox[{"n", "-", "1"}]}], "}"}]}], "]"}]}], "]"}]}], ";"}]], "Input",\

 InitializationCell->True,
 InitializationGroup->True],

Cell[CellGroupData[{

Cell[BoxData[
 RowBox[{"xx", "=", 
  RowBox[{
   RowBox[{
    RowBox[{"Plus", "@@", 
     RowBox[{"(", 
      RowBox[{
       RowBox[{
        RowBox[{"recEqsSel", "[", 
         RowBox[{"g", ",", "t", ",", "#", ",", 
          RowBox[{"{", 
           RowBox[{"r1", ",", "r2", ",", "r3", ",", "r4"}], "}"}]}], "]"}], 
        "&"}], "/@", 
       RowBox[{"HaploidTypes", "[", "4", "]"}]}], ")"}]}], "/.", 
    RowBox[{
     RowBox[{
      RowBox[{"g", "[", 
       RowBox[{"1", ",", "1", ",", "1", ",", "1"}], "]"}], "[", "t", "]"}], 
     "\[Rule]", 
     RowBox[{"1", "-", 
      RowBox[{"(", 
       RowBox[{"Plus", "@@", 
        RowBox[{"(", 
         RowBox[{
          RowBox[{
           RowBox[{
            RowBox[{"(", 
             RowBox[{"g", "@@", "#"}], ")"}], "[", "t", "]"}], "&"}], "/@", 
          RowBox[{"DeleteCases", "[", 
           RowBox[{
            RowBox[{"HaploidTypes", "[", "4", "]"}], ",", 
            RowBox[{"{", 
             RowBox[{"1", ",", "1", ",", "1", ",", "1"}], "}"}]}], "]"}]}], 
         ")"}]}], ")"}]}]}]}], "//", "Simplify"}]}]], "Input",
 InitializationGroup->True],

Cell[BoxData["0"], "Output",
 CellChangeTimes->{3.54582469642675*^9, 3.545824849971078*^9}]
}, Open  ]]
}, Closed]],

Cell[CellGroupData[{

Cell["Gsol", "Subsubsection",
 InitializationGroup->True],

Cell[BoxData[
 RowBox[{
  RowBox[{
   RowBox[{"Gsol", "::", "usage"}], "=", 
   "\"\<Gsol[g,{{\!\(\*SubscriptBox[\(S\), \
\(1\)]\),\[Ellipsis]},{\!\(\*SubscriptBox[\(\[Rho]\), \(1\)]\),\[Ellipsis]},{\
\!\(\*SubscriptBox[\(T\), \(1\)]\),\[Ellipsis]}},{Tmin,Tmax}] gives the \
genotype frequencies of a set of deterministic sweeps in the form g[0,0,\
\[Ellipsis]][t] (Eq. 23 in Text S3).  Initial genotype frequencies are \
defined by assuming that the sweep would pass through 0.5 at \
\!\(\*SubscriptBox[\(T\), \(i\)]\), in the absence of interference.  All \
favourable alleles arise on the same ancestral background, and so all are \
competing with each other.  It is important to check that all these alleles \
are rare at the beginning of the time period. In particular, they must be \
rare enough that it is roughly accurate to assume that there are no \
individuals with multiple sweeping alleles. There are known numerical issues \
for background loci with scaled recombination rates greater than 1.\>\""}], 
  ";"}]], "Input",
 InitializationCell->True,
 InitializationGroup->True,
 CellChangeTimes->{{3.513593251117691*^9, 3.513593253677433*^9}, 
   3.516515416845296*^9, {3.516515602246201*^9, 3.516515719783968*^9}, {
   3.516520161744714*^9, 3.516520190977148*^9}, {3.520584705594338*^9, 
   3.520584749655397*^9}, {3.520585131621992*^9, 3.520585154432741*^9}, {
   3.54562514723637*^9, 3.545625178715188*^9}, {3.54564960081178*^9, 
   3.545649656391426*^9}, {3.5456497136748962`*^9, 3.5456497553568296`*^9}, {
   3.5456498544940863`*^9, 3.545649863494272*^9}}],

Cell[BoxData[
 RowBox[{
  RowBox[{
   RowBox[{"Gsol", "::", "badInit"}], "=", 
   "\"\<Bad initial conditions: initial allele frequencies `1` sum to more \
than 1\>\""}], ";"}]], "Input",
 InitializationCell->True,
 InitializationGroup->True],

Cell[BoxData[
 RowBox[{
  RowBox[{
   RowBox[{"Gsol", "[", 
    RowBox[{"g_", ",", 
     RowBox[{"{", 
      RowBox[{"S_List", ",", "\[Rho]_List", ",", "T_List"}], "}"}], ",", 
     RowBox[{"{", 
      RowBox[{"tmin_", ",", "tmax_"}], "}"}]}], "]"}], ":=", 
   RowBox[{"Module", "[", 
    RowBox[{
     RowBox[{"{", 
      RowBox[{"t", ",", "ht", ",", 
       RowBox[{"n", "=", 
        RowBox[{"Length", "[", "S", "]"}]}], ",", "eqs", ",", "vars", ",", 
       "bc", ",", "ul", ",", "wb", ",", "init", ",", "u0"}], "}"}], ",", 
     "\[IndentingNewLine]", 
     RowBox[{
      RowBox[{"ht", "=", 
       RowBox[{"HaploidTypes", "[", "n", "]"}]}], ";", 
      RowBox[{"vars", "=", 
       RowBox[{
        RowBox[{
         RowBox[{"g", "@@", "#"}], "&"}], "/@", "ht"}]}], ";", 
      "\[IndentingNewLine]", 
      RowBox[{"ul", "=", 
       RowBox[{"MarginalU", "[", 
        RowBox[{"g", ",", "t", ",", "n"}], "]"}]}], ";", 
      "\[IndentingNewLine]", 
      RowBox[{"u0", "=", 
       RowBox[{"1", "/", 
        RowBox[{"(", 
         RowBox[{"1", "+", 
          RowBox[{"Exp", "[", 
           RowBox[{
            RowBox[{"-", "S"}], 
            RowBox[{"(", 
             RowBox[{"tmin", "-", "T"}], ")"}]}], "]"}]}], ")"}]}]}], ";", 
      "\[IndentingNewLine]", 
      RowBox[{"init", "=", 
       RowBox[{
        RowBox[{
         RowBox[{"If", "[", 
          RowBox[{
           RowBox[{"1", "\[Equal]", 
            RowBox[{"(", 
             RowBox[{"Plus", "@@", "#"}], ")"}]}], ",", 
           RowBox[{"u0", "\[LeftDoubleBracket]", 
            RowBox[{
             RowBox[{"Position", "[", 
              RowBox[{"#", ",", " ", "1"}], "]"}], "\[LeftDoubleBracket]", 
             RowBox[{"1", ",", "1"}], "\[RightDoubleBracket]"}], 
            "\[RightDoubleBracket]"}], ",", "0"}], "]"}], "&"}], "/@", 
        RowBox[{"HaploidTypes", "[", "n", "]"}]}]}], ";", 
      "\[IndentingNewLine]", 
      RowBox[{"init", "=", 
       RowBox[{"ReplacePart", "[", 
        RowBox[{"init", ",", " ", 
         RowBox[{"1", "-", 
          RowBox[{"Plus", "@@", "init"}]}], ",", " ", "1"}], "]"}]}], ";", 
      RowBox[{"(*", 
       RowBox[{
       "Normalize", " ", "by", " ", "removing", " ", "them", " ", "from", " ",
         "the", " ", "ancestral", " ", "type"}], "*)"}], 
      "\[IndentingNewLine]", 
      RowBox[{"If", "[", 
       RowBox[{
        RowBox[{
         RowBox[{
         "init", "\[LeftDoubleBracket]", "1", "\[RightDoubleBracket]"}], "<", 
         "0"}], ",", 
        RowBox[{"Message", "[", 
         RowBox[{
          RowBox[{"Gsol", "::", "badInit"}], ",", "u0"}], "]"}]}], "]"}], ";",
       "\[IndentingNewLine]", 
      RowBox[{"wb", "=", 
       RowBox[{"S", ".", "ul"}]}], ";", "\[IndentingNewLine]", 
      RowBox[{"eqs", "=", 
       RowBox[{"MapThread", "[", 
        RowBox[{
         RowBox[{
          RowBox[{"(", 
           RowBox[{
            RowBox[{
             RowBox[{"#2", "'"}], "[", "t", "]"}], "\[Equal]", 
            RowBox[{
             RowBox[{"recEqsSel", "[", 
              RowBox[{"g", ",", "t", ",", "#1", ",", "\[Rho]"}], "]"}], "+", 
             RowBox[{
              RowBox[{"(", 
               RowBox[{
                RowBox[{"(", 
                 RowBox[{"S", ".", "#1"}], ")"}], "-", "wb"}], ")"}], 
              RowBox[{"#2", "[", "t", "]"}]}]}]}], ")"}], "&"}], ",", 
         RowBox[{"{", 
          RowBox[{"ht", ",", "vars"}], "}"}]}], "]"}]}], ";", 
      "\[IndentingNewLine]", 
      RowBox[{"bc", "=", 
       RowBox[{"MapThread", "[", 
        RowBox[{
         RowBox[{
          RowBox[{"(", 
           RowBox[{
            RowBox[{"#2", "[", "tmin", "]"}], "\[Equal]", "#1"}], ")"}], 
          "&"}], ",", 
         RowBox[{"{", 
          RowBox[{"init", ",", "vars"}], "}"}]}], "]"}]}], ";", 
      "\[IndentingNewLine]", 
      RowBox[{
       RowBox[{"NDSolve", "[", 
        RowBox[{
         RowBox[{"Join", "[", 
          RowBox[{"eqs", ",", "bc"}], "]"}], ",", "vars", ",", 
         RowBox[{"{", 
          RowBox[{"t", ",", "tmin", ",", "tmax"}], "}"}], ",", 
         RowBox[{"MaxStepSize", "\[Rule]", ".01"}]}], "]"}], 
       "\[LeftDoubleBracket]", "1", "\[RightDoubleBracket]"}]}]}], "]"}]}], 
  ";"}]], "Input",
 InitializationCell->True,
 InitializationGroup->True,
 CellChangeTimes->{{3.513598133714241*^9, 3.513598175781638*^9}, {
  3.5205845180414677`*^9, 3.520584567589293*^9}}]
}, Closed]],

Cell[CellGroupData[{

Cell["MarginalU", "Subsubsection",
 InitializationGroup->True],

Cell[BoxData[
 RowBox[{
  RowBox[{
   RowBox[{"MarginalU", "::", "usage"}], "=", 
   "\"\<MarginalU[g,t,n] gives the allele frequencies for n loci in terms of \
the genotype frequencies g[0,0,\[Ellipsis]][t].\>\""}], ";"}]], "Input",
 InitializationCell->True,
 InitializationGroup->True],

Cell[BoxData[
 RowBox[{
  RowBox[{
   RowBox[{"MarginalU", "[", 
    RowBox[{"g_", ",", "t_", ",", "n_Integer"}], "]"}], ":=", 
   RowBox[{"Module", "[", 
    RowBox[{
     RowBox[{"{", "i", "}"}], ",", "\[IndentingNewLine]", 
     RowBox[{"If", "[", 
      RowBox[{
       RowBox[{"n", "\[Equal]", "1"}], ",", 
       RowBox[{"{", 
        RowBox[{
         RowBox[{"g", "[", "1", "]"}], "[", "t", "]"}], "}"}], ",", 
       "\[IndentingNewLine]", 
       RowBox[{"Table", "[", 
        RowBox[{
         RowBox[{"Plus", "@@", 
          RowBox[{"(", 
           RowBox[{
            RowBox[{
             RowBox[{
              RowBox[{"(", 
               RowBox[{"g", "@@", 
                RowBox[{"Join", "[", 
                 RowBox[{
                  RowBox[{"Take", "[", 
                   RowBox[{"#", ",", 
                    RowBox[{"i", "-", "1"}]}], "]"}], ",", 
                  RowBox[{"{", "1", "}"}], ",", 
                  RowBox[{"Take", "[", 
                   RowBox[{"#", ",", 
                    RowBox[{"-", 
                    RowBox[{"(", 
                    RowBox[{"n", "-", "i"}], ")"}]}]}], "]"}]}], "]"}]}], 
               ")"}], "[", "t", "]"}], "&"}], "/@", 
            RowBox[{"HaploidTypes", "[", 
             RowBox[{"n", "-", "1"}], "]"}]}], ")"}]}], ",", 
         RowBox[{"{", 
          RowBox[{"i", ",", "n"}], "}"}]}], "]"}]}], "]"}]}], "]"}]}], 
  ";"}]], "Input",
 InitializationCell->True,
 InitializationGroup->True]
}, Closed]]
}, Closed]]
}, Closed]],

Cell[CellGroupData[{

Cell["\<\
Figure 1: A selective sweep causes interference over a time \[Tilde] 1/s and \
a genetic distance \[Tilde] s.\
\>", "Section",
 CellChangeTimes->{{3.5456367910269537`*^9, 3.545636792296207*^9}, {
  3.545650872018448*^9, 3.5456508761456203`*^9}}],

Cell[TextData[{
 "Choose a grid of ",
 Cell[BoxData[
  FormBox["r", TraditionalForm]],
  FormatType->"TraditionalForm"],
 " and ",
 Cell[BoxData[
  FormBox["t", TraditionalForm]],
  FormatType->"TraditionalForm"],
 " values around the sweep:"
}], "Text",
 CellChangeTimes->{{3.545650737062664*^9, 3.545650760314384*^9}, {
  3.5456509004030657`*^9, 3.545650903697255*^9}}],

Cell[BoxData[
 RowBox[{
  RowBox[{"rvals", "=", 
   RowBox[{"Module", "[", 
    RowBox[{
     RowBox[{"{", "lr", "}"}], ",", 
     RowBox[{"Table", "[", 
      RowBox[{
       RowBox[{"Exp", "[", "lr", "]"}], ",", 
       RowBox[{"{", 
        RowBox[{"lr", ",", 
         RowBox[{"-", "6"}], ",", "3", ",", ".2"}], "}"}]}], "]"}]}], "]"}]}],
   ";"}]], "Input",
 InitializationCell->True,
 CellChangeTimes->{{3.527581736640079*^9, 3.5275817382740107`*^9}, {
  3.527581791217271*^9, 3.5275820205591097`*^9}, {3.527582074434392*^9, 
  3.527582075807783*^9}, {3.5275822276156063`*^9, 3.5275822392366457`*^9}, {
  3.527582403329485*^9, 3.527582412745018*^9}}],

Cell[BoxData[
 RowBox[{
  RowBox[{"tvals", "=", 
   RowBox[{"Range", "[", 
    RowBox[{
     RowBox[{"-", "10"}], ",", "10", ",", ".3"}], "]"}]}], ";"}]], "Input",
 InitializationCell->True,
 CellChangeTimes->{{3.5275823956069508`*^9, 3.5275824451761103`*^9}}],

Cell["\<\
Evaluate the average fixation probability at the grid points:\
\>", "Text",
 CellChangeTimes->{{3.545650803098584*^9, 3.54565081747593*^9}}],

Cell[BoxData[
 RowBox[{
  RowBox[{"omegaofr", "=", 
   RowBox[{"Module", "[", 
    RowBox[{
     RowBox[{"{", 
      RowBox[{
       RowBox[{"T0", "=", 
        RowBox[{"-", "15"}]}], ",", 
       RowBox[{"T1", "=", "15"}]}], "}"}], ",", 
     RowBox[{
      RowBox[{
       RowBox[{"PfixNew", "[", 
        RowBox[{
         RowBox[{"{", 
          RowBox[{"Pv", ",", "Pu"}], "}"}], ",", 
         RowBox[{"{", 
          RowBox[{"1", ",", "#"}], "}"}], ",", 
         RowBox[{"{", 
          RowBox[{"T0", ",", "T1"}], "}"}]}], "]"}], "&"}], "/@", " ", 
      "rvals"}]}], "]"}]}], ";"}]], "Input",
 InitializationCell->True,
 CellChangeTimes->{{3.527581580253331*^9, 3.527581602113309*^9}, {
  3.527582054905766*^9, 3.527582060168284*^9}, {3.52758209203113*^9, 
  3.52758213571231*^9}, {3.52758218953526*^9, 3.527582193201109*^9}, {
  3.527582247154882*^9, 3.527582347269927*^9}, {3.545637218182909*^9, 
  3.5456372517556667`*^9}}],

Cell[BoxData[
 RowBox[{
  RowBox[{"omegavals", "=", 
   RowBox[{"Table", "[", 
    RowBox[{
     RowBox[{
      RowBox[{
       RowBox[{
        RowBox[{"U", "[", "T", "]"}], 
        RowBox[{"Pu", "[", "T", "]"}]}], "+", 
       RowBox[{
        RowBox[{"V", "[", "T", "]"}], 
        RowBox[{"Pv", "[", "T", "]"}]}]}], "/.", 
      RowBox[{"omegaofr", "[", 
       RowBox[{"[", "i", "]"}], "]"}]}], ",", 
     RowBox[{"{", 
      RowBox[{"i", ",", 
       RowBox[{"Length", "[", "rvals", "]"}]}], "}"}], ",", 
     RowBox[{"{", 
      RowBox[{"T", ",", "tvals"}], "}"}]}], "]"}]}], ";"}]], "Input",
 InitializationCell->True,
 CellChangeTimes->{{3.5275823629941673`*^9, 3.527582387149397*^9}, {
  3.527582450691182*^9, 3.5275825474828377`*^9}}],

Cell["Plot the result:", "Text",
 CellChangeTimes->{{3.545650823404656*^9, 3.545650833068087*^9}}],

Cell[BoxData[
 RowBox[{
  RowBox[{"scaling", "[", "p_", "]"}], ":=", 
  RowBox[{"1.2", 
   RowBox[{"Logistic", "[", 
    RowBox[{"15", 
     RowBox[{"(", 
      RowBox[{"p", "-", ".9"}], ")"}]}], "]"}]}]}]], "Input",
 InitializationCell->True,
 CellChangeTimes->{{3.538896173247004*^9, 3.538896190793943*^9}, {
  3.538896235490151*^9, 3.538896257214686*^9}, {3.5388964825099897`*^9, 
  3.5388964833184643`*^9}, {3.538896660058318*^9, 3.538896718184576*^9}, {
  3.538897116031055*^9, 3.5388971175719147`*^9}, {3.538897172779451*^9, 
  3.538897206515284*^9}, {3.538900303762285*^9, 3.538900309903989*^9}, {
  3.5389007534682693`*^9, 3.538900782436513*^9}, {3.5389009077047567`*^9, 
  3.53890090806435*^9}, {3.538900988458837*^9, 3.5389009929914627`*^9}, {
  3.5389010613809633`*^9, 3.53890106628583*^9}, {3.538901098101235*^9, 
  3.538901098337123*^9}, {3.5456368641987467`*^9, 3.545636864870682*^9}}],

Cell[CellGroupData[{

Cell[BoxData[
 RowBox[{"With", "[", 
  RowBox[{
   RowBox[{"{", 
    RowBox[{"levels", "=", "100"}], "}"}], ",", 
   RowBox[{"ShowLegend", "[", 
    RowBox[{
     RowBox[{"Show", "[", 
      RowBox[{
       RowBox[{"ListContourPlot", "[", 
        RowBox[{
         RowBox[{"Flatten", "[", 
          RowBox[{
           RowBox[{"Table", "[", 
            RowBox[{
             RowBox[{"{", 
              RowBox[{
               RowBox[{"{", 
                RowBox[{
                 RowBox[{"rvals", "[", 
                  RowBox[{"[", "i", "]"}], "]"}], ",", 
                 RowBox[{"tvals", "[", 
                  RowBox[{"[", "j", "]"}], "]"}], ",", 
                 RowBox[{"omegavals", "[", 
                  RowBox[{"[", 
                   RowBox[{"i", ",", "j"}], "]"}], "]"}]}], "}"}], ",", 
               RowBox[{"{", 
                RowBox[{
                 RowBox[{"-", 
                  RowBox[{"rvals", "[", 
                   RowBox[{"[", "i", "]"}], "]"}]}], ",", 
                 RowBox[{"tvals", "[", 
                  RowBox[{"[", "j", "]"}], "]"}], ",", 
                 RowBox[{"omegavals", "[", 
                  RowBox[{"[", 
                   RowBox[{"i", ",", "j"}], "]"}], "]"}]}], "}"}]}], "}"}], 
             ",", 
             RowBox[{"{", 
              RowBox[{"i", ",", 
               RowBox[{"Length", "[", "rvals", "]"}]}], "}"}], ",", 
             RowBox[{"{", 
              RowBox[{"j", ",", 
               RowBox[{"Length", "[", "tvals", "]"}]}], "}"}]}], "]"}], ",", 
           "2"}], "]"}], ",", 
         RowBox[{"Contours", "\[Rule]", 
          RowBox[{"Table", "[", 
           RowBox[{
            RowBox[{"1", "-", 
             RowBox[{"i", "/", 
              RowBox[{"(", 
               RowBox[{"levels", "*", "2"}], ")"}]}]}], ",", 
            RowBox[{"{", 
             RowBox[{"i", ",", "levels"}], "}"}]}], "]"}]}], ",", 
         RowBox[{"ContourStyle", "\[Rule]", "None"}], ",", 
         RowBox[{"PlotRange", "\[Rule]", 
          RowBox[{"{", 
           RowBox[{
            RowBox[{"{", 
             RowBox[{
              RowBox[{"-", "5"}], ",", "5"}], "}"}], ",", 
            RowBox[{"{", 
             RowBox[{
              RowBox[{"-", "8"}], ",", "5"}], "}"}], ",", "Full"}], "}"}]}], 
         ",", 
         RowBox[{"ColorFunctionScaling", "\[Rule]", "False"}], ",", 
         RowBox[{"ColorFunction", "\[Rule]", 
          RowBox[{"Function", "[", 
           RowBox[{"z", ",", 
            RowBox[{
             RowBox[{"ColorData", "[", "\"\<SiennaTones\>\"", "]"}], "[", 
             RowBox[{"scaling", "[", "z", "]"}], "]"}]}], "]"}]}], ",", 
         RowBox[{"Evaluate", "[", 
          RowBox[{"goodlabel", "[", 
           RowBox[{"\"\<Scaled genetic distance, \!\(\*
StyleBox[\"r\",
FontSlant->\"Italic\"]\)\!\(\*
StyleBox[\"/\",
FontSlant->\"Italic\"]\)\!\(\*
StyleBox[\"s\",
FontSlant->\"Italic\"]\)\>\"", ",", " ", "\"\<Scaled time, \!\(\*
StyleBox[\"st\",
FontSlant->\"Italic\"]\)\>\"", ",", "20"}], "]"}], "]"}], ",", 
         RowBox[{"FrameTicksStyle", "\[Rule]", 
          RowBox[{"Directive", "[", 
           RowBox[{"Black", ",", "16"}], "]"}]}]}], "]"}], ",", 
       RowBox[{"Graphics", "[", 
        RowBox[{"Inset", "[", 
         RowBox[{
          RowBox[{"Style", "[", 
           RowBox[{"\"\<\[Times]\>\"", ",", "18"}], "]"}], ",", 
          RowBox[{"{", 
           RowBox[{"0", ",", 
            RowBox[{"-", 
             RowBox[{"Log", "[", "1000", "]"}]}]}], "}"}], ",", "Center"}], 
         "]"}], "]"}]}], "]"}], ",", 
     RowBox[{"{", 
      RowBox[{
       RowBox[{"Table", "[", 
        RowBox[{
         RowBox[{"{", 
          RowBox[{
           RowBox[{
            RowBox[{"ColorData", "[", "\"\<SiennaTones\>\"", "]"}], "[", 
            RowBox[{"scaling", "[", 
             RowBox[{
              RowBox[{"Max", "[", "omegavals", "]"}], "-", 
              RowBox[{"i", " ", 
               RowBox[{
                RowBox[{"(", 
                 RowBox[{
                  RowBox[{"Max", "[", "omegavals", "]"}], "-", 
                  RowBox[{"Min", "[", "omegavals", "]"}]}], ")"}], "/", 
                "levels"}]}]}], "]"}], "]"}], ",", 
           RowBox[{"If", "[", 
            RowBox[{
             RowBox[{
              RowBox[{"Mod", "[", 
               RowBox[{"i", ",", "20"}], "]"}], "\[Equal]", "0"}], ",", 
             RowBox[{"Style", "[", 
              RowBox[{
               RowBox[{"\"\<\[MediumSpace]\>\"", "<>", 
                RowBox[{"ToString", "[", 
                 RowBox[{"N", "[", 
                  RowBox[{"1", "-", 
                   RowBox[{"i", "/", 
                    RowBox[{"(", 
                    RowBox[{"2", "*", "levels"}], ")"}]}]}], "]"}], "]"}], 
                "<>", "\"\<   \>\""}], ",", 
               RowBox[{"{", 
                RowBox[{"Black", ",", "14"}], "}"}]}], "]"}], ",", 
             "\"\<\>\""}], "]"}]}], "}"}], ",", 
         RowBox[{"{", 
          RowBox[{"i", ",", "0", ",", "levels"}], "}"}]}], "]"}], ",", 
       RowBox[{"LegendPosition", "\[Rule]", 
        RowBox[{"{", 
         RowBox[{
          RowBox[{"-", ".8"}], ",", "1"}], "}"}]}], ",", 
       RowBox[{"LegendOrientation", "\[Rule]", "Horizontal"}], ",", 
       RowBox[{"LegendShadow", "\[Rule]", "False"}], ",", 
       RowBox[{"LegendSize", "\[Rule]", 
        RowBox[{"{", 
         RowBox[{"1.8", ",", ".3"}], "}"}]}], ",", 
       RowBox[{"LegendLabel", "\[Rule]", 
        RowBox[{"Style", "[", 
         RowBox[{"\"\<Scaled probability of fixation, \!\(\*
StyleBox[SubscriptBox[\"P\", 
StyleBox[\"fix\",
FontSlant->\"Plain\"]],
FontSlant->\"Italic\"]\)/\!\(\*
StyleBox[\"2\",
FontSlant->\"Italic\"]\)\!\(\*
StyleBox[\"s\",
FontSlant->\"Italic\"]\)\\n\>\"", ",", 
          RowBox[{"{", 
           RowBox[{"16", ",", "Black"}], "}"}]}], "]"}]}], ",", 
       RowBox[{"LegendBorderSpace", "\[Rule]", "2"}], ",", 
       RowBox[{"LegendSpacing", "\[Rule]", "0"}]}], "}"}]}], "]"}]}], 
  "]"}]], "Input",
 CellChangeTimes->CompressedData["
1:eJwdydsrg3EAh/GXGjltQpZhji3JosbFpGVOLSWnbWWx8rJlVqwktbmZ5BA5
Tq5wYYaGtKIozOHGxWRoitmEHF5p8wco+/4unj4XTxbd26QJpygqOxRM8Db0
yGWMNNqzYIR3ffIxqFXWjsOOSs0U5JncxBkfbxUuW11W+MqzbUD58jlRHRzd
hUOUxwHvI3wHUHKluoB8luIeWopS3mDX7CUDR+i1byilUilFyNjyqHBoGPyI
hB3VP0RbRnoh+fPNIliR6In5bGOkGtrPgd17Ii58qv9Mh+d9LAG8k+UQ5eyb
fNgkDhAdk/wSOGwJElNWEkqhXy0ivuRO7MOCY90R5Hayf2GVxEl8VxjCvkIO
bLdwoe2mWHCiZqT2pB2iXuwSwbydiirYpXXWwa0aphEaX70KGDBTSrip32uF
D/YzIv3IpmGy71QLmcIvPRxc/zPATGt8P1QeCYkCjs4Mg6NbI7DdnTYHxT3P
i/C6UbUEW8umiQPCOAc0WTjEd7P5EE7fjjvhP6WzEVo=
  "]],

Cell[BoxData[
 GraphicsBox[{InsetBox[
    GraphicsBox[{GraphicsComplexBox[CompressedData["
1:eJx0vWeUHNW5tq2GQRLM9Ki7p9VVXZ2qukQ8YATGJAPV5BwMJguQQBPIwjbB
2BhMMskEEUXOOZlkQIZqwIiccxaYbIIAATbg4dPL6ufuta+1Pv8563pvau9r
P7umdONz3lG0+/5bDy40ZsyY23YfM+b//c8Xnx/44ldbTE/G/PSfSe0Op+Bk
6Kf/xMrByROP/7//NJWDk5//9J9uDk7OnfX//hMpB3f8IvhF8AvhF2L9BtZv
4Pk6nhcnK/3kW1MO7vhV4VfFfALMJ4BfGX5l+Pnw8zFfD/P14FeCXwl+RfgV
4TcAP3Ey/JNPQTm445eHXx5+OfjlsH8W+2dxP724H3Hy5E/nGa8cnIz85DtW
Objj1wO/Hvhl4JfB+qOpu744Oeenf/6/ysHJ0z/5zlcO7vjNS10/cTLjp/3e
Vw5OLv5pv1eUg5MjfuK7lIM7+SOJm4s7fnMT10+cnPrTP/+RcnBnPl8k7nzE
nfl+k7jzFSeTf3ofvlcO7viNabl+4mT6T+stpByc/HQdj/coB3fez3HKwZ3z
Ldpyzyfu+PXBrw9+/fATd74fOeXgzv557J/H+Qo4XwF+RfiJkxV/Ou9E5eCO
Xwl+Jfh58PPg58PPh18AvwD3U8H9VDDfKuZbhV8NfjX41eFXh18IP3Hn+9LN
wZ35RphvhP0j7B9h/k3Mvwm/GH4x/GL4xa1Z5z88sNYTI+oXHU7B6heWg9Uv
LAerX1gOVr+wHKx+4fpF8AvhF2L9BtZv4Pk6nherX1gOVr9w/aqYT4D5BPAr
w68MPx9+PubrYb4e/ErwK8GvCL8i/AbgJ1a/sBysfuH65eGXg18O+2exfxb3
04v7EatfWA5Wv7AcrH7h+vXALwO/DNYfTd31xeoXloPVLywHq1+4fmL1C8vB
6heWg9UvLAerX7i5WP3C9ROrX1gOVr9w5yNWv3DnK1a/sBysfuH6idUvLAer
X1gOVr9w30+x+oV7PrH6hevXB79++InVL9zvRw7757F/Hucr4HwF+BXhJ1a/
sBysfuH6leDnwc+Dnw8/H34B/ALcTwX3U8F8q5hvFX41+NXgV4dfHX4h/MTq
F+73JcR8I8w3wv4R9o8w/ybm34RfDL8YfjH84tazx25w8Peb7Kd+0eEUrH5h
OVj9wnKw+oXlYPULy8HqF65fBL8QfiHWb2D9Bp6v43mx+oXlYPUL16+K+QSY
TwC/MvzK8PPh52O+Hubrwa8EvxL8ivArwm8AfmL1C8vB6heuXx5+OfjlsH8W
+2dxP724H7H6heVg9QvLweoXrl8P/DLwy2D90dRdX6x+YTlY/cJysPqF6ydW
v7AcrH5hOVj9wnKw+oWbi9UvXD+x+oXlYPULdz5i9Qt3vmL1C8vB6heun1j9
wnKw+oXlYPUL9/0Uq1+45xOrX7h+ffDrh59Y/cL9fuSwfx7753G+As5XgF8R
fmL1C8vB6heuXwl+Hvw8+Pnw8+EXwC/A/VRwPxXMt4r5VuFXg18NfnX41eEX
wk+sfuF+X0LMN8J8I+wfYf8I829i/k34xfCL4RfDL26VKgsf/N3hv1G/6HAK
Vr+wHKx+YTlY/cJysPqF5WD1C9cvgl8IvxDrN7B+A8/X8bxY/cJysPqF61fF
fALMJ4BfGX5l+Pnw8zFfD/P14FeCXwl+RfgV4TcAP7H6heVg9QvXLw+/HPxy
2D+L/bO4n17cj1j9wnKw+oXlYPUL168Hfhn4ZbD+aOquL1a/sBysfmE5WP3C
9ROrX1gOVr+wHKx+YTlY/cLNxeoXrp9Y/cJysPqFOx+x+oU7X7H6heVg9QvX
T6x+YTlY/cJysPqF+36K1S/c84nVL1y/Pvj1w0+sfuF+P3LYP4/98zhfAecr
wK8IP7H6heVg9QvXrwQ/D34e/Hz4+fAL4Bfgfiq4nwrmW8V8q/Crwa8Gvzr8
6vAL4SdWv3C/LyHmG2G+EfaPsH+E+Tcx/yb8YvjF8IvhF7dOGjf1j8efc5D6
RYdTsPqF5WD1C8vB6heWg9UvLAerX7h+EfxC+IVYv4H1G3i+jufF6heWg9Uv
XL8q5hNgPgH8yvArw8+Hn4/5epivB78S/ErwK8KvCL8B+InVLywHq1+4fnn4
5eCXw/5Z7J/F/fTifsTqF5aD1S8sB6tfuH498MvAL4P1R1N3fbH6heVg9QvL
weoXrp9Y/cJysPqF5WD1C8vB6hduLla/cP3E6heWg9Uv3PmI1S/c+YrVLywH
q1+4fmL1C8vB6heWg9Uv3PdTrH7hnk+sfuH69cGvH35i9Qv3+5HD/nnsn8f5
CjhfAX5F+InVLywHq1+4fiX4efDz4OfDz4dfAL8A91PB/VQw3yrmW4VfDX41
+NXhV4dfCD+x+oX7fQkx3wjzjbB/hP0jzL+J+TfhF8Mvhl8Mv7h10DbZucms
P6hfdDgFq19YDla/sBysfmE5WP3CcrD6hesXwS+EX4j1G1i/gefreF6sfmE5
WP3C9atiPgHmE8CvDL8y/Hz4+Zivh/l68CvBrwS/IvyK8BuAn1j9wnKw+oXr
l4dfDn457J/F/lncTy/uR6x+YTlY/cJysPqF69cDvwz8Mlh/NHXXF6tfWA5W
v7AcrH7h+onVLywHq19YDla/sBysfuHmYvUL10+sfmE5WP3CnY9Y/cKdr1j9
wnKw+oXrJ1a/sBysfmE5WP3CfT/F6hfu+cTqF65fH/z64SdWv3C/Hznsn8f+
eZyvgPMV4FeEn1j9wnKw+oXrV4KfBz8Pfj78fPgF8AtwPxXcTwXzrWK+VfjV
4FeDXx1+dfiF8BOrX7jflxDzjTDfCPtH2D/C/JuYfxN+Mfxi+MXwi1tj95nx
1X2vHqF+0eEUrH5hOVj9wnKw+oXlYPULy8HqF65fBL8QfiHWb2D9Bp6v43mx
+oXlYPUL16+K+QSYTwC/MvzK8PPh52O+Hubrwa8EvxL8ivArwm8AfmL1C8vB
6heuXx5+OfjlsH8W+2dxP724H7H6heVg9QvLweoXrl8P/DLwy2D90dRdX6x+
YTlY/cJysPqF6ydWv7AcrH5hOVj9wnKw+oWbi9UvXD+x+oXlYPULdz5i9Qt3
vmL1C8vB6heun1j9wnKw+oXlYPUL9/0Uq1+45xOrX7h+ffDrh59Y/cL9fuSw
fx7753G+As5XgF8RfmL1C8vB6heuXwl+Hvw8+Pnw8+EXwC/A/VRwPxXMt4r5
VuFXg18NfnX41eEXwk+sfuF+X0LMN8J8I+wfYf8I829i/k34xfCL4RfDL25d
3N785P6zjla/6HAKVr+wHKx+YTlY/cJysPqF5WD1C9cvgl8IvxDrN7B+A8/X
8bxY/cJysPqF61fFfALMJ4BfGX5l+Pnw8zFfD/P14FeCXwl+RfgV4TcAP7H6
heVg9QvXLw+/HPxy2D+L/bO4n17cj1j9wnKw+oXlYPUL168Hfhn4ZbD+aOqu
L1a/sBysfmE5WP3C9ROrX1gOVr+wHKx+YTlY/cLNxeoXrp9Y/cJysPqFOx+x
+oU7X7H6heVg9QvXT6x+YTlY/cJysPqF+36K1S/c84nVL1y/Pvj1w0+sfuF+
P3LYP4/98zhfAecrwK8IP7H6heVg9QvXrwQ/D34e/Hz4+fAL4Bfgfiq4nwrm
W8V8q/Crwa8Gvzr86vAL4SdWv3C/LyHmG2G+EfaPsH+E+Tcx/yb8YvjF8Ivh
F7e+veqTa1+fdLz6RYdTsPqF5WD1C8vB6heWg9UvLAerX7h+EfxC+IVYv4H1
G3i+jufF6heWg9UvXL8q5hNgPgH8yvArw8+Hn4/5epivB78S/ErwK8KvCL8B
+InVLywHq1+4fnn45eCXw/5Z7J/F/fTifsTqF5aD1S8sB6tfuH498MvAL4P1
R1N3fbH6heVg9QvLweoXrp9Y/cJysPqF5WD1C8vB6hduLla/cP3E6heWg9Uv
3PmI1S/c+YrVLywHq1+4fmL1C8vB6heWg9Uv3PdTrH7hnk+sfuH69cGvH35i
9Qv3+5HD/nnsn8f5CjhfAX5F+InVLywHq1+4fiX4efDz4OfDz4dfAL8A91PB
/VQw3yrmW4VfDX41+NXhV4dfCD+x+oX7fQkx3wjzjbB/hP0jzL+J+TfhF8Mv
hl8Mv7h19Fmrt8bccbL6RYdTsPqF5WD1C8vB6heWg9UvLAerX7h+EfxC+IVY
v4H1G3i+jufF6heWg9UvXL8q5hNgPgH8yvArw8+Hn4/5epivB78S/ErwK8Kv
CL8B+InVLywHq1+4fnn45eCXw/5Z7J/F/fTifsTqF5aD1S8sB6tfuH498MvA
L4P1R1N3fbH6heVg9QvLweoXrp9Y/cJysPqF5WD1C8vB6hduLla/cP3E6heW
g9Uv3PmI1S/c+YrVLywHq1+4fmL1C8vB6heWg9Uv3PdTrH7hnk+sfuH69cGv
H35i9Qv3+5HD/nnsn8f5CjhfAX5F+InVLywHq1+4fiX4efDz4OfDz4dfAL8A
91PB/VQw3yrmW4VfDX41+NXhV4dfCD+x+oX7fQkx3wjzjbB/hP0jzL+J+Tfh
F8Mvhl8Mv7g1f43ozm3vm6l+0eEUrH5hOVj9wnKw+oXlYPULy8HqF65fBL8Q
fiHWb2D9Bp6v43mx+oXlYPUL16+K+QSYTwC/MvzK8PPh52O+Hubrwa8EvxL8
ivArwm8AfmL1C8vB6heuXx5+OfjlsH8W+2dxP724H7H6heVg9QvLweoXrl8P
/DLwy2D90dRdX6x+YTlY/cJysPqF6ydWv7AcrH5hOVj9wnKw+oWbi9UvXD+x
+oXlYPULdz5i9Qt3vmL1C8vB6heun1j9wnKw+oXlYPUL9/0Uq1+45xOrX7h+
ffDrh59Y/cL9fuSwfx7753G+As5XgF8RfmL1C8vB6heuXwl+Hvw8+Pnw8+EX
wC/A/VRwPxXMt4r5VuFXg18NfnX41eEXwk+sfuF+X0LMN8J8I+wfYf8I829i
/k34xfCL4RfDL2795o7xpV0+PEv9osMpWP3CcrD6heVg9QvLweoXloPVL1y/
CH4h/EKs38D6DTxfx/Ni9QvLweoXrl8V8wkwnwB+ZfiV4efDz8d8PczXg18J
fiX4FeFXhN8A/MTqF5aD1S9cvzz8cvDLYf8s9s/ifnpxP2L1C8vB6heWg9Uv
XL8e+GXgl8H6o6m7vlj9wnKw+oXlYPUL10+sfmE5WP3CcrD6heVg9Qs3F6tf
uH5i9QvLweoX7nzE6hfufMXqF5aD1S9cP7H6heVg9QvLweoX7vspVr9wzydW
v3D9+uDXDz+x+oX7/chh/zz2z+N8BZyvAL8i/MTqF5aD1S9cvxL8PPh58PPh
58MvgF+A+6ngfiqYbxXzrcKvBr8a/Orwq8MvhJ9Y/cL9voSYb4T5Rtg/wv4R
5t/E/Jvwi+EXwy+GX9za++Z1/5t+d576RYdTsPqF5WD1C8vB6heWg9UvLAer
X7h+EfxC+IVYv4H1G3i+jufF6heWg9UvXL8q5hNgPgH8yvArw8+Hn4/5epiv
B78S/ErwK8KvCL8B+InVLywHq1+4fnn45eCXw/5Z7J/F/fTifsTqF5aD1S8s
B6tfuH498MvAL4P1R1N3fbH6heVg9QvLweoXrp9Y/cJysPqF5WD1C8vB6hdu
Lla/cP3E6heWg9Uv3PmI1S/c+YrVLywHq1+4fmL1C8vB6heWg9Uv3PdTrH7h
nk+sfuH69cGvH35i9Qv3+5HD/nnsn8f5CjhfAX5F+InVLywHq1+4fiX4efDz
4OfDz4dfAL8A91PB/VQw3yrmW4VfDX41+NXhV4dfCD+x+oX7fQkx3wjzjbB/
hP0jzL+J+TfhF8Mvhl8Mv7g1Y2axvnnpEvWLDqdg9QvLweoXloPVLywHq19Y
Dla/cP0i+IXwC7F+A+s38Hwdz4vVLywHq1+4flXMJ8B8AviV4VeGnw8/H/P1
MF8PfiX4leBXhF8RfgPwE6tfWA5Wv3D98vDLwS+H/bPYP4v76cX9iNUvLAer
X1gOVr9w/Xrgl4FfBuuPpu76YvULy8HqF5aD1S9cP7H6heVg9QvLweoXloPV
L9xcrH7h+onVLywHq1+48xGrX7jzFatfWA5Wv3D9xOoXloPVLywHq1+476dY
/cI9n1j9wvXrg18//MTqF+73I4f989g/j/MVcL4C/IrwE6tfWA5Wv3D9SvDz
4OfBz4efD78AfgHup4L7qWC+Vcy3Cr8a/Grwq8OvDr8QfmL1C/f7EmK+EeYb
Yf8I+0eYfxPzb8Ivhl8Mvxh+cWvj73+c9fCbl6tfdDgFq19YDla/sBysfmE5
WP3CcrD6hesXwS+EX4j1G1i/gefreF6sfmE5WP3C9atiPgHmE8CvDL8y/Hz4
+Zivh/l68CvBrwS/IvyK8BuAn1j9wnKw+oXrl4dfDn457J/F/lncTy/uR6x+
YTlY/cJysPqF69cDvwz8Mlh/NHXXF6tfWA5Wv7AcrH7h+onVLywHq19YDla/
sBysfuHmYvUL10+sfmE5WP3CnY9Y/cKdr1j9wnKw+oXrJ1a/sBysfmE5WP3C
fT/F6hfu+cTqF65fH/z64SdWv3C/Hznsn8f+eZyvgPMV4FeEn1j9wnKw+oXr
V4KfBz8Pfj78fPgF8AtwPxXcTwXzrWK+VfjV4FeDXx1+dfiF8BOrX7jflxDz
jTDfCPtH2D/C/JuYfxN+Mfxi+MXwi1s33fzk4zcfdo36RYdTsPqF5WD1C8vB
6heWg9UvLAerX7h+EfxC+IVYv4H1G3i+jufF6heWg9UvXL8q5hNgPgH8yvAr
w8+Hn4/5epivB78S/ErwK8KvCL8B+InVLywHq1+4fnn45eCXw/5Z7J/F/fTi
fsTqF5aD1S8sB6tfuH498MvAL4P1R1N3fbH6heVg9QvLweoXrp9Y/cJysPqF
5WD1C8vB6hduLla/cP3E6heWg9Uv3PmI1S/c+YrVLywHq1+4fmL1C8vB6heW
g9Uv3PdTrH7hnk+sfuH69cGvH35i9Qv3+5HD/nnsn8f5CjhfAX5F+InVLywH
q1+4fiX4efDz4OfDz4dfAL8A91PB/VQw3yrmW4VfDX41+NXhV4dfCD+x+oX7
fQkx3wjzjbB/hP0jzL+J+TfhF8Mvhl8Mv7h17L5/rB7evEn9osMpWP3CcrD6
heVg9QvLweoXloPVL1y/CH4h/EKs38D6DTxfx/Ni9QvLweoXrl8V8wkwnwB+
ZfiV4efDz8d8PczXg18JfiX4FeFXhN8A/MTqF5aD1S9cvzz8cvDLYf8s9s/i
fnpxP2L1C8vB6heWg9UvXL8e+GXgl8H6o6m7vlj9wnKw+oXlYPUL10+sfmE5
WP3CcrD6heVg9Qs3F6tfuH5i9QvLweoX7nzE6hfufMXqF5aD1S9cP7H6heVg
9QvLweoX7vspVr9wzydWv3D9+uDXDz+x+oX7/chh/zz2z+N8BZyvAL8i/MTq
F5aD1S9cvxL8PPh58PPh58MvgF+A+6ngfiqYbxXzrcKvBr8a/Orwq8MvhJ9Y
/cL9voSYb4T5Rtg/wv4R5t/E/Jvwi+EXwy+GX9y6a/Ieb5y98K3qFx1OweoX
loPVLywHq19YDla/sBysfuH6RfAL4Rdi/QbWb+D5Op4Xq19YDla/cP2qmE+A
+QTwK8OvDD8ffj7m62G+HvxK8CvBrwi/IvwG4CdWv7AcrH7h+uXhl4NfDvtn
sX8W99OL+xGrX1gOVr+wHKx+4fr1wC8DvwzWH03d9cXqF5aD1S8sB6tfuH5i
9QvLweoXloPVLywHq1+4uVj9wvUTq19YDla/cOcjVr9w5ytWv7AcrH7h+onV
LywHq19YDla/cN9PsfqFez6x+oXr1we/fviJ1S/c70cO++exfx7nK+B8BfgV
4SdWv7AcrH7h+pXg58HPg58PPx9+AfwC3E8F91PBfKuYbxV+NfjV4FeHXx1+
IfzE6hfu9yXEfCPMN8L+EfaPMP8m5t+EXwy/GH4x/OLWP9Pjb9lktb+rX3Q4
BatfWA5Wv7AcrH5hOVj9wnKw+oXrF8EvhF+I9RtYv4Hn63herH5hOVj9wvWr
Yj4B5hPArwy/Mvx8+PmYr4f5evArwa8EvyL8ivAbgJ9Y/cJysPqF65eHXw5+
Oeyfxf5Z3E8v7kesfmE5WP3CcrD6hevXA78M/DJYfzR11xerX1gOVr+wHKx+
4fqJ1S8sB6tfWA5Wv7AcrH7h5mL1C9dPrH5hOVj9wp2PWP3Cna9Y/cJysPqF
6ydWv7AcrH5hOVj9wn0/xeoX7vnE6heuXx/8+uEnVr9wvx857J/H/nmcr4Dz
FeBXhJ9Y/cJysPqF61eCnwc/D34+/Hz4BfALcD8V3E8F861ivlX41eBXg18d
fnX4hfATq1+435cQ840w3wj7R9g/wvybmH8TfjH8YvjF8Itb+b8deMw5u/xD
/aLDKVj9wnKw+oXlYPULy8HqF5aD1S9cvwh+IfxCrN/A+g08X8fzYvULy8Hq
F65fFfMJMJ8AfmX4leHnw8/HfD3M14NfCX4l+BXhV4TfAPzE6heWg9UvXL88
/HLwy2H/LPbP4n56cT9i9QvLweoXloPVL1y/Hvhl4JfB+qOpu75Y/cJysPqF
5WD1C9dPrH5hOVj9wnKw+oXlYPULNxerX7h+YvULy8HqF+58xOoX7nzF6heW
g9UvXD+x+oXlYPULy8HqF+77KVa/cM8nVr9w/frg1w8/sfqF+/3IYf889s/j
fAWcrwC/IvzE6heWg9UvXL8S/Dz4efDz4efDL4BfgPup4H4qmG8V863Crwa/
Gvzq8KvDL4SfWP3C/b6EmG+E+UbYP8L+EebfxPyb8IvhF8Mvhl/cevzP6WXX
bn2f+kWHU7D6heVg9QvLweoXloPVLywHq1+4fhH8QviFWL+B9Rt4vo7nxeoX
loPVL1y/KuYTYD4B/MrwK8PPh5+P+XqYrwe/EvxK8CvCrwi/AfiJ1S8sB6tf
uH55+OXgl8P+Weyfxf304n7E6heWg9UvLAerX7h+PfDLwC+D9UdTd32x+oXl
YPULy8HqF66fWP3CcrD6heVg9QvLweoXbi5Wv3D9xOoXloPVL9z5iNUv3PmK
1S8sB6tfuH5i9QvLweoXloPVL9z3U6x+4Z5PrH7h+vXBrx9+YvUL9/uRw/55
7J/H+Qo4XwF+RfiJ1S8sB6tfuH4l+Hnw8+Dnw8+HXwC/APdTwf1UMN8q5luF
Xw1+NfjV4VeHXwg/sfqF+30JMd8I842wf4T9I8y/ifk34RfDL4ZfDL+4tdJi
h51+1FIPql90OAWrX1gOVr+wHKx+YTlY/cJysPqF6xfBL4RfiPUbWL+B5+t4
Xqx+YTlY/cL1q2I+AeYTwK8MvzL8fPj5mK+H+XrwK8GvBL8i/IrwG4CfWP3C
crD6heuXh18Ofjnsn8X+WdxPL+5HrH5hOVj9wnKw+oXr1wO/DPwyWH80ddcX
q19YDla/sBysfuH6idUvLAerX1gOVr+wHKx+4eZi9QvXT6x+YTlY/cKdj1j9
wp2vWP3CcrD6hesnVr+wHKx+YTlY/cJ9P8XqF+75xOoXrl8f/PrhJ1a/cL8f
Oeyfx/55nK+A8xXgV4SfWP3CcrD6hetXgp8HPw9+Pvx8+AXwC3A/FdxPBfOt
Yr5V+NXgV4NfHX51+IXwE6tfuN+XEPONMN8I+0fYP8L8m5h/E34x/GL4xfCL
W/4W399770uPqF90OAWrX1gOVr+wHKx+YTlY/cJysPqF6xfBL4RfiPUbWL+B
5+t4Xqx+YTlY/cL1q2I+AeYTwK8MvzL8fPj5mK+H+XrwK8GvBL8i/IrwG4Cf
WP3CcrD6heuXh18Ofjnsn8X+WdxPL+5HrH5hOVj9wnKw+oXr1wO/DPwyWH80
ddcXq19YDla/sBysfuH6idUvLAerX1gOVr+wHKx+4eZi9QvXT6x+YTlY/cKd
j1j9wp2vWP3CcrD6hesnVr+wHKx+YTlY/cJ9P8XqF+75xOoXrl8f/PrhJ1a/
cL8fOeyfx/55nK+A8xXgV4SfWP3CcrD6hetXgp8HPw9+Pvx8+AXwC3A/FdxP
BfOtYr5V+NXgV4NfHX51+IXwE6tfuN+XEPONMN8I+0fYP8L8m5h/E34x/GL4
xfCLW+Vxd6x72KlPqV90OAWrX1gOVr+wHKx+YTlY/cJysPqF6xfBL4RfiPUb
WL+B5+t4Xqx+YTlY/cL1q2I+AeYTwK8MvzL8fPj5mK+H+XrwK8GvBL8i/Irw
G4CfWP3CcrD6heuXh18Ofjnsn8X+WdxPL+5HrH5hOVj9wnKw+oXr1wO/DPwy
WH80ddcXq19YDla/sBysfuH6idUvLAerX1gOVr+wHKx+4eZi9QvXT6x+YTlY
/cKdj1j9wp2vWP3CcrD6hesnVr+wHKx+YTlY/cJ9P8XqF+75xOoXrl8f/Prh
J1a/cL8fOeyfx/55nK+A8xXgV4SfWP3CcrD6hetXgp8HPw9+Pvx8+AXwC3A/
FdxPBfOtYr5V+NXgV4NfHX51+IXwE6tfuN+XEPONMN8I+0fYP8L8m5h/E34x
/GL4xfCLW+8UDi39c4Pn1C86nILVLywHq19YDla/sBysfmE5WP3C9YvgF8Iv
xPoNrN/A83U8L1a/sBysfuH6VTGfAPMJ4FeGXxl+Pvx8zNfDfD34leBXgl8R
fkX4DcBPrH5hOVj9wvXLwy8Hvxz2z2L/LO6nF/cjVr+wHKx+YTlY/cL164Ff
Bn4ZrD+auuuL1S8sB6tfWA5Wv3D9xOoXloPVLywHq19YDla/cHOx+oXrJ1a/
sBysfuHOR6x+4c5XrH5hOVj9wvUTq19YDla/sBysfuG+n2L1C/d8YvUL168P
fv3wE6tfuN+PHPbPY/88zlfA+QrwK8JPrH5hOVj9wvUrwc+Dnwc/H34+/AL4
BbifCu6ngvlWMd8q/Grwq8GvDr86/EL4idUv3O9LiPlGmG+E/SPsH2H+Tcy/
Cb8YfjH8YvjFrVU/X3bl7U58Sf2iwylY/cJysPqF5WD1C8vB6heWg9UvXL8I
fiH8QqzfwPoNPF/H82L1C8vB6heuXxXzCTCfAH5l+JXh58PPx3w9zNeDXwl+
JfgV4VeE3wD8xOoXloPVL1y/PPxy8Mth/yz2z+J+enE/YvULy8HqF5aD1S9c
vx74ZeCXwfqjqbu+WP3CcrD6heVg9QvXT6x+YTlY/cJysPqF5WD1CzcXq1+4
fmL1C8vB6hfufMTqF+58xeoXloPVL1w/sfqF5WD1C8vB6hfu+ylWv3DPJ1a/
cP364NcPP7H6hfv9yGH/PPbP43wFnK8AvyL8xOoXloPVL1y/Evw8+Hnw8+Hn
wy+AX4D7qeB+KphvFfOtwq8Gvxr86vCrwy+En1j9wv2+hJhvhPlG2D/C/hHm
38T8m/CL4RfDL4Zf3DrhtT+v/+R9r6tfdDgFq19YDla/sBysfmE5WP3CcrD6
hesXwS+EX4j1G1i/gefreF6sfmE5WP3C9atiPgHmE8CvDL8y/Hz4+Zivh/l6
8CvBrwS/IvyK8BuAn1j9wnKw+oXrl4dfDn457J/F/lncTy/uR6x+YTlY/cJy
sPqF69cDvwz8Mlh/NHXXF6tfWA5Wv7AcrH7h+onVLywHq19YDla/sBysfuHm
YvUL10+sfmE5WP3CnY9Y/cKdr1j9wnKw+oXrJ1a/sBysfmE5WP3CfT/F6hfu
+cTqF65fH/z64SdWv3C/Hznsn8f+eZyvgPMV4FeEn1j9wnKw+oXrV4KfBz8P
fj78fPgF8AtwPxXcTwXzrWK+VfjV4FeDXx1+dfiF8BOrX7jflxDzjTDfCPtH
2D/C/JuYfxN+Mfxi+MXwi1vv9Zy19xunvK1+0eEUrH5hOVj9wnKw+oXlYPUL
y8HqF65fBL8QfiHWb2D9Bp6v43mx+oXlYPUL16+K+QSYTwC/MvzK8PPh52O+
Hubrwa8EvxL8ivArwm8AfmL1C8vB6heuXx5+OfjlsH8W+2dxP724H7H6heVg
9QvLweoXrl8P/DLwy2D90dRdX6x+YTlY/cJysPqF6ydWv7AcrH5hOVj9wnKw
+oWbi9UvXD+x+oXlYPULdz5i9Qt3vmL1C8vB6heun1j9wnKw+oXlYPUL9/0U
q1+45xOrX7h+ffDrh59Y/cL9fuSwfx7753G+As5XgF8RfmL1C8vB6heuXwl+
Hvw8+Pnw8+EXwC/A/VRwPxXMt4r5VuFXg18NfnX41eEXwk+sfuF+X0LMN8J8
I+wfYf8I829i/k34xfCL4RfDL259MeM3Y9f97XvqFx1OweoXloPVLywHq19Y
Dla/sBysfuH6RfAL4Rdi/QbWb+D5Op4Xq19YDla/cP2qmE+A+QTwK8OvDD8f
fj7m62G+HvxK8CvBrwi/IvwG4CdWv7AcrH7h+uXhl4NfDvtnsX8W99OL+xGr
X1gOVr+wHKx+4fr1wC8DvwzWH03d9cXqF5aD1S8sB6tfuH5i9QvLweoXloPV
LywHq1+4uVj9wvUTq19YDla/cOcjVr9w5ytWv7AcrH7h+onVLywHq19YDla/
cN9PsfqFez6x+oXr1we/fviJ1S/c70cO++exfx7nK+B8BfgV4SdWv7AcrH7h
+pXg58HPg58PPx9+AfwC3E8F91PBfKuYbxV+NfjV4FeHXx1+IfzE6hfu9yXE
fCPMN8L+EfaPMP8m5t+EXwy/GH4x/OLWbtNKLy7284/VLzqcgtUvLAerX1gO
Vr+wHKx+YTlY/cL1i+AXwi/E+g2s38DzdTwvVr+wHKx+4fpVMZ8A8wngV4Zf
GX4+/HzM18N8PfiV4FeCXxF+RfgNwE+sfmE5WP3C9cvDLwe/HPbPYv8s7qcX
9yNWv7AcrH5hOVj9wvXrgV8GfhmsP5q664vVLywHq19YDla/cP3E6heWg9Uv
LAerX1gOVr9wc7H6hesnVr+wHKx+4c5HrH7hzlesfmE5WP3C9ROrX1gOVr+w
HKx+4b6fYvUL93xi9QvXrw9+/fATq1+4348c9s9j/zzOV8D5CvArwk+sfmE5
WP3C9SvBz4OfBz8ffj78AvgFuJ8K7qeC+VYx3yr8avCrwa8Ovzr8QviJ1S/c
70uI+UaYb4T9I+wfYf5NzL8Jvxh+Mfxi+MWtzndI/cK+S2D1C8vB6heWg9Uv
LAerX1gOVr9w/bq59QnXT6x+4a7fwPN1PC9Wv7AcrH7h+onVL9z5iNUvXD+x
+oXrJ1a/cOcrVr9w/cTqF66fWP3C9ROrX1gOVr9w/cTqF66fWP3C3V+sfmE5
WP3CcrD6heVg9QvXT6x+4fqJ1S/c9cXqF5aD1S8sB6tf/P/8T/UL+38Hq19Y
Dla/sBysfuHmYvUL10usfmE5WP3CnY9Y/cKdr1j9wnKw+oXrJ1a/sBysfmE5
WP3CcrD6hXs+sfqF6ydWv3D9xOoXloPVL9z9xeoX7vnE6heun1j9wnKw+oXr
J1a/cP3E6heun1j9wvUTq19YDla/cOcrVr9w/cTqF66fWP3C9ROrX1gOVr9w
5ytWv3D37+bWJywHq1+4ft3+gD6hfnHy9Ttc+MYJX6lfdDgFq19YDla/sBys
fmE5WP3CcrD6hesXwS+EX4j1G1i/gefreF6sfmE5WP3C9atiPgHmE8CvDL8y
/Hz4+Zivh/l68CvBrwS/IvyK8BuAn1j9wnKw+oXrl4dfDn457J/F/lncTy/u
R6x+YTlY/cJysPqF69cDvwz8Mlh/NHXXF6tfWA5Wv7AcrD83XT+x+oXlYPUL
y8HqF5aD1S/cXKx+4fqJ1S8sB6tfuPMRq1+48xWrX1gOVr9w/cTqF5aD1S8s
B6tfuO+nWP3CPZ9Y/cL164NfP/zE6hfu9yOH/fPYP4/zFXC+AvyK8BOrX1gO
Vr9w/Urw8+Dnwc+Hnw+/AH4B7qeC+6lgvlXMtwq/Gvxq8KvDrw6/EH5i9Qv3
+xJivhHmG2H/CPtHmH8T82/CL4ZfDL8YfnHrnfT7mUe9+a36RYdTcPf3X3Ry
cPf3X3RycPf3X3RycPf3X3RysPqF6xfBL4RfiPUbWL+B5+t4Xtz9/RedHKx+
4fpVMZ8A8wngV4ZfGX4+/HzM18N8PfiV4FeCXxF+RfgNwE/c/f0XnRzc/f0X
jl8efjn45bB/FvtncT+9uB9x9/dfdHJw9/dfdHKw+oXr1wO/DPwyWH80ddcX
d3//RScHd3//RScHq1+4fuLu77/o5ODu77/o5ODu77/o5ODu779wcrH6hesn
7v7+i04O7v7+C2c+4u7vv3DmK+7+/otODla/cP3E3d9/0cnB3d9/0cnB3d9/
4byf4u7vv3DOJ1a/cP364NcPP3H39184348c9s9j/zzOV8D5CvArwk/c/f0X
nRzc/f0Xjl8Jfh78PPj58PPhF8AvwP1UcD8VzLeK+VbhV4NfDX51+NXhF8JP
3P39F873JcR8I8w3wv4R9o8w/ybm34RfDL8YfjH84tb8a/K9Q0v+T/2iwylY
/cJysPqF5WD1C8vB6heWg9UvXL8IfiH8QqzfwPoNPF/H82L1C8vB6heuXxXz
CTCfAH5l+JXh58PPx3w9zNeDXwl+JfgV4VeE3wD8xOoXloPVL1y/PPxy8Mth
/yz2z+J+enE/YvULy8HqF5aD1S9cvx74ZeCXwfqjqbu+WP3CcrD6heVg9QvX
T6x+YTlY/cJysPqF5WD1CzcXq1+4fmL1C8vB6hfufMTqF+58xeoXloPVL1w/
sfqF5WD1C8vB6hfu+ylWv3DPJ1a/cP364NcPP7H6hfv9yGH/PPbP43wFnK8A
vyL8xOoXloPVL1y/Evw8+Hnw8+Hnwy+AX4D7qeB+KphvFfOtwq8Gvxr86vCr
wy+En1j9wv2+hJhvhPlG2D/C/hHm38T8m/CL4RfDL4Zf3Ppkg9GhD5/ItKxP
dLgNblmfsBzcsj5hObhlfcJycMv6hOXglvUJ1y+CXwi/EOs3sH4Dz9fxvLhl
fcJycMv6hOtXxXwCzCeAXxl+Zfj58PMxXw/z9eBXgl8JfkX4FeE3AD9xy/qE
5eCW9QnXLw+/HPxy2D+L/bO4n17cj7hlfcJycMv6hOXglvUJ168Hfhn4ZbD+
aOquL25Zn7Ac3LI+YTm4ZX3C9RO3rE9YDm5Zn7Ac3LI+YTm4ZX3CzcUt6xOu
n7hlfcJycMv6hDsfccv6hDtfccv6hOXglvUJ10/csj5hObhlfcJycMv6hPt+
ilvWJ9zziTt+ffDrg18//MQt6xPu9yOH/fPYP4/zFXC+AvyK8BO3rE9YDm5Z
n3D9SvDz4OfBz4efD78AfgHup4L7qWC+Vcy3Cr8a/Grwq8OvDr8QfuKW9Qn3
+xJivhHmG2H/CPtHmH8T82/CL4ZfDL8YfnFrz+2LJy6WLtJ5flK7w22w+oXl
YPULy8HqF5aD1S8sB3f8IvhF8AvhF2L9BtZv4Pk6nherX1gO7vhV4VfFfALM
J4BfGX5l+Pnw8zFfD/P14FeCXwl+RfgV4TcAP7H6heVg9QvXLw+/HPxy2D+L
/bO4n17cj1j9wnKw+oXl4I5fD/x64JeBXwbrj6bu+mL1C8vB6heWgzt+81LX
T6x+YTlY/cJysPqF5WD1CzcXd/zmJq6fWP3CcrD6hTsfsfqFO1+x+oXl4I7f
mJbrJ1a/sBysfmE5WP3CfT/F6hfu+cQdvz749cGvH35i9Qv3+5HD/nnsn8f5
CjhfAX5F+InVLywHq1+4fiX4efDz4OfDz4dfAL8A91PB/VQw3yrmW4VfDX41
+NXhV4dfCD+x+oX7fQkx3wjzjbB/hP0jzL+J+TfhF8Mvhl8Mv7h15WDuoFmn
LNZ5flK7w22w+oXlYPULy8HqF5aD1S8sB3f8IvhF8AvhF2L9BtZv4Pk6nher
X1gO7vhV4VfFfALMJ4BfGX5l+Pnw8zFfD/P14FeCXwl+RfgV4TcAP7H6heVg
9QvXLw+/HPxy2D+L/bO4n17cj1j9wnKw+oXl4I5fD/x64JeBXwbrj6bu+mL1
C8vB6heWgzt+81LXT6x+YTlY/cJysPqF5WD1CzcXd/zmJq6fWP3CcrD6hTsf
sfqFO1+x+oXl4I7fmJbrJ1a/sBysfmE5WP3CfT/F6hfu+cQdvz749cGvH35i
9Qv3+5HD/nnsn8f5CjhfAX5F+InVLywHq1+4fiX4efDz4OfDz4dfAL8A91PB
/VQw3yrmW4VfDX41+NXhV4dfCD+x+oX7fQkx3wjzjbB/hP0jzL+J+TfhF8Mv
hl8Mv7i18U757Y9d1f7/KU1qd7gNVr+wHKx+YTlY/cJysPqF5eCOXwS/CH4h
/EKs38D6DTxfx/Ni9QvLwR2/KvyqmE+A+QTwK8OvDD8ffj7m62G+HvxK8CvB
rwi/IvwG4CdWv7AcrH7h+uXhl4NfDvtnsX8W99OL+xGrX1gOVr+wHNzx64Ff
D/wy8Mtg/dHUXV+sfmE5WP3CcnDHb17q+onVLywHq19YDla/sBysfuHm4o7f
3MT1E6tfWA5Wv3DnI1a/cOcrVr+wHNzxG9Ny/cTqF5aD1S8sB6tfuO+nWP3C
PZ+449cHvz749cNPrH7hfj9y2D+P/fM4XwHnK8CvCD+x+oXlYPUL168EPw9+
Hvx8+PnwC+AX4H4quJ8K5lvFfKvwq8GvBr86/OrwC+EnVr9wvy8h5hthvhH2
j7B/hPk3Mf8m/GL4xfCL4Re3Pl9l59kfPDXQeX5Su8NtsPqF5WD1C8vB6heW
g9UvLAd3/CL4RfAL4Rdi/QbWb+D5Op4Xq19YDu74VeFXxXwCzCeAXxl+Zfj5
8PMxXw/z9eBXgl8JfkX4FeE3AD+x+oXlYPUL1y8Pvxz8ctg/i/2zuJ9e3I9Y
/cJysPqF5eCOXw/8euCXgV8G64+m7vpi9QvLweoXloM7fvNS10+sfmE5WP3C
crD6heVg9Qs3F3f85iaun1j9wnKw+oU7H7H6hTtfsfqF5eCO35iW6ydWv7Ac
rH5hOVj9wn0/xeoX7vnEHb8++PXBrx9+YvUL9/uRw/557J/H+Qo4XwF+RfiJ
1S8sB6tfuH4l+Hnw8+Dnw8+HXwC/APdTwf1UMN8q5luFXw1+NfjV4VeHXwg/
sfqF+30JMd8I842wf4T9I8y/ifk34RfDL4ZfDL+4dfxnnz/84or2e0gmtTvc
BqtfWA5Wv7AcrH5hOVj9wnJwxy+CXwS/EH4h1m9g/Qaer+N5sfqF5eCOXxV+
VcwnwHwC+JXhV4afDz8f8/UwXw9+JfiV4FeEXxF+A/ATq19YDla/cP3y8MvB
L4f9s9g/i/vpxf2I1S8sB6tfWA7u+PXArwd+GfhlsP5o6q4vVr+wHKx+YTm4
4zcvdf3E6heWg9UvLAerX1gOVr9wc3HHb27i+onVLywHq1+48xGrX7jzFatf
WA7u+I1puX5i9QvLweoXloPVL9z3U6x+4Z5P3PHrg18f/PrhJ1a/cL8fOeyf
x/55nK+A8xXgV4SfWP3CcrD6hetXgp8HPw9+Pvx8+AXwC3A/FdxPBfOtYr5V
+NXgV4NfHX51+IXwE6tfuN+XEPONMN8I+0fYP8L8m5h/E34x/GL4xfCLWze+
8fyd00+23zM2qd3hNlj9wnKw+oXlYPULy8HqF5aDO34R/CL4hfALsX4D6zfw
fB3Pi9UvLAd3/Krwq2I+AeYTwK8MvzL8fPj5mK+H+XrwK8GvBL8i/IrwG4Cf
WP3CcrD6heuXh18Ofjnsn8X+WdxPL+5HrH5hOVj9wnJwx68Hfj3wy8Avg/VH
U3d9sfqF5WD1C8vBHb95qesnVr+wHKx+YTlY/cJysPqFm4s7fnMT10+sfmE5
WP3CnY9Y/cKdr1j9wnJwx29My/UTq19YDla/sBysfuG+n2L1C/d84o5fH/z6
4NcPP7H6hfv9yGH/PPbP43wFnK8AvyL8xOoXloPVL1y/Evw8+Hnw8+Hnwy+A
X4D7qeB+KphvFfOtwq8Gvxr86vCrwy+En1j9wv2+hJhvhPlG2D/C/hHm38T8
m/CL4RfDL4Zf3Jre/8/Tnuxrdp6f1O5wG6x+YTlY/cJysPqF5WD1C8vBHb8I
fhH8QviFWL+B9Rt4vo7nxeoXloM7flX4VTGfAPMJ4FeGXxl+Pvx8zNfDfD34
leBXgl8RfkX4DcBPrH5hOVj9wvXLwy8Hvxz2z2L/LO6nF/cjVr+wHKx+YTm4
49cDvx74ZeCXwfqjqbu+WP3CcrD6heXgjt+81PUTq19YDla/sBysfmE5WP3C
zcUdv7mJ6ydWv7AcrH7hzkesfuHOV6x+YTm44zem5fqJ1S8sB6tfWA5Wv3Df
T7H6hXs+ccevD3598OuHn1j9wv1+5LB/Hvvncb4CzleAXxF+YvULy8HqF65f
CX4e/Dz4+fDz4RfAL8D9VHA/Fcy3ivlW4VeDXw1+dfjV4RfCT6x+4X5fQsw3
wnwj7B9h/wjzb2L+TfjF8IvhF8Mvbu316MZz3uhdovP8pHaH22D1C8vB6heW
g9UvLAerX1gO7vhF8IvgF8IvxPoNrN/A83U8L1a/sBzc8avCr4r5BJhPAL8y
/Mrw8+HnY74e5uvBrwS/EvyK8CvCbwB+YvULy8HqF65fHn45+OWwfxb7Z3E/
vbgfsfqF5WD1C8vBHb8e+PXALwO/DNYfTd31xeoXloPVLywHd/zmpa6fWP3C
crD6heVg9QvLweoXbi7u+M1NXD+x+oXlYPULdz5i9Qt3vmL1C8vBHb8xLddP
rH5hOVj9wnKw+oX7forVL9zziTt+ffDrg18//MTqF+73I4f989g/j/MVcL4C
/IrwE6tfWA5Wv3D9SvDz4OfBz4efD78AfgHup4L7qWC+Vcy3Cr8a/Grwq8Ov
Dr8QfmL1C/f7EmK+EeYbYf8I+0eYfxPzb8Ivhl8Mvxh+ceuWP04p7P/pMp3n
J7U73AarX1gOVr+wHKx+YTlY/cJycMcvgl8EvxB+IdZvYP0Gnq/jebH6heXg
jl8VflXMJ8B8AviV4VeGnw8/H/P1MF8PfiX4leBXhF8RfgPwE6tfWA5Wv3D9
8vDLwS+H/bPYP4v76cX9iNUvLAerX1gO7vj1wK8Hfhn4ZbD+aOquL1a/sBys
fmE5uOM3L3X9xOoXloPVLywHq19YDla/cHNxx29u4vqJ1S8sB6tfuPMRq1+4
8xWrX1gO7viNabl+YvULy8HqF5aD1S/c91OsfuGeT9zx64NfH/z64SdWv3C/
Hznsn8f+eZyvgPMV4FeEn1j9wnKw+oXrV4KfBz8Pfj78fPgF8AtwPxXcTwXz
rWK+VfjV4FeDXx1+dfiF8BOrX7jflxDzjTDfCPtH2D/C/JuYfxN+Mfxi+MXw
i1sbND/Z9fkDJneen9TucBusfmE5WP3CcrD6heVg9QvLwR2/CH4R/EL4hVi/
gfUbeL6O58XqF5aDO35V+FUxnwDzCeBXhl8Zfj78fMzXw3w9+JXgV4JfEX5F
+A3AT6x+YTlY/cL1y8MvB78c9s9i/yzupxf3I1a/sBysfmE5uOPXA78e+GXg
l8H6o6m7vlj9wnKw+oXl4I7fvNT1E6tfWA5Wv7AcrH5hOVj9ws3FHb+5iesn
Vr+wHKx+4c5HrH7hzlesfmE5uOM3puX6idUvLAerX1gOVr9w30+x+oV7PnHH
rw9+ffDrh59Y/cL9fuSwfx7753G+As5XgF8RfmL1C8vB6heuXwl+Hvw8+Pnw
8+EXwC/A/VRwPxXMt4r5VuFXg18NfnX41eEXwk+sfuF+X0LMN8J8I+wfYf8I
829i/k34xfCL4RfDL26N/dv+6XsTV+o8P6nd4TZY/cJysPqF5WD1C8vB6heW
gzt+Efwi+IXwC7F+A+s38Hwdz4vVLywHd/yq8KtiPgHmE8CvDL8y/Hz4+Ziv
h/l68CvBrwS/IvyK8BuAn1j9wnKw+oXrl4dfDn457J/F/lncTy/uR6x+YTlY
/cJycMevB3498MvAL4P1R1N3fbH6heVg9QvLwR2/eanrJ1a/sBysfmE5WP3C
crD6hZuLO35zE9dPrH5hOVj9wp2PWP3Cna9Y/cJycMdvTMv1E6tfWA5Wv7Ac
rH7hvp9i9Qv3fOKOXx/8+uDXDz+x+oX7/chh/zz2z+N8BZyvAL8i/MTqF5aD
1S9cvxL8PPh58PPh58MvgF+A+6ngfiqYbxXzrcKvBr8a/Orwq8MvhJ9Y/cL9
voSYb4T5Rtg/wv4R5t/E/Jvwi+EXwy+GX9x68fmBL361xfR0h6XX32/+WlE7
fH/Wb/o3XjMx7uTinXpfW+XN5wfTx87YbvnGSsrTK0/9v2s3O7nR3uDmyde9
9dTuYstX/uDJNW94u9Z++IwNN9i4uLLY1uc/f/ToWpc0rqm2czfc2jtvr8li
++ft+RNePevtpd4cTn8486nPHt6x+3z9uzePff3dQLz2Lmsc/OItlfaRjy39
7phwWmL5LRPnl574xa+V2/q23+vzz/r2uqGh9N3jy/tMuV++6XL7f1p+9LKy
eFxtwzv/vHbQPm/cvi/8/uvdE8u3+r+/jPnPOj9TXpzx8K37/mFQf9+Z7Qff
xHz2f3Xxg1779VB69EL/+nL4BJ0/LX37t6B1oy++sxL87tUly+2Pb115me0v
2DaxfPx3D3w0YWB95Vs/XTh5p8en6+9Ts/1wnsR8gyNvP+6ds6entx/5/LH7
zw3ad5121u2XZIfTJ3IfHHbscZpXeuo7Uz/4w5GeeOEVB+4svd3lQ/784HF/
S/z2l18s9sbyV26T2D//uwenf+Md+Av98xtvu+bLs6fuqn/+jbU+GzjrH8P6
+93MD+dP7Hw3H1H52dR9p6dLbjr+yn9dUm6Xjzr6H/kthtJZ8++4c4Vm0D7q
mE83eeBnI2nvhYOPHX5p9/24Z4/yI/dtWBKve+YW/15lZpcfmXNU9sbXu7zl
f+5cftKSXnvJl66Lr71s28Sen/vyum9XV28k9nzvlKP+MvSPX+n5Zw/9636r
3LG7nv/RW33Ms70j+vvp7DyYZ4J5Jjafse//fc0TlxpMJy/y2f1XXOy3j20/
ucbcWUPpZa/m91994QX99Lz3fvmL3pF04s2/qDw12H1fvxt5yht6vig+8Pyr
+/41YaJ43lN/zkzdtMt7LbzzN68f2+X3Vl7p3zve3+Xd9srOffF/E9vt35z0
xRKb75HY+qWfXXfvA29tl9j617/69cj7Z6yR2PpH/Hlq8ZJl1tb6y/znghtf
3XIHrf/oS8fsueIi3fU/f3W341e4clh/X5/NA/eX4P4S3F9i85992xq/XWat
wfTYxR7/cZXfeu34zVf+vfOUoXTeqau1z0u99sxxB0//66HD6RTvqiN+7PXb
mRWKb9x7zkj68AXFtffYofvzN3aHY9/c9eYB8c1n7fznJ+d2eecXJk9aK9+d
9yLFsQ/dsHaXb976tT1rv+nyTqfd3PfXS4vt9kLPXH7zptMSW3/PU+c9+9HD
2ya2/uUr/+nOd+evndj6yz4587mlLv6Z1n/9yfi0P166ldafv+4L4+bP2EXr
73rAYZvNuWq6/n7DOdeM/V1x+rDY5oX3JcH7kuB9SfC+JHhfErvP6sOPPDa4
xGC6be2S265frdS+8XerHnrh2KH0pCVvf+eYA0vtJLpqqZfeH0ofWOGR3G5/
K7WfeWLiSxMeGk6/++Uba636aam9+6FHH7PRVSPp5A2+2Ce/dPd7s93Df93+
kD0L4if22aX6+mldXje/3NvJ3V2++/YfrrjsnS5P3unxvcb1du/vqtHzlt/7
512uXbb3/Cd37vIZG/7yrhWPHmjfP+UX4d7v75HY/n3r1j76sb5LYvuf8fhT
py19wNaJ7T9jh0U/3iybJLb/6wvt+L7/6yW1/5XLrfDhLZM31f6bZoceW36D
HbT/O/ftmF/40Gnaf9oeF46Ztd2g/j7KYze7a7f2ccNimz/e1wTva4L3NcH7
muB9Tex9Wu21Pb8eGJyeXnL0vNfeerbYfjstXbSmN5j+a9ILz+670MT28Zc/
sNHwI4Pp4g/e9cj3K0xsr3D8jC9P/cNQOjx4Yfv4aRPbr+xbO//u5YbTaxY5
6u/eaRPbf9760fXffWs4/fiK4RuvaE9sL7XKwZ9nZ46ky26w2RU/n9f9/ux+
b3XXw7bJiwenbvTOzw7q8shCvxuae06X9778oo9Pm93l/TZ4bL913+zyjA+/
+XL+mO778NsTmgdfGXf5wGW3+H77DQrt7c5vR8ctOjWx/WddXn3rkfe3S2z/
vmjG12MP3DSx/R//YvMd56+6YmL7H7nreqsufsiK2n94+39Pv+iMTbX/nOTV
0lnfbKf9P9nzojX3y0/V/gfN+cOj0w6Yrr9f9Nj9vipftdaQ+MzS3nt+suDP
F2O7L/x8JPj5SPDzkeDnI8HPR4KfjwQ/H4m9ny8euMbjhZnT08xj965203UD
7e/q31y8QnMwPefH0oQlnx1o1x++6cCtbhlMl19p/3cv/M9Ae50D9txk/3WG
0jkjD91VahTbw0HcOPnZoXSXCxqnnLx+sX3iA69/df3uw+n8Zw6ePnafYvvm
fc56+LEvh9MTxz692p9mFtvPT9zqgo+PHEnjXy414Zs7u9/XZZ9aJvtxkBM/
P3zL359ZrcuHjVl997t26PLis+7ru+TgLj+5wsZ/P+6sLh/06NPTZtze5cYe
O/Tt8HyXH/r+rTuSr7o844zhaUsWuu+bv9znvRNWyLcfay6x4+/SqYn5vXt1
dVxumx0T81ux79OdV1nyV4n5jXnr0Gn3fLN2Yn7tHe/+W3veoon5nbrkX87a
5IA15bfcE5desl1uS/ltvHDmh4Vv215+P1w0+arX39pNftvXJ1/z6iJdP3/i
altk7hzU31c75avS9hesMSy++Jn5u61234jY7h8/nwl+PhP8fCb4+Uzw85ng
5zPBz2diPx+75Kd+O2376ekDSy161TMjhXb/UcVvzntywf2V5hxy+XGFdjr/
4fkvrD+YvtJz1CYHX73gezx02FcT7hlM3/0yqW7ycKEdvbzClxuvNJR+PveH
T6sfFtrPbvz+vKOuG0q/f/Ku9PNxA+2jZp/7+T3N4XTsPQeddv+SA+2Vltvy
s29nDaeF636+x5kbDrTfu3DhT1fIj6S1WfNWGhkeaJ+Vu/Pfex83ki79lxvG
/vIv3T8/Mh+tsu+id2XF51Q3G3/2l11efqupl01atl8856jfrXXLYJen/P24
V5KLuvzVx+f/7omXu3xC/W8Tdi5MEEdbP3jth5t2+c5jXln/oGO6vOVdn85d
OO3y+59k/njafya0F/6o786dV989Md8z632XfvbylMR8J+09+tzia26bmO/Q
/m/33r3Opon5PpQ/6a2tSqsm5jv/82t333iPsnzn/nPGw9/tsY583564wYpz
nthKvls/ss2YU/bcQb673zv5g+sWmirf4JxVtjj16T3kW/s0XHTa7wb19ydf
mr0mu9icIfESP1uhcKs3Irb3B9+HBN+HBN+HBN+HBN+HBN+HBN+HBN+HBN+H
xH7+Nl70/g9uuX7Bv9+c99WS0zfLt9e45uTfBYXB9NWTll7+wOF8e/mNd84c
efBg+tc/7bbysUfm282Pljz5o9cH09aMM9c8+4J8e+Lx84NfLfiefjXtsfWu
vjPfHr/0fVfdedVQeuU2mc3uei7f/v7hv64ULvj3ux3XX2WbRz/Ltz8b2em+
v/xmOO1bZd+dXlu00H5r/JJbfP7ScJouddm0TyYt+Hm4+qtXt1tzJP1N8MrI
/5JC+8GN2sP3XjqSLt43YUb/zt0/L1dZ7I9Tp23SK/7j5r3nf35kl+879dyX
Dpvd5bHPLz3QN7/Lm3p3bXHusn3df9/caaMTlhrs8gsXvPTgHRd0OXh7KLP+
i13ebdI3azzX3/15unz4mEOmbdjlD68t3vb54dn21CP/M7EwZ/fEfK/59tye
emHXxHxnfrzeG9452yXm+/Xdb+wdr7FFYr4nrb3H6j87da3EfNtXTLvk1oXe
W8t8Jy+5+ZiFW2vK96Ebnn0ye8bm8v1+j7Q/u9528i0cMHHlgXt3ke/E9PYb
+87fXb6P3vDZ0pvMn66///u55269K540JH79v4ds/L9thsXvNdZ65cWjRsT2
fuH7k+D7k+D7k+D7k+D7k+D7k+D7k+D7k+D7k+D7k9jP8+WXjr6fOX96eu/e
3+z9j2KuPX3O0N0rfz09vSs474sTl821J3385F/33mIwve2R5OCd11vw52d2
lWkXXzWY3nTIuz8sMyXXvmKFi1Z6YcxQeu2Sxx/53W9z7cFtx41fbKeh9IoX
lxv/6IkLvge/3/+1tW4dSi8+5tm/zros137//Jdu/G3fcHruSgcP7Dk7176q
nRx59eBweua/KrNWfS7XHn73qm3fuHc4PWVmuz7+37n2UuNzSxf8kfSEtQcv
f2mhfPvD/zvkhw0OGEmPnrfoMlcF+fY1W8596g+PjqSHX3TjTQet2P3z/53p
D5z8u/+OFx89d3D3N1ZaVLzElPErbzCjyw+/dO2iN13X5b222fwN74Mu9z31
+c1HNBcT37jJzKM/2qXLW81ZaYetZ3X5y7Vf+r/Zz3f5jHt+/2Oc620/tPwy
k27caVpift8vfNTB7Vd3Ssxv5Oq/XTlpzDaJ+V07q31dftMNEvMrnHDwUiPb
L5OY3zrXLLr87LVWlN9DJy652pnPbyS/g6LBfd9f79fyW/Swldc6sjFFflt8
ctS4Cf+bJr+nb/d/Mef+6fr77fsP+/lW7785KN5svS32Hvv9kPiE3j2PXWLB
997Y3i98nxJ8nxJ8nxJ8nxJ8nxJ8nxJ8nxJ8nxJ8nxJ8nxL7eV/1tgv+O//Q
6elv5m99175/y7Z7lthu4g2PT0933uq+U7JvZNtPn92/wmB9MF3v+uWHbhjf
3z5/0Yc2q80YTJcbf+Eam6+04M/jPxw+8sJ9g+nE6X0Dn+7W3/75p6sc/deB
oXQ0PfSjk07sb/+467yL1h8cSj+ofJQu+/f+9uNPXz37f3cMpU8dvP1Zj7/T
3z5nnWkv3T5+OL3zuQf32ad/QnvwtvJX++40nF68/Err9q0+ob3CEs/2L3H9
cHr8iZeWrx+c0B49+4Rl3vzfcHrAB7l5m542of3ooutucNaWI+lO6x4+59//
mNA++w/fT9vikpF0nYs+Pf/ED7t9Y9782csn540Vb3HFJy9t81aXr9+2dsRI
PE682NgtljpsuMsjd/zp6dOu6/KcoZsOufLzLk/y5oazf979eTvyodwjTx3c
5bkHr33Au7PHt2vnlMbln56amM/8z3dYOHfxDon57Lrbol98n2yZmM/V99x3
x02Hr56Yz8vH1j+anInlkzTnbTmjvYF8pv/q8RU3mfpr+Vx72sVrTpm6i3z+
M7L6pFUm7yGfM1fceMqG9cHE/vejh+4+8/AvVxwS7zrztUsv2HBYvO79k+Zs
NGVEbO8TvjcJvjcJvjcJvjcJvjcJvjcJvjcJvjcJvjeJ/Ty3/3D/hkfvt+Df
v95+ZvU91uttX1zo+y5/z/T0ltf2PmDr/XrbR1yz7fUX9Q6mH7ywyNVrn9Pb
ntq6aNfldhpMq09f9Obk+3vbrZc+zM2+ejD91aOrTQw/6W2H+634wEbfDqbH
/vO5TSeU+tpjFvnjgS+uP5TOvnffI0eTvvbc8x5ccvoZQ+m8O8fd9emeC/68
XnHCq1+8M5Qufusln79+el/74kd2OOnwFYbTnW745RKP39PXPmLqpWtlj1jw
vb/qhSmzP+hrT/323/POfXI4ffCS/U+/Np9tt07+xWVL1UbS785b9NFZv8y2
w8UP3/aOvUfSyWddNub4wWz7x9kPj1vv7pF08NQ1VznklG7/OOXg6NL2RouI
jx2c8uPOl3T5j9ucPeXb/3b5t2s/e9fMrce2Z9xySGWtx5bQ80vc835zs3Bz
Pf/ylQfv9u4GO+n5U769Z7tnRnfX80edvk286lKDif3v0+uvrbbrZ60h8d3N
cNblOw6Lt91r7PM7/WZEbPeHn9cEP68Jfl4T/Lwm+HlN8POa4Oc1wc9rYj8f
m66+1y77njA9XWGPsdV/fTK+/VD2r09Pf3V6es2Da8843Vvw58/bN607ZZnB
NFrqsH+uu86i7Xtve/aObQ4dTGedcKc/f59F26sd9/XSmz46mOY+/Wqfy89e
tH37zv4F6wRD6XFbLn/fr+9ftD15+V/mVt9rKP3xb3tNXOTTRdvXL7TrUSvc
PZQeXLxyz9u9xdpLvnjEN0stNpx+dtDb9wyus1j7smsu2zNc8H0ceqVaKO27
WLt+2JzXvWuH0zd+ucPQnLMXa5+71UdbTvhuON32wtPvPuj+xdoTJ/U9MHaT
kfTxMU/1L/npYu3Tvv3ZyqOzRtL19lhsj5e83vYSLw4Mr3uu/ftKj86P9yfB
+5Pg/Uns/lebvc6lxZkL/vx/+9xLZp4wtv31+X98YLePFvz73qoHrbPsXWPb
f/vTHe9e21rw7xen/OpfD34wtr3v1HmLfHP2YPrk+8sevVtpXHvpdZZZcu3P
B9P71xy/+H/XG9d+L56+0UkbDKV3nPGvB2f+dlz7kkUu3POlCxb0rX/fO7Ts
pePau3zw0gnNr4fSC9c5d9ycp8e1y4/kr993s+F05qwDr97tx3Ht567d9Ik7
LxtOj5m31cb/XW58+5STjvls4e+H099vuOzHM6csuN/90glbbj2S7nvhuBOX
PXF8e+xW/5187jUj6bSv3/m/OXeNby/0YuHarZ8ZTJ//1Q9rn/NkT/vqaLWV
LlltKL35mDW/3GDsIu0t9t3t3s8vGUpPuutPl3695iLt+Xces9FaC+5r5NN0
68sPXKQ9q+f6Z09a8O8760WZhbe5YZF2stWzU157dTgNt13n1sx7i7TfPe8/
7y+97kj6w3FH7XFzdWz7hA/qBxxy3Uj60j/+ObDbr8e2tztt49MeuG0kPXL4
wNmffblw978fWu8/x33x+Vep/nxZZ4uPW9t2eZO1L9/01Lu/FN+WfHf9W40u
N9baqn/5Y74QH7/Glfv/6eN54vmr//D0E1vOS/dZ5pJVpi+8k/b7/fivTzn9
9C2130qHbDntntbK2u+EcNNdrr9ixcT2u+L1L7O9czZPbL8jixd/c1F1x8T2
23GX+Oe166Yltt8Sr7zjn7nCcGL/9y7mk85+qbTtXz4XTz1z/MmFkz8TZ/Zf
bZGnz/hUfOlGe/3xr+d9Il63ed5Xm1z6b/G73z+21/hrPhaf+MIPbz9400fi
ZW9absej7vhQ/Phxuz7duucD8b67n7Lh6APvp6eMLvzvl7fcXX6H3bDOCvft
PkV+r+9y2ElPL/5r+R1YnfFU+syG8nt4/pneobstJ7/mepv8ZZH1VkzM77P2
8tl3z9s4Mb/y5F2ue2exbRPzm314c6vnNtwlMb8bP/jtd9Pu3z0xv5vfuPj0
t/9s/33FvPTDm7ybf/6/YbH++wT3fUrwPiV4nxK8TwnepwTvk+53568nNj7d
ZsG/zxxx9BrbbPG15rn8+V9N8l99T3zVDt/9er//vtt9Xydmjvmn3+Wznxl3
e7Dqv8QTTu5/b8b274j/ssnEiQ8d9Lb4x7HV9WtnzRV/duz6H7+/11viN3/c
epPTr3lD/OQhU69NPnxNfM8X+y72yRKvpmuM/nzVB3+YJt8nN3xl8dtPmiLf
Sadv8tpbjW3l++U/Do4mDm0q39Wvus1/wV9Nvv+8wd9gzF6FxHz7D597wcdL
rJ2Y74rz/zRrkzFbJeb7xtXZdxv7bp+Y73G7nP+zr1/ZNTHf8vFnrjEY75GY
b9/bm09ad62hxP7vv+w+8POU4Ocpwc9Tgp+nBD9PCX6eEvw8Jfh5SvDzpPe1
tMfKSyx0+Uj6+vj3Z825eH76/M9m9D+/4Hs5JTx91vePfJXO/O6ab67ID6ev
r9KaNfmrLxf8e92/3jx4o6F0ypafnjNY/TLtn1l7aOPDB9M3hs4959z1v0gf
32X7myp3TE93+dOG5zy1X/f7dsF96/5+231eFn9w16y9XrztRfEKt3y+8/b/
e1586LXrb/7y+s+J/3npeWvtePIz4srK/9rtthueEt+4xCnr3LHW4+K1vV8u
fudTD4ufH/fBuLunPige/s/Mj2d/cV/3fX/2sHP/sMg96Zq/uvXl4jPT5Pub
q045/ONdp8h37+vv3Py6yrbyfXj3B1Z5+eZN5XvgK8tcfeuvV5dv68zj/rvR
/Ysk5vvg6Envr/9gkpjvjAPnbxftuUVivukvfvXGUwdvl5jvnMlLTZgwe5fE
fJ8+8/BwycN3T/4/rs46Kqrva+M0SHcril1YWBgbEUHBFjtROmdQUQwMVOwu
BLELFAlbZF8Q/CoWCgIiIiUKirQgGC9rvXPOrN/+87Nm5t59nv2cO3fw2VdW
b37xSZn5sp7A8oT87z3/u7+B7G8g+xvI/gayv4HsbyD7G8j+BrK/gexvvl+m
Jw5ep+3vhY7/jj46O7gGbS5Zp2gWeWJo3JL3drI/sNvJYXIa0zzx9uJeTeWv
v6PmnhEOaoIHflev1w6P/oa/N9rs7jDIA/skP+zX278Kv4hGv1I+746uvtsn
Ph9ViW9WjNVV0nPHk6bT3PxVv2LyHNs5CtvarzfPjDdrvef7EwXn95uUZe9w
Hna6uDL1+g3OuRM6Xq2Mi+assjuzbL3lMs6zL/S56XT5FDBucvb0D7oay7nz
hajUT39vcZ5wdvvkHb2TOd+eetfXMCaV88SXfRO8IYPzB+ezP5NznoKaRe+I
7Z7Leb3qQ54PumuzmNcr18t+0IrLs3m9NSPXuXbqNpnXm+SYL3z/OZLXm39I
S3Gftw6weqerxJ97P3scsHoHay19YwvTgdU72rTizdHsucDqdezu//ar51Jg
9fY2XufdKXQFsHp7jj634F6+B7A8K+s/uR4AuR4AuR4AuR4AuR4AuR4AuR4A
uR4AuR4AuR7w/dVtYP6fP3e98FvJLgWlkRXo9vVgxztjvfBLy5ad6sM+48Wz
k8YEZHhimdY6db0h5Vg+T25xj/b74eIeQQdNBpZhN52HG4reemDhGB/9zv1L
0e3Zyqjj8z3wvcvykz36lODFLf2Spxa74zvfBeb9exZj+cjPH5Q83fGC4iVb
z4lF2L3+dFtKtRtGDTk2cZVdIbrHzDFbs8oNj7lun75ldAH333WvjRUBiS+4
X3w0ux9smJHFOdRL7cZNp7ecD6fVPfMdn8P5inl+Rc/RuZyTg1Pky63zOWdl
Xex8tn8B5/I+e8Ys6lHI+dc28QJjiyL49uDF5TfKrryezidPVHjem8/r8Xlw
bFM/1xm8Hs/7PQeV6tnxes5+gsF35ijxeirW4TvDw2OB1VO8tmzE1uZpwOrp
cWpl2O+Z84DV8+OhTZPZ7GXA6mH9JPsbyP4Gsr+B7G8g+xvI/gayv4HsbyD7
G8j+5vulu759wvUDbmhZZ24TujUfZ50AZYUaN6w0/5o681subjEdtXjhVHeM
n5g0qafLO7x5elhS4g13XLMq9E1bcjYWdR7cQVXDA8eenTQ/q/tbVL/Yf6mr
nwcqvtAvubg/C0f17H373nMPPFmDb+p/vETvmG5q2n09sYfjnJJIIRNP9u/s
6rnbE29Ff6+1P/wfPok3u5tS6Yl2P7fK/FiRjvVDjDQMJ3lh+RQT7RNDU7HL
Xd0V/lfb2WkpbNZMln4f/6sbl6hRzP3x/M4nm+cDSjh/9X85pHxGKWfF7g/7
/VlZxtm88Gp3w+PlnEceOd5pwL3PnOc6bTOaWFDBeZVskLbr7y9Sf99b2mFd
p0qoHh2i6aovrWfRoCvrJx9ewuv59HVhQW6bC68n3bZLUFqmA69He+vsDfd/
mPN6AlKNevTqBMDqyR/xJubf4hnA6pm9xXzy6sYFwOqpLE8KXj1hObB64iau
rN95xw1YPp/1n+xfIPsXyP4Fsn+B7F8g+xfI/gWyf/l+sTLaXr1we/v9oELz
oIsvb6HV6hp9O20vHBipHx7aeg2tsueP7hXpidPnB7t4Jx1Fq0HpKzR7eOJW
5ZBMF/PtYHXAak9jvAd6x6/R+vTlIlhVn0wsGOWBIQd6BbvYJ4KVs3yB8MQd
Hzkcc7uv/wCsrvnLXpnhjjL/Nvc+UC+AlXJ+r32F7b8nF9w9m1qQDlbudtNX
erqh/Z1qo8a0p7y/0yryojcsq+K8/c39KcoPvnF+mBz5+5BeNee6Kxtjzf1/
cO55ZOmCK09qOFvhWQWTg7Wcn93SWVQ0ug4G+h19X6/gys835/LvrNnRc/j5
Tn49+3GPuwM/n8ynohu/3L6PZec7+EkrNmmiI7Dzve1y626l1lxg5/vRu/ZF
8hhXYOfj31//u3+A7B8g+wfI/gGyf4DsHyD7B8j+4X4tu3Tklr3ghUrHorb6
qGRCUq9fSb3HeWF62ZUL2g6vICx2SZJmmieOi5i//MO4NzDLKj2xwc4Tz9p+
Copblg2WCb0T8x974L8vbmFbNr2D+iEHEh7Ze+CSA1VHXKLzIPVOY/z5jHY/
DBNd7PnoPRwauSA+3MEdzYuabrV++ADLkvGm339uuH77+oyXrR95fxIUh+Kt
Nq4Xnk3tcTTkdT3nAxuNvcdeaOC8caTqWPk1jZz9mtp0nzo1cV6QUP1lb6ef
ULW/7/bx2q78+H6mE101u7jw42suKi+es2MEP/7xhLmP96wBYMd/VVMesfDj
bGDHj/wV0sXnhyuw4zN9iX+B+BeIf4H4F4h/gfiX+yleOeW8xRYvnKi96t+u
88UgyvDYs7DWs30/Ze+9llcCA8O0Vp1Y6om2i4aYPlMvg0bbe4uyX3mgtdyR
K1/HlcOtv8smaI31wAFX661V1nyGVckdrJzbv2/6TJ2Z1vN6BVivSzQMN3fH
Ho0J0xxLvkDj8IX/0va0f3+d0vnoYVjJ9e2fuWByrkEzZ985h58tsmjhfK30
mUNZr1+cKwJk070Ht4KSan6Hn/KL+ed/R+3MvlntwD/f7daY98bzRwD7/KFe
K+a4XZgL7PNMD+IXIH4B4hcgfgHiF95PC6O2qLtX3FBzQ5te6LwqOF1kn6gy
3h1f9RvVrfvFb2B2ef9/84vccf/HddYvar5DhH9+YUyIB07d/8B+5agfYDTU
sr5N3xM1odXFNLwGjv72VZ4S74lfmqMSl3nXgm76bfNo5/bfR1nJNtZaUr8r
Hr27aMHYNs4rzvRfP/bQb85pMRciLMv/cDa+Y3JPafg/0JQv/tlYs4J/fs+T
CmeXkBn888blz+Yq3h4C7PPq9543585aCOzz1hEP1qcOdAc238X0IP0F0l8g
/eX9mRjX3+FqjBcexNRNO1Lq4OJL1RdH3nvihN2FD4TT9SBT/WXGJhVPbHVp
bmrd0ACL1DPyfIZ7YLyF7qChixrhXt/zi+d4uKN7VT+/wFFNoO+8qWzcMTc0
u+145Zop32+odOJQrM18GVvGfXZk/bfeWpbzlNVa5clacrYw37BHbtYi/n6Z
jSsaze99HsveP+jLl4g7PRcDez+//v5vP4D0A0g/uJ4Dn0cXyy70QmGEj+/i
4p+AOmnrb872xDNP7m9b0twMU+d9Nlw83QNDXTpEL9X8BR+jVRJVnd1xSem8
u8u6c39juL347xM9eb4e/N1/ZshgBdvNJt2K/8TP4K/fWThlMA51AfY6q4fo
A0Qfvt5Uz2HdfOe54agdKi5tY9pgqGmlnf0ed9S8Pu7Jie2/IeZFpGvHFA8s
frNuhPXLP2C0aermn+3Xm9jmpJgs/X+83u5XNOod1ivyeldvuJjRt0nJ1qf7
LruMPTP46wnrYpbFWy8D9jr/e8T/rpevxz1B63jzrPbrXfXDc49sZWyjc9b3
MrnsgaqRHeVH9GhfT/OXBzYtbvhi4ia3RDXeP3zzt+MFzVwV22VNXq9vbJ8C
jNnxSb28njWeH0Prbnjijm8hHTL+ydkGPLkRvWODO97JCZcN6cv1RfX0ta3n
B6rZnhU6Rh53dwLG7HjsfNfy3mxXjvXE5zru1+57Kto+bX6hHtf+/ffddrSy
T710/ezzfT455l1+4Y6zm0ff2fSS14v9t7vBWE9N27qd4Ss1bKVs/OPuifpV
bsDmFwf0mVxzqMwdu9xL0Y7pKa2HvZ/vl7An/2V10LXVDBq1dXbpBM7cLxIW
2/wLuOvoicM3ploeltW1lcybAZs3i4h6qjf2pReY/g7ZtMuAMzJ222JiufC0
r+T+uAubDwM2HyaZ5wI2zyV5P7L3s+MX3uicXDjBgs1fAZu/Yudjr7P31+Yt
0NyzvyOblwIyLwVsXop9nr1fMg+GbB6MHS8iw/R1sIs5m2cCMs8EZJ4J2DwT
Oz77vGTeC9m8Fzu+y76cIRWuZsLI/JFK8X/8JXqZs3kiIPNEQOaJgM0TsfOx
40nmtZDNa7HzjRyt3eZVJT3/nPvPmmKOmrL5GyDzN0Dmb4DM3wCbv5HUj6x+
Vg85H7LzSeatkM1bsXqiknQ7h72R1tsyWuXwTRcTwXb1lhUuF/35vJxkXgXI
vAqQeRUg8ypA5lWAzauw+sj5kZ1fMu+EbN6J1RdQ6Bn+MVxav8yVvs1Pq6V8
SFzjcWuWMZvHADKPAWQeA8g8BpB5DCDzGEDmMYDNY0j0on5DUi+SepHVK5lH
QjKPxJmtb3lP5xvBQ6V6nDHtNn7HdikXavzJP/ZOyiayuQGXuhsJAZGvB91+
5C+dt/v/eQQg8whA5hGAzCMAmUcAMo8AZB4ByDwCsHkEtn6yHiTrQbIeZOuR
zPsgmffhzNZ//Pce9fhvUv2chvdqWNPXgPNfcfp78JVy4vVlgnKslN2//L78
uspAaHs0quJlsS+fv5Pk64Hk64Hk64Hk64Hk64Hk64Hk64Hk64Hk64Hk64Hl
6yX9pvsdiR5I9ECiBxI9kOkhmb9BMn+DZP6GM9MzuFxu/tqb0v68vhw4ZUiZ
lHt5F477YSjt15a+k4Zdc5Lyh+rbfdxCpWwdb2lhkagvjDdOt7u9z4fP7925
cjovtW8AZ0l+HEh+HEh+HEh+HEh+HEh+HEh+HEh+HEh+HEh+HEh+HFh+XOI3
ev1Doh8S/ZDoh0Q/JPoh008y34JkvoWzZL6FM9N/s8LR9S6bpP3VM++iBjFS
vjwk7lTvd1K2cR7VR19G2u+Xy5/e/9tHyq7rZk+qnC3lxkOl+dmb9YTiy14b
CxR9+Dzf9WJP/UmVfpwl+Wgg+Wgg+Wgg+Wgg+Wgg+Wgg+Wgg+Wgg+Wgg+Wgg
+Wgg+Wgg+Whg+WiJn5H4mX4fINEfif5I9EeiPxL9keiPTH/JPAmSeRLOknkS
zqx/U3MiH8bPkfrlTFrc8OnrpVwbn5pUc0bK487kDDiQLuXD+77EWlVKuXR9
a89XGlI/DfbRuOg/WMph8zp31pirK/wKb6tz7evD5/8MtkUu7LrDj7MkTwwk
TwwkTwwkTwwkTwwkTwwkTwwkTwwkTwwkTwwkTwwkTwwkTwwkTwwsTyzZL0j2
C/1+RNIfJP1B0h8k/UHSHyT9QdIfZP2RzG8gmd9AMr+BZH6DM+u3uWVuj5+a
Ur+lPvw3duYAKXvM7j03bpqUVWtmBqqKpHxz54Zwj4NSnmV5+UxavJRbHr6+
2+mNlKNm/3q9rk7K42osv+bqSP35eedkmSHt+7dP459eots+fB5wtvP6R8Nu
+HGW5H2B5H2B5H2B5H2B5H2B5H2B5H2B5H2B5H2B5H2B5H2B5H2B5H2B5H2B
5H2B5X0l+xHJfqT3B0j6iaSfSPqJpJ9I+omkn0j6iaSfSPqJrJ+SeQsk8xZI
5i2QzFtwZv64u3V3+IcnUv8Gr/1RHC6nyXlowEwb67FSblxx50hxiJST5ptW
770t5aBpoQ4j66Q8aELpmc/9tKTXVxuHX4e8pBw/MGbm2ItSDuyheb3qk5bw
uMuZ4Q+PefN5QOcYhXWLHH05Zw/2Sf7T4id9/f/zxkDyxkDyxkDyxkDyxkDy
xkDyxkDyxkDyxkDyxkDyxkDyxkDyxkDyxsDyxpL9i2T/0vsfJP1E0k8k/UTS
TyT9RNJPJP1E0k8k/UTWT8m8BJJ5CSTzEkjmJTgzf3RdoLxVfqLUv46Dxpa0
bJGyr8pq2x8PpXzwU+yZsiYp37pT+jd/gDrn9/tMlrzylvIft+mPHl+QsuXo
cPP7H6XsoJeyPs5Iul98qxoLLsyQ8oHUvjYRezQE4/vVXxXrvfl834XdW95r
rfLlbLXIINPkpx9nSf4bSP4bSP4bSP4bSP4bSP4bSP4bSP4bSP4bSP4bSP4b
SP4bSP4bWP5bsn+R7F8k+5fenyHpL5L+Iukvkv4i6S+S/iLpL5L+Iukvkv4i
669kXgPJvAaSeQ0k8xqcmV+M52QPcKmV+ru0X99JS/t14HxdPmy5j5eUVxcU
rF99UcqQMPjY5mIpq+zcHbfHXJXz2yWl/x2fJ+XIoTYl545K2V39cOv1LClb
lVXq3VNXE2zUv3ScP8Wbz+f1dulirZfow9k4aqHTS0M/zkrlx5aFr/fnLMn/
A8n/A8n/A8n/A8n/A8n/A8n/A8n/A8v/S/Yfkv2HZP/R+zck/UDSDyT9QNIP
JP1A0g8k/UDSDyT9QNYPybwJsnkT1q/1sY7zLI9K/fRKVUk9PU/KXXzS0d1M
mfOqZ1tXKi+V8tNe43peOy9l053/CpwqpOz/5dH+772l/kx12GC331/K+pdt
fg5IUBH8HpbNGnbSm8+3BT1bs8+mxofzmjy1/8Y6+HHe+PmMzPjT/pwl8xrA
5jUk/kPiPyT+Q+I/en+DRB8k+iDRB4k+SPRBog8SfZDog0wfpldeV+9blo7S
/oVcShqmdlrKZj3/3muol/KjqxNHFU5U5Ly0z5FH6dFSlr3+EW40SvlC/15p
x5yUBLWh5iZHbnvz+TDTuTfjumv4cu4dYmd/z82P84jId++dkv05S/qJpJ9I
+omkn/T7Gsl6kawXyXqRrBfJepGsF9l62fpfOD1VSv0qL7x6op/6pcmbz2fV
1g5S6L/Il7Ou2TTHoDQ/ztYT/Hbf7RXAWaIfEv2Q6IdEP3p9R1aPZH4D2PyG
pD4k9SGpD0l9nCXzPsjmfST5fyD5fyD5fyD5fyD5fyD5f2D5f8k8DJJ5GM5M
/7EtSQOGHWtieXAgeXAgeXAgeXAgeXAgeXAgeXAgeXBgeXCmP6tHMs+BbJ6D
1ZvjqW62OLaR86/nG47ZqEi508BqLWP3Bs7jjy7e3ZRaz9mr5aVCdicp71s0
dlP8+jrOiULcr335Un3yulms8h1ai3mTDOTGTvTm81qFDvHPFpz15Vwy3vnQ
mhZ/zpL8MpD8MpD8MpD8MpD8MpD8MpD8MpD8MpD8MpD8MrD8MtOb6IlETyR6
ItETiZ5I9ESiJzI9JfMTyOYn+P1Uz2+Pm2fUcO5ztdl+yLQfnIN6KTwJmFzN
+cFVbceYSd85d+jd8elnh2+cZ1zrPamLfRXniN7DMheNq+Rccs3O+eTYr9Lz
9Zn2InvUF7x+SNEl654Pnx/rlrNsz4Mj/pwleWEgeWEgeWEgeWEgeWEgeWEg
eWEgeWEgeWEgeWEgeWEgeWFgeWGJn5H4GYmfOfP7q//tD5L+IOkPkv4g6Q+S
/iDpD5L+IOuPZL4B2XwD69/9u0tDPo+RXi+CS4u2P5zzmfMQjSWHDwWWc64d
/jHac2cZ57jli2LHnCvl7Lvvw129ByWce91bkF75tpjz84ykc5vyPnF2MEt8
0LdDEedUUXx2nk0h59FP4r6H+RWgXzeNqXP8vPm8mu31FAOXFj/OkjwwkDww
kDwwkDwwkDwwkDwwkDwwkDwwkDwwkDwwsDywZH8g2R/0+wVJP5D0A0k/kPQD
ST+Q9ANJP5D0A0k/kPQDWT9Yf67ut/6kcSmfM3TfuG1BWS7n3IcZva90ecfZ
f6bm64al2ZwVKuesso1+w3nYv7FDTO+/5uzeL2tj0tAXnI/Od306OfEp57Qd
9boVVhmclW6FLd4Um8rZJ6339EHTk9FAYeWVktG+fP5MkhcGkhcGkhcGkhcG
khcGkhcGkhcGkhcGkhcGlheW+BuJv+n3ORK9keiNRG8keiPRG4neSPRGojcS
vZHojUxvyfwAsvkBfv0oPWO2puNt3h/VVVkNw6Jjpfcb9mnL/smdkl4/WksH
hiR588+v3bIx98fws5ynZn83uZwTx/mwblxc3L07nDc+dJ+uqpzC2TpR81di
TBrnazuqnhXPeAKvy3YMFWb68fkvSR4ZSB4ZSB4ZSB4ZSB4ZSB4ZSB4ZSB4Z
WB5Z4lf6fY9EPyT6IdEPiX5I9EOiHxL9kOiHRD9k+jE999ipl7nKZXJ+fGLx
wW8Kr6T9CM6LfiD/hrNJl82r/ylkc779vNdke6V3nGcEv7HcpZzHubrzul8v
Vd5z3vXcMktX9QPn7sHPL89V+8g5tfOqjVHqn8A/M83B44A3sP+PQpKHBpKH
BpKHBpKHBpKHBpKHBpKHBpaHlviLfv8i0QuJXkj0QqIXEr2Q6IVELyR6IdEL
mV5Mvx1rJ2XmnZLu34bW2JkuqSWcl23U/JD1pZTzk3+iFVM0yzkP2Zr97Zn1
Z85nFYatclhYwVkj/OTvtC1fOK/r0LYNrn6F4a5fP1/7yu4fi1n+Gkj+Gkj+
Gkj+Gkj+Gkj+Glj+WuIPZP5gepD1I1k/kvUjWT+S9SNZP5L1I1s/93dG95uv
8ys5/04cDd2Hf+MceHbW63XHvnMu3eezNKuhmrPL+i013WfWcF5h/QLHzKvl
bB6bF+6lXAe5P8Pd9cx9gf1/K5K8N5C8N5C8N5C8N7C8t6R/9PqPZD1I1oNk
PUjWg2Q9SNaDbD2S/D+y/D9b79h37/cZPKrjXNbwaFnEkXrOO3XPD+no08C5
/6AdSudsGzlnT/N5382oSfp9FDD1+tXqJuih6/kz/ZQvsP+PRpI/B5I/B5I/
B5I/B54///9+IOsHWx+pH0n9SOpHUj+S+pHVz9YTtiqsruLDT6n/Ar7sSvza
zPmAl7NlaFML52PLbz6YJNfKOXKR3iwDrTaQ5NuB5NuB5NuB5dsl+iHTj9VH
6kFSD5J6kNSDrB5Wn+EQ3V3Ki35zXhIxp+xH4h/O0f9Ojcnt8A8keXkgeXlg
eXl2fHI8JMdDdjx2fN3QRjg0VoZ9Ho6//B0611yWs2lHxZSOrbIsXw8kXw8s
X8+OT46H5HjIjsf9flrX7nGrHOd9V86FxJkrsHw+sHw+99f/vh/Z+9nnX5x5
eyNjuSJnm5aEe3nFSiyvDyyvzz5P3o/s/ezzZ95UxR0TpOdnLJkHQDYPwPfz
+mUvHM2kxycMG6Kt5hm68PcjY0n+H1j+n70/uCnO2fuvDn8/41tTsr1Uxd74
3XFP5medLoKEgXHQwcrS4nf+6Bv8bb51Q2fGwLhn1JWeA038cG2naytyOlkI
b3c4rGlzCgCr2q2HV9Tw14G9fmrW+dHzuvvgyLimDPfQjuz9yN5fp1Irc/+8
GF42YIp3fmf2fmDvbzZV8zqk6oPLxtw/NG+COT/fU4du2x1+dWKvA3s9YKHK
CqHNBytOrR5Z4GAmvBh1/1/T6AA8fCniWM1vM35+9nl2PO/fDivDhnUU1Ldp
DROFiKD39Sv5asWd2PGAHA/Y8VanqFu3tnpj2D/Nn7s+mAiP+r0sSgz2Q6vi
lNZgD1N+Pnb85Dz9BMcFAXDRcXNZzdCO7PNAPg/s8wVrNB6lLvRBzQf6Shsf
GQtLuo/KyRzvh2/fry7o2stEKH3r9S27bwCe+JUbl3nYhK9nzZHH82XU+Xph
z6Ia+NlmJlw4Km/g/0MMWeUW5zv+M2fHB3J8IMcHdvzClh9WLUo++GpS4sq0
NUZCjt/GD+c2++KR/j33OWUaCS+K1XY6t/rhXJ2oy2/NjYV7MwrXXN0bgOz/
F2R6kPqQ1cfqfV40s2j7BFPhi53BDW3/QGjWSTuUJGMmOLy28xjxUQzdVdzt
0zLMWD1A6gFSD7B6DBXrW02m+qO60XHb8cMNhYv+oYOu2vji1Ko9hzxiDYXB
uapew3p644FHW0p3WRjx+lg9rL4t5wNsU1Ybcza02+nTS16qf0zJuaOHD5oI
nZ4fuPIwTgSF6Y2DZ/QwFTLm77XOnBkEZ+JDbM4lm7J6gNQDpB5g9cyTO+K/
Z6w3zr811efAZ33h9Cmx25ZePrixz5gh8cYGQung6QvX6Lb/3jrb93eWs4HQ
47nVTP/fvphuaJpRF2og+K7QmLSiwg+/7FXZr5toINxs+wbzs/xRTb55zpDP
BkLdzWBlxXAxn69h6yfrRbJeZOvl+jhGWf13nOsHCZt0BuxRMBZefxxTU3kw
AGqcozdVBhkLWy/eO/RgtwguH3yRPqrCWOi44G1fmZdiWPyutcP++SZsvUDW
C2S9QNYLZL1A1gtsvQpzFnWpN/fGn2rG+xRi9YQ/wqikte+98e2LYZuG5+gJ
P/uaTfh3zAfj9s0W+/zRE2qPt+Zun+mLu6euWnG6h75QKVvgpa7lh+5aR2Zn
TdMXyvzutx5+7ofjshIc5UP0hcK8k3tNdvqj+aGskcPO6wu5dms7nbUPwJYZ
NX29n+tL9f1fvZDpxfTrN+Fdl5+9DDlvlvVwVdsk5exHP892fifl7uvCi4f2
NRKc7RL6b1AWwda7wx7rbDMSTkyJOhghI4bvff7MH/bRSCibF95w55cYZkc/
rl0wzJjpAUQPIHoA0QOIHkD0AKIHED2A6fF6afxD1/b9F5jdamWyTlc4tXp+
xr40b/yqsNZKLkpXcN8j9/r+Yh90HdbU/9sjXWHgudj8zy0+WOAZ1D/nk67Q
dselVOeoL86KqOn3SFZPePLiz7cxA/zwZaZfv8td9YRDpZebvDP90OF3Zd8D
E/SERS3T/h1z90ehv2fftZ56Qk/NXyppMgE4cml5H9ddesKIa/e/JvkE8vks
1h/SDyT9QNIPZP3g1+MpD+5/0TTg3CPJymrGLCmnGl84/+CElBeGGhl1KzQQ
ugcfr1FWCIQIvakFZl0MhXn1I1WD7UVwwNFmWbyHoRB97ar5VyUxbF/fo8L+
uqFQtMxowIJnYlh3U9fvfZ0h0xeIvkD0BaIvEH2B6AtEXyD6AtEXmL47B3vf
mD7ZG83sQwe3TNURBs1oFotfe2PMeE+ds746QkHg9mGHZ7bfP4yfXuu4U0cI
26/XlvjOB5/ajXxdc1FH6HfjHGbP88W5dpZxJ1J1hLfPB2xr/OCLFePU9kGR
jrC+6tFEg6V+GDyu0fdLq47QrcNkjWGlfqg47qPTASNd4WXPgjdz2vt/zPZJ
7+HWusJqB6/ja9p/73Wzvanyabqu9Pvpf/uFpF9I+oWsX6x/ae8U3ILu6HEO
UFwemVItZdOh+Fa1O78ewBM3c9W5i6S88mjIuAtHpGyRnru2JlNfOKirPqdt
ZSAYP65ZWitrIMgFHe5/fZYIUuLGXv4xwkBILugUv6BaBG6n9n3/HmggBI+P
HdwhXAyqOwoHf7tsIAy4Pvz23c5BkCDuG1L50YD1A0g/gPQDSD+A9ANIP4D0
A0g/gPQDSD+A9UO2QWl2TzlvlLHcoH9QTVvY0C3544lV3pjZScPlcDdtoXm2
2EPlizceNYs+cnSMthAU3qNm7XwfXGI8IPv4HG2h+t6HNZXPfbCXgaAbEagt
eFUdlFkw1hfrdWbMjNypLZSZOezKjPfFZM3SQ6fPaQtLprTpjOrqhzvUVr45
80BbKAiNPxV7zA+nqyjonM/WFmbHu3c1V/FHE8Vj0y9+1xbelJhe37vOH8tk
exy8rKgjTNbLsv7z3R+v/73z+monHSH276V500+J+HwO8wvxBxJ/IPEHEn8g
8QcyfzC/2A7v35Iq1pV+X8THHfI7I2WPPgP7Gr2U8q8LCemprVLe23HIEr9e
Ur9anLjVbDhHyonaww6lhukJPldPD0h5HgAzntbaX4jXEzK3fHt9KC0Qur3e
nfaiUE84dsP8XuIiETS/62b7U0VfmHBq/E7zfBFkFqY8shiqLzTt8Jm3Y5YY
osrmjZrkqi9cWnmoV+0rMQRW1d8L2qcvzF52r2W+UxCMq9s7LOq+PvMDED8A
8QMQPwDxAxA/APEDED8A8QMQPwDxAxA/APPDpdEnMv+aeePTqNvdFZM1hF37
9w1/F+aNP1r/8/Cs1BD8i8Muxn7zRv35BVeeGWoKMwav09k6ywdt7n7/2tde
Uxi6TRQ672H77yODf733izUFk1yPb1ZdfXHHSh3f2mhN4U/PxfMU9/ji9Tdd
r898oSmUhMzK+FDvi28HDKu+9UtTyHg+aXDiAj9s2TfRyqinlnCto+2ZnWl+
2On7gsAQFy1hX+Aw9aV9/NHeyT/+wxYtQZTaL2ToYX/0ubqpbsxNLcFFr2uF
Wqs/HlA6PPhsoZbwaoFqxxurxXzeiPmR+A+J/5D4D4n/kPgPif+Q+Y/58dH5
BG0LGx3O+UGlzoXLpNxgpxceES5lDT37tDlxUu5ZtuqP3jsp2yVdGvGmTcqL
wnJX7reU7o81s5RvOk/SFb46HU503BgAXQfpDfUI1BWWJz1KC3MMhAkmO0cd
O6Ir/Ni3qvKTigg8Zf+MS7+rK/S12133x18EuyrFExs+6ApeP8/8MssWQeyb
iqmWMnrCpZjbsjYj2n8f3184e0Y3PaF0yfMO806LoeZc1sLNE/WEznolOsFy
QaCze8Lym356wuL/fpoc9QyCIUEPvIoO6jF/AfEXEH8B8RcQfwHxFxB/AfEX
EH8B8RcQfwHxFxB/AfOX+m2n7vG1Xmgf871Xgp2aIJPVVd9tljduDrP4nOOv
JjRW/ZYzvuONyYtmnms5qSZ8Vcyte27sgy1Dty82T1cTPna+WbxpvQ9aa90z
sa1RE96O2vl6SJEPir9WvVthqi48meOa8sXWF+NSOx4On6AuPBDb3Ii84ItV
p6ZPjRWpCzf36kVNU/LDHqvCVF9HqgsXrnzfLe/thyum3HlS/0RdOJmWEXK3
/f7/bI/KrYb16sLuj9Fevlb++OGfGdh01BBCW9bMtTjkj0bvp7YtnqghrNSb
4ZDd4I8uiVvublmpIVys3fhkW1cRn7fadPjjthDVIM7M78TfSPyNxN9I/I3E
30j8jcTfyPzN/N7VpNeUUGVt6f4JVW9c01vKzaW1p8TOUi5xfDfO11/Kmdfv
f3U7IOVbOtEHliRI+XTw1mHzsqUc/sHj44wmKYtsnbc5G+kI4+/+mTzHu30/
ft2z79wIHWFSXIXZaL1AiNtiLlKeqyNMu/S6qsujQJAxuzHTf7WO0HtqYWHY
EBHMuDVmaPYRHeH6s+npwTtFcGHKK6ORiTrCgAkZsd4fRdBUsaQ1OktHSBRG
Hlk0WAyOm2sKFWp0hKGj49ZNa79/OmmyGX00dIX7dy2X2xWKoSpR+3xWX11h
9JATk4YOCoJRk89tG+aky/wKxK9A/ArEr0D8CsSvQPwKxK9A/ArEr0D8CsSv
QPwKxK/A/GrivG3CD2VvjO3iumBlhYrwLfXCb3Nfb9R13Sm80OkgPBrxOMn5
lTeGnL3Zo8eYDsKBm6U+6wb5YPGn3L2bvDoIrj3kLK8d9UFHi7/1+Uc6CENO
d3mf19z+e3tJ9/mDsYOgoD/uoNJCXzSInox7qjoIubuXOQ5N8cUNH1d2/2yg
KlyR3fx3RRc/LDOP3DN2nKoQsvbM7cPb/NBpUVrdCT9VwakmxS/1ix8mRFbO
rTuhKph7FHWtdfJH4w/aKU6PVYXqwj8FneL8cZPpiG4Xf6gKOKvj4Sk6AVgx
f+nuPyZqQv34/TdttAL5vNm9Ab2ru+mKObP9QfYDkv2AZD8g2Q9I9gOS/YBk
PyDZD8j2A9sfRoMLHhSe1eDc5bzVn7oiKffVDQPljpqch27N22K+UMpQ3zd9
UISUJy7frOSYJ+WZb3MmLjLQkv4+teu9RzxLyu6JG1/uOCTlAMu3WlGvtYRx
ZwL6BvkGwHyzXvWvFLWFmMlVwy/8DYCqvq+yunXWFvRa3e1zDgXCutGrbq6z
0RZSskVXt+qKQG2K6f4sF21hZUyclVn7/WPUYsGvR/v9Ws8t328lXRJBvwAP
5w27tIXCuX1GTa4RQXKoep+3F7SFg1ZeqeXt359TDiSq9ErRFiYoXnbcuFUM
RWfmfdmYry38+lD20uCFGALi/2Zk12sLcYldXOIMguCfcPFibw0dYfmupQUO
S4PgwBunsE09dZjfgfgdiN+B+B2I34H4HYjfgfgdiN+B+B2I34H4HYjfgfgd
mN9n1AQbLzBo/z21+uO5qu1KgkfxwbTfm7xRsaa5evstJWH9mxi/M1XeaOul
a9OlTEk4mJZuaDfbB9eX9NuRrKMsXEwqEsrRB+8scHw711ZZuHOxxSe8jy/W
Zrt2aghQFp4f0zXoc8wX+07Z4LP/tLLwaUc/fPHPFz2eHL/T+4Wy0LjGwTvQ
xw/PQYJcRquyoOK9TE/3nR8W3ns+dVlvFaHjgnWPbkH79+fgilNtc1WEQc5H
PefG+OPMWJkvx3eoCA6j43Ra9QNwXzezIYNvqwji3zptPzCAz999+PNc3+6K
iHPoH83re3+IObP9RPYPkv2DZP8g2T9I9g+S/YNk/yDZP0j2D7L9w/8+oBbv
2GuyGudz4HP6RbiUN6zs1iB6LOW5V4omGvyT8uAPJ6Pv26hzVtea1bg4WMpf
7DSc5BKlLAT/d+ZytZRPxWxpcuotvZ6sLhrlXOOmIQzvE+Sc2zcI3io5+7x5
pyEkrBDfLbgkhmItxYJbQzWFvqdFXT9ZiOGHMU46eUxTuJQbeKAsQgS/u4Tc
X9+kKVhoB7Z90ROBat8hvZfO1hIGHyl8lW8WCMbW1SftbmsxfwLxJxB/AvEn
EH8C8ScQfwLxJxB/AvEnEH8C8ScQfwLzp6eytTjD2huDx+gmQX8FocRTPuVF
gjfekHFuLV+hICx4+lY1x8oHyx+Hjdt9SkHI6XV+7odYHzQLT9454I2CMGWX
+GJpL1+c6dT0OkdZUfiv0rau8pIv7tKwMlo3VlGwddIeW2fph0KWxxKL1YrC
g5hPu1vO+GHzkTOX0mMVhSFqN/P+mfuj1dz8796lisIN39Buyqf80d1Ux1rL
REno8WKKWNMoAKM+Tlp/a5qSMHua6rSeTwL4PGDKIIX6qetEnN+OChu9+5BY
yuzvFf/rVyR+ReJXJH5F4lckfkXiVyR+ReJXZH7l31eFa7M+V6lwln23ZnhJ
zw7S+9GXwdGFblIe+WS1Yv45Kb9LWeWXXSRl8d2V2a/MVKX3x/FBNpnzpHzt
qvhcxjEpTzgnUkl9K+WSiMDAZC01Icf8RZn+pgBwrCrMz5ugJryI7q59vC0A
7o17OMU9SE1I77xptNHaQOgdEZFWH60mJJ/P9zrZGAinatcM3/xcTVigG5G5
d0T79+fEOdc1WtSEOdkZy14Gi2DDGesukd3UhZlH639q3BZB9U/d471mqAuT
Z1vsm9oggsVT61TvbFQXJhpO7npgkBheXXq9aXyMumCft/b+60AxwJ8bjVm5
6oLtyUvTtOPEkOCy13uJvIYwev7bz9O/i8Hyuk/RtwEawgjTf+sP9QmCo/KT
ZoUs0hCsP/TVfesVBIoLez5V2qXB/A/E/0D8D8T/QPwPxP9A/A/E/0D8D8T/
QPwPzP+WbwfM6tL+e/Dm2lqbwlw5YdKAs68sJvnhy7Z5Rt4W8kLgXm2nTjV+
+C00taHJU144Xrk5w/yYP3aQ65O1NV5eSHaoszUb1f77a/vh61q/5IUc71bY
uy2AzzfOqZ6Q6jJCxDnt0v7lK6zEnPsvyZMP6hbEmX9f/K9/kfgXiX+R+BeJ
f5H4F4l/kfgXiX+R+Zf5+c2O6xZV+5Q4Bx7fNGjTGylrXp45Xt9AmfON291n
X5sn5ckZLR5jo6T8Lef52uxPUt5dHr3bq6t0//ZpFEf98ZDyM/kJcYdjVISD
t1t6/goPAId/QtuZUhUhwXpy5F75QNgqe2Zpvmb7+pPOaHbeFAgp8hsfa4/q
IDQMbtiS1BoIre2GneTZQVCdf2Fd11EiGKYycs+W9vu3SOMp1tVrRRCkalRz
v/3+rV/+z+o7d0QQp940s/5b+/3gibNXNjeKoEoz+04fY1Vh6lwnV6f235M9
dBJMV9irCkWGjab6IjEs1zsQGilSFQJzT+d8vCGGaAP/0uwoVeHfMcf9V76J
ocDI2UH9mapwcHado7h3EBia9o6xb1IVOhtEyo7yDIJZ5sqaG7uoMX8C8ScQ
fwLxJxB/AvPnfJc0x47KgXxeE/6lmC5wE3GemRN1qPsEMWe3a+tU6roHcWZ+
IP1H0n8k/UfSfyT9R9J/JP1H0n9k/efX92on5UpnBc4dun6yfn9GyjrzVy5/
1iBlkwPKB+87KnLunBH56FqklHu1DfgWUSPlAYPSjXePVxKWvr+Su+dEAPRQ
sO33YouS8PhH94uhpoEQEDr+x5V4JaGPwkWx+HQg3G1xiA/7pCQ8Uz9kMVhb
BDIrnYKWaioLG42m74idIYJJ1VOsR41RFgZaalV3OyKCw54zfhr6KQvl/V7N
is4RwYcSl3v1p5SFE8P3PTAyFEO3RfPWvXqmLDjbTe5yaK4Y/HMXjo5pURb+
TlbbqRohhrvTl/7d3lNFSJyb+SOsQAwyz5cLrnNUBPflu2b/MQsCpwkeW8ds
VxFM/CcmBy8OgiPobW9yS0XoWrDwUUrHQD4/qvJU+e6Kdj8w/nveVevrSDHn
po0PPf20gjjz69P/6o9EfyT6I9Efif5I9EemP79efNiq8KFFlnOKeke3qDVy
nA+Nuft48U8puwfM6GqxWp7ziDPfthY3yAtb8+0uLc4OgPITGy+9HKggBE/o
MKifTyBc/LrvYLqHgjD0veeSjTIicBsZvf5hlIJwU8v5YrmzCLrtjvNIfKsg
9HawqnI+IYLygpQZ11QUhQsbdAYmlYrgYt/Xo8+2f191TGpcbWolBrcNn3qe
WKUonKjMe7glpL2fL2t098coClqdH8pWpouhrKPM323FisLOOdGO07WD4GKA
duV6QyVBbt+WfXcXBoEbds4JmqwkGEz9IXO+3AcNFRW1Xp79idUP0od+HRfI
51/zLHbVma8ScR5TOuDpBEcx5wsXc6MDTIM48/33v3oi0ROJnkj0RKbn7Q26
bjc+BsCJ+VveG72SFW6e7VpTcjYQZl2c/LNOT05wWW46Rm2wCLRqjPRezJcT
ZjSe33qp3f/PR5YNuHxGTpi6o+9TaBJB+La4yZs/ywnOxrc0CuaIYfzrEO8F
feWFiTGjZ626J4Z/JhN2WIvlhQmjM05qmgbBQzftC5p35QW7V1OKrq4PgrU3
P+DX3/JML2B6BZt30V3i6o9hHz7qn5BpxJKr88O2zvRDOJhpl63XgJOHHm68
PN4X2+zvirR61uPd1Ez359btv39/XYh2tqlDy6nyeTXdvTEo7uCL8Cm1eHzf
wrMjcwKlzwewzzYNfyzi7Jm21r0uSsx5mG2n+IXBQZz3Lev5ZOEDESTtlp3b
6CIjNCX13JzuIoaTDnK9gx/LCIuVe9n0rxHDRjn5tuZBsoKkfiD1A6kfSP1A
6gdW/6HBXSrfWXqjmsId90U+NajyMH6L6XlvbF68Uf7jnh+4abyt6dIuPlh2
1/7c4hvV+PP568QLZ30wS0cdil59Rx+Xpc5fLXwxzTe7cEntNywp/FHW74wv
xmWcWvdJ5xvOcw/dIO7kh6cslhsvG1KFr6s1DO6c9sPwkN53il0q0TH49I3W
9t8rq7JrZ7kGf8WUv/0cIMofl/W/V1dy4gsOC08uCjMLwCnhmw4sv1+BBgYn
nO5fDZTcL8kKpwK6+Wk9EnGOmflncNolMWe232dtGrzaeEgLMt5sG1Zyu2Mz
5zjZnCmzVH5y/pDW7UFtfSNa7sxt2DhDDF/SL9kF3v7N9AKiFxC9gOgFRC8g
egHRC4heQPQCohcQvYDppZKyxaKu0h+bG7ZvxuTP6Kc7pIPVNH/stiL1n1Vc
OWZ5lNf73PLDGW9/h0afKUPrh8cKr5j4Yei4EX81DpXiSS3HJ+Whvhgbv3Lj
xq0l+HtFy80u7deffIubv7+vLMZl965FLJnkg6qd3jXfyyzCDPWFYZFx3uj2
2/nniRuF2NtV3T9fzxtTCtIagw8WYKFewi5xJrse/WV6I+kPkv4g6Q+y/rB+
Hfmcmv9yuJRN8+V6au5p4Hw+c/zqqUX1nHs/2vZ4/yApJ9zM0Hm9rY7ziPNK
y7TyazkLRx3jpvWtxStrQ7xV9gXCIlwQ2TGpBRtuJQ8xGy+CHfs89jyVacHD
N5IHJ6II4hcGrV85tRkHXU4eNGl0+/1e71DfTlE/MSs6eWBx+/VLoWXXwmeV
TRh4InnAmqFB0P/JMedVw5tYv4D0C0i/gPQLSL+A9AtIv4D0C0i/gPXr6xP7
ir0a3ngny6Et5V4+Hs07+uhVmDduz5r4bpxZHtp+LT+q3eqNLllON9M3vsNv
LdZ+M0U+2DVr8i7H4mw80WH7+KMVPlj/euqKTLu3aGf6zjR3kS+mvp4+Zsql
LPzRp3u9UbYvWpy5ZHVW6xVGjFr9bH7776/k6Gull3IyccLkjLOR6Ifzo28c
j434D38sMlj7cag/qkYnOCUsSccIf/dpFtf98crp23/vdE1F+9DbPVwtA3CX
zUr3kDcPMed+eEXFBZEkv/8Lzyp9u/P0uZgz8xPxDxL/IPEPEv8g8Q8S/yDz
D7//XLVsQddhNZxfrR9h8bDXD867w7TLZ5pVc4Y9X69WaXzn3HhY8N8q841z
zKmTg00bKjkvOy9qTvj8lbNBzMTkSflfOD9P6LylJLMCw/MfXM1q998E9UFL
Ly1vxI/bXK9O3igGmx3bSnctaMAhg1SuPk0XwUCZfPeAmfW462PcFXt1EXRf
17dyplMdol7s1C1X2vdbY6jfcLta5hcgfgHiFyB+AeIXIH4B4hcgfgHiFyB+
AeIXIH4B5pe9Yf3TllT541PPLc+WzryFxxu69x871x979HCa6HjoKp5d0elk
x3Q/DP5l2Xa67SDGZBvK/xnY7tfEKOtLc/bDrfFaAYWnfdE499OJLteuQEqS
8vuHqu1+h8l1k4uS4GlXGfvINT4YfPSqYYevD+HtkZa4deXeeHyVXHRpSyp8
kK8zWTDDG2uj4+OFPxmg9GpguM9MEZ/ff3pHLmz6TTFnfj/9v35C4ickfkLi
JyR+QuInJH5C4idkfmL+eru6w/5vWZ+l19urWzN3lJZLv38L2pQsG8s456mv
Hv9IUcpW8GPTPKNSztvFnskNvUo4F14obtlvU8zZ/XqSj8vJIs66OpfLdj8s
5IyrTy5KLSpA0bnrm/e3/942/yEbFqFSg7UqHhVe8WIIKY08kNn+fS0SWUwe
P1wMublDo9pmfseavPyEjikiGPL89dV+LVUYCIeNWuxFcBC9by8+XYkfp5xo
vXgiEKqT5NP2233FD+aqT+ZfCgDnq6df4ZcK5icgfgLiJyB+AuInIH4C4icg
fgLiJ2B+kjnqY+L2wQtrvX7v3/37GYht5cNlPNrv/ywU7xVkvITS75GNUbXe
eKRqh+jYf1kwK8J6+cj1Pnh2gtr2MdffwuMJL1+/U2y/vzt7IOLzwRywrncf
E3TQF5Pb9OL2rc6Fi9F/YzTN/PDZnJNpQxfkg4HzCePYS36Ym2Ce93FsAWxv
HrDDcaA/lquf+7a9ayH8vPC0oeyBP9Z7dpexUikCj+murpsnBOC/tGv6ud8/
geuWsN8iVxF/HsGFa0vizJWDODP/Eb8h8RsSvyHxGxK/IfEbEr8h8RsSvyHz
G/OfYo7hq1al99Lr/eMDPg0j8zifSFJR/u73Tnr9vrDlQvmZbM69jrTCx7dv
ONduXVn4TjGLs/hzfvvPjBec5TIy++zPeyr9friYvGLTmAzOo7bFRYkupHI+
+Z9t7GPdZLwjc/aIrkUQeAb0ivo9/TOueOypVvNQDD0u7F1iNbQctXcMCHs+
Twyf82o7LzMpw0cTm1uvtP9eu6g+u+zQnxL0UcOgbYdFsHzc/UuPS4rR6NWO
qmUDRDDuu01W1Z5PGN7ldPq6k4GQMlt+9lSXj1h8ud+tIW/b68Hn7xPMP6DE
n0D8CcSfQPwJxJ9A/AnEn0D8CcSfQPwJxJ/A/Dm0o3Gl6LQ/Oj1xHOY+oATy
ml4tSf3qh703b2h29C2F0Ffbc3Ss/VDGJuFenytl0PnKaKflm3zxU8PnEI2y
ckjb1ICJmT6YcsN0VG2nCnCfFzNU3tAHT3tO+/12wRdQHuQaO8vVGzd02fbo
9vGvMOXJ3+o3viL+/IUjSquOjlsVxJn5j/gNid+Q+A2J35D4DYnfkPgNid+Q
+A2J35D5jfnPa9nLnOVJt6T3234RI5+si+G8fNDAI/s6nuD8vWDSkIzKdcDY
/4CP4YhJ5zmn1A19HHkqnvOTyGHrI7XvcX41YfiQyB3Iuao5cvWU0Mecf0yO
mjFl5H9waI/m4PiQABipPa2hXO89Tirzj9qrHghBGfemhwTmoeyol0reZwIh
dp1lnMbzd7h40vF7liYiKB+wV+18jxwc2ZRRfXC5CDp+bvIatvUtGpxrsvwX
K4I5p5Y+yfyYhXWTu8/zb98/nc4cdkwJeoUvW1z2fRgrhoMdPOS+9H6OVy5u
S5u0UwyGq0Y+0ir5D8Om32q++0YMO4vU1444mY7Lfpf162EWBK0Tiwe7TkvF
0Vf1lh91C4I8D88PehrJKPEnEH8C8ScQfwLxJxB/AvEnMH/2aJphfznGH9/3
PjXjS0IVHHk6zWvwOz9cX7RUTa/nd5CJmrI35Z8vdjzSPWNsVDX4BzrHO/Xx
RXT8FuqjUwMFdpNycl18cGDoPHPn8bXgaOjYsnyTN26ZN+pX8Z9asI9Z9+F9
VSB//gTzE/EPEv8g8Q8S/yDxDxL/IPEPEv8g8Q8y/zA/jZUttOxl8JzzV1c7
m6t9XnOe5JrTS//sG87Rh8Ktc2KyOTek2tgevf2O88T6amcXIY/zactzc/Wf
v+dcP9NlRc67D5wdw5QDjxZ/5ByV9GCdy7dP8FL9yPTz8QHQerWw0ymN23hO
5UlkoHMgvLoy713ruOu4WuFXxeiKQJjWVvN+65so7C5jaLLdVgSdRVWHZepm
oFbozZRv+0TgfOPwf8uPnIJfbRPdZn4QwQuZPi+qLGOhLKS0w/1e7fdXsyeY
6obegpfN629aBIthb8zqV3E+D+HuaoPZOx6LIevfzNRLfVPhXENc63ftIFjQ
x9es8Vw67BFPPDtrSRCUu4SttjN+yvwFxF9A/AXEX0D8BcRfwPxVn6Bc2UXk
j5/cS8Z+mVcP2zvNt5b388MtJ+SGTRzdAMZ7YjaVe/pi12dd+1+zaITY5rbM
jBU+mNFq301VvgnGuk0xvLLUGz37eZj5VjTBx/x9s75NFPPnazB/ED8g8QMS
PyDxAxI/IPEDEj8g8QMSPyDzA/NHQOrvi+EWJZxNNGzPfHYq5fxoXljE+OAy
zl4Xnxw5d66cs35th/3/XnzmLIyasnNxSwVn3/CDWx92/crZMDt7g8m0Sujj
rbdp5K4AcLjbevrnn0z4p1Vpe906EAJX6F84kv0Kcu6kyFkUB8ILZSOXky5v
4J2VU+nTCSIo/ngh1wOywVZu6PitkSJoTBo4f2ifdxDzzuLiqDoRqOx+9EHe
IA8MrqkqNjmIwXyZ05K3//Jh04Ym97goMQwclld8tqoAqqYVP/GsF4O9utuK
wHeF4NL1ec8uE4Ngfmnt5zFCEfMHEH8A8QcQfwDxBzB/dFwbUr9lqjeWfdKW
d8/7CXNH/hgwLNgHR+8xqyh+3wyHWpf7V7X/njw6rMezRYUtkPkwLyY6ww+r
SwZezy/6BQobJ3+dWe2PE/aNOuBS0gqn07e2dL0u4s8LYf0l/UTSTyT9RNJP
JP1E0k8k/UTWT9bf9cqf3qVerOK8wQe1/FW+S/nlmUnGftWcNw7cHPb49Q/O
OCl+yV2TWs6w/mzb3udSxusHTy7fWAeW3sONI+YFQYFDL9VkUTEsz3KKiPgi
htnhU3WH3yqBS8OXmJ5qv/48/W+VaWJzKXyOFkeeUhSDnUqkZf9R5dBDabt5
5FERPJqY2udq6Gfw8D95OrKrCIbv+jK4a1oFTLk2d8wI90BIfKYxKlrxK7xa
EwojwwKgn6r1eJNJlayfQPoJpJ9A+gmkn8D6+TRL7duR9t9LRWVqdZp9fsN/
dRtujT/ii6ofdTvPP/IHsnR/bGxo8sb+uSbTLvz+y/UneiPRG4neSPRGojcS
vZHpzfS//6vbuivT6zk7jLQR2/Rp4JyzdprXS/lGzsvvuS1d9lHKNc0hcxru
NEHc1ugu9fODwDrJqSJEqQpsRo4qvZ8jhnsBG9bmh32DJzV557dME8OYPnGq
w2WrYdblVSsmZYog7fOnqGOhP+DTIp1uOu3XA4dzOgMa22ogr8eiZwmbAsE9
7tyya8m1UHvkmNO41e2/p/Y+uDZvfR3TF4i+QPQFpq/eIbXzZn/80fV9kF0H
SxnbW+HRD1Z98cUT/46VOqjJ2rqEDsp++cYbX3a/v3Vbo6wt04vog0QfJPog
0QeZPlzvvub3u0f+5LxNttP247HNnKflWcxQTm7hbHqjS8e1L35x/ry1a+XX
wla4U5pQf21gEIwxdT/cWa0e3H/ZTd+3XwwXNNbd6dNQDwbaOTdE30XQQfZA
gfWHBkjv4a7m4iSCwMYLf8c+boQv676/CZgeCDlf7llOim1i+gDRB4g+wPRZ
H9xjSb/+/rhw+c9BM8rkbCPDFiWtXeWDv78VjnurpyDV73/Xi2S9SNaLZL3I
1sv9VrDp6b7OvzlrvxNV/Vj/h3Ov167q0/P+QqecIROt0sWw/3fPDdYrm+Fu
9fm1zb9EYLnQuu+loy0wQ1n3mtD++/bOfdsCgzu/IGecXJLe8wBwMp6ya0de
K0jWB2R9wNb3rPxN2Yhe/phglHWwxFnRtupt15U/D3vjQY8Oe54WKtlOnhw5
suYk+/cS6fpJ/UjqR1Y/W4+m2s3GjM4yTE/YGjpRZ5Es9yf8rCvpX18iazu9
r+74efJBoBlxdsrJz22QluUII+TEsA1Ncs/N/gM2wRtHGcuKoO7z4SWxGX9B
Uj+Q+oHV/+Ki94tP73zQ91ljpvodFd5PUg+SepDVw+9/o34NeV0kx/lhz8rR
sxQUbKsGron6bS2Gw/al5qXfZWxlZsRNWPQ2EH72lt85v0CWnR/Y+c0b39rH
1PmgbsTWW1O01Wzl5nq+SBezvydJ6yHnQ3Y+dv4hn7+lrHBU5PxgTH83i0wl
24r7vTeP+yuGCSNlp415LGe7JuSJ29gpIlhedL/B8pc8Oz+w87fs/Ztg+csL
c3NejR8+S5Ofjxwf2fHZ+WweP7t1/KqK7W7FM2/Ht4qhq1l4RWg/Rdt0C0Wr
m5sDobDDYJ9l6Urs+ECPzz7P/x70c8NRH3k1212/hlxesVMEn0/8DY2MlPaL
vc7eX7uh9eC3sZq2uUe0+g2PEEHusqkmzU2qtnJ1l640X/PD4rVmNg8bdfjn
2fsFrU+fLTEAErb+/fputCZ7P5D3g02+7ZrYOunnGeekPtBMviaGE51MM8ZX
6NhKnjeD7Hkzkue9IHvei6GZ/JrWTUEwJcAivuRFZ/a8FmTPa5G8juz1HwN9
Z618ugocZN3WKCR3Zs87Afa8E8nzVpA9b4UdP9S1c9D6q53Y802QPN8E2fNN
JMdHdnx2fvb5qWfGrlk9aiWEqNbFzDrdiT2/A9jzOyTPH0Hy/BHkzx+R1KOh
GlSkV2MuxD6bE34nKBgSFE7vnbGwE3teB5LndSB5Xgey53VI6kFWD6uXHZ+d
791wy52Hk8yEtJRBFZ6Wq2Hu6W2fj2eYs+ctAHveguT5FUieX4Hk+RXInl8h
qR9Z/ez87Hzs/Ee/V9pE1JlwrpHtvGLrXVOhIkRFv1plNZy1iIn7vtuMPW8B
yfMWkDxvAcnzFpA9b0GyPmTrY/WQ8yM7P6vnpc+BaxeuG3NeM+l08B97EyE2
YmnS8eCVoPw67Mb7EhPBsk//vSPOrYbs4F//zd1myubL+f83Knk+AJLnAyB5
PgCS5wMgeT4AsucDSPRBpg+rn9SLrF6ub/CbNlcbI86j7Po67Y2XcrjG9pN3
erT3r/P2S3r2K2HGvlGKBWeMBbXxmuBbvQr6HOk2bI25ieDnfiI/7XgwyEdo
eOpHmLB5Y/7/dUrmz5HMnyOZP0cyf45k/hzJ/DmS+XNk8+eSfiDpB7J+8P7+
7/qRrB/Z+pkednbOQVZdDTnPCNmCDzZJeXH8XXXHQkMhNmO1f/2RIFgYmFyk
PtJIgOU9Lq8qXAnPh+/3d44wErL/5hb97LYaRsks+73rl5HgFRluFOIfDLFP
B+15Ot+YzZsCmTflLJlnRjLPjGSeGck8M5J5ZiTzzEjmmZHMMyOZZ0Y2zyzx
BxJ/IPEHMn8wfYmeSPREpifTt3bZFYOpP/U5P5odOuUWGHDe7TR7u+kuKc+F
fo82vzUQXh+t+zG9JAhszsiv2mZuKEw98Hny0pKVMGVKeutOT0Phv13vY/xL
VsGStm1b9iUaCo7bXqpsKFkN4msTVA7/MWTzhkDmDTlL5l2RzLsimXdFMu+K
ZN4VybwrknlXJPOuSOZdkcy7Ipt3lfgRiR+R+BGJH5H5kfWD6I9EfyT6I9Of
9aNNJaxo3RM9zjYrfjmel5X2M+RRYMKz0VK+b1RhWrdGyi3iRduMk/SF3XFu
x/vVB0FZvxFnx/3QF3r/7b7RInklXGgr7eDX20B4OuXLCt0dq2B55r6Vx90M
BM/TV50Up68Gy4gRH4UzBoJStfegFpNgKPEsc/hWYMDm0YDMowGZR/s/ss48
nqrvbf/meZ4apBTNipLSZFFpjiZNiuZREuc4HGOS0iTNSrNKokmDSu4lRUkl
hSIzoShTEpWf53nOXvv3vb+f/96vfay91n1d99p7f15dezOW5CUB5SUB5SUB
5SUB5SUB5SUB5SUB5SUB5SUB5SUB5SUB5SWBy0tK+gFQPwDqB0D9AFw/cPoi
PQHpCUhPQHoCpyen720H6XkNm3QYR41ceubEKZ53GNyutXnF86Z2pdFfOnie
V7wy5IAZ76+xT5PejFrBs/EVLcPPB3Spg7Nb+pX2rv38Wsb4vU906YXQdWaL
o73IwmVNvWrrdGlzgsthRRsB2aBq9G9aLz06NX9x24MSAfFNnlZyZZYePSk1
z2XjDiHZv9WTyvvp0W+DZz7rbuJNzvY+c2FtnB6Xx2LfV5TksRhL8liMJfk8
QPk8QPk8QPk8QPk8QPk84PJ5kn4B1C+A+gVQvwDqF+D6hdMP6QVIL0B6AdIL
kF6A9AJOL06/CTLm0rIztXl/9Ey9peXFc+vIBSt7R/O8YFaVptlznm+tEcHY
7zyr+Stvm9bt//PT0dO9nWx1qP4Cr+FHwj3JldPmA0d3re9+SeOwUHUvEnWs
8ltRhA5d4uYxTBjpRfZHRN3adV+H/m77brZeX0CCwh2Ew4p06OldW80WRwmI
507ZcbmyunSCTt3Q6UZCsjYg6Z//EF1afHbz0LFd94eLRVvTTOd1Xd+H1g4Z
0t+bzNzeb0+WSJfLHxGUPyIof0RQ/oixJJ8GKJ8GKJ8GKJ8GKJ8GKJ8GKJ8G
KJ8GKJ8GKJ8GKJ8GKJ8GKJ8GKJ8GXD5N0r+A+hdQ/wLqX0D9C6h/getfzn/I
b4D8BshvgPwGyG+A/Aac3zj/DZMvcRvbdT3h+JW63dA/g3jeZHCpNmU2zwp9
5GN3ePAcM3DD+ilHebazeGmqmMRzifXQipeFPPvbHbiwv5PnnjN/uDqaaNNZ
Ln8ENk+6nneOqIwcYK9Np5+d6Bo81Is4X70c47VOm9oXB854GuVFah/Zdkvd
pU0n9aaWckoCInpTGK5xRZsSF+neU70FRL7c+49zujadcHaS0p5KATnyU3vb
tS/adGzxzqaX84Wkr3JCWauCDh3d+/ln1VQhudlr+sIpA3WopYtCxhxzb2Jj
UZEeOU2HyzsRlHciKO9EUN6JsSRfBihfBihfBihfBihfBihfBihfBihfBihf
BihfBihfBihfBihfBihfBly+TLJfAdqvAO1XgPYrQPsVoP0K0H4FaL8Cbr/i
/Iz8C8i/gPwLyL+A/AvIv4D8C8i/wPmX83OYQ1TtzKfqjEeberYayGow/vJ7
pmzFZJ6PvzXRuhnK89TLf3r5Pee5VZw7eJqCJuPLc2+M1p3Gs9OA3ZNLdvMs
98d17vUXXddfj3vS+Qc8yc7vihc05bTo0avrW5Lqup5Pxo5vLOyjRc8Wd6s+
NcuLDA11t4sdr0Wv6b/85B/nRTrfXIgULNaid2eLs1yUBeR9j9wyW6+u+4md
Q8F2o4BcXas0Uj1Ci7589Pl2vwwB8bs5PuRTnBZ933ggRm6AkDi2u+dcTtei
xYPIiS+hQmJif7GfZ7kW/eLaEP6iQkh+ReR62vzTog3HL/jHTfImrwqU0lR6
anN5MoLyZATlyQjKkzGW5OsA5esA5esA5esA5esA5esA5esA5esA5esA5esA
5esA5esA5euAy9dJ9kNA+yGg/RDQfghoPwS0HwLaDwHth4D2Q+D2Q87vyN+A
/A3I34D8DcjfgPwNyN+A/A2cvzm/77szU8VkiSrjmvOPbtBjPNtHDFng8p7n
8wGnfnVoqTH+u0UlOsqB52XLxLZj9vP8YPrXyg8vedYbsyzcU5Hv7+39M4dp
2fP8WndcTkKIOr1vMuRHn3tdzxeCpJtPktRpu/L9WKrc9bx4qq/Owq/q1KbB
bvUqFy9yjO4VfDXUoCF5rw1lEr1I2JfmvOA5GjQ9eWnuRUUB8VFbMbZbkAZV
uVR1cPJyAdk8Mv10wi0N6hC+fXrlLQFxXmL+b3K5Bj287a/0LnkhmR14cmWB
ribNcwp/3H+ZkNjESKd52GvSnhP0hek3hMQ8c3N/RZEmdel3YfgGWW/St+H9
7jOxmvSi0rAaxSXeRMdg4lfLAk0qyQcSlA8kKB9IUD6QsSQfCSgfCSgfCSgf
CSgfCSgfCSgfCSgfCSgfCSgfCSgfCVw+UrJfAtovAe2XgPZLQPsloP0S0H4J
aL8EtF8C2i8B7ZfA7ZdcPyD/A/I/IP8D8j8g/wPyPyD/A/I/IP8D53+uH/pq
h+0Y+1WJ8dNmUYHXIGXGa/I2Wd5Yz7PcQ+f9NTE8x5yeU9Wvgmf7QGKzoq8K
46qVI06ccOU5bLJJw7szPA8YoD9D7TPPGUqKF6f2VKUmC6Ymj73pSX66PV1T
7qBKv9Xvc1T550nSx2lkaQWo0sQ978oLZnuRE0rLRpHrqtTXpJv39dNeZEPe
5eitn1SpXcpyZf+vXsQ6plEuWlGNKi+9GD17rIAoe07cmmmlRt81V5sb7RGQ
AhKe27ZGjUYdHJZWnycg19VzJw48rEZXDfZalNJfSPwLja84UTU6+FlS7UGB
kMy55qYR+l2NNrr883dNE5LeoiTvO73U6cPfk7UsdLzJjylyJaUz1WnI0fBL
Uqu8CdWZO03TV51K8qTse7iSPCljSZ6UsSRPyliSvwWUvwWUvwWUvwWUvwWU
vwWUvwWUvwWUvwUufyvZPwHtn4D2T0D7J6D9E9D+CWj/BLR/Ato/Ae2fgPZP
QPsncPsn1w/I/4D8D8j/gPwPyP+A/A/I/4D8D8j/wPmf64eJe4XtV8MVGO9+
/6jq8Gues3tJvQvQVuSf19bbJ2904nnNzb1XF0TxnND29rBNEc+tdvqBg/vy
/W+7b9kmvXU8h384t7AzVom+abSX2hvT9XzZ2+2fddfzksPQkueFjV3Pk2qT
euzWVKZv1vrsG0a8iH97t1G5E5Spw1nteUH7vciDmnoHk81dx/PjDN598iLN
eWmbtp9Qpo7aUz73Gyggw59HhcIzZfp2ZtEFgaDr+pm47Zx6kzKdG+q9IT1V
QC5fsH/k3EeFZj/RHNZdU0jKIgxzr81WofN+xTZtWi4kvQIbf/zyVaHvLCYl
Pb4mJEvcMlSmXlWh8zcXBqj/EpIjy870P/pBheZcEkx2neJN3k73si2XVqXz
itSVb0d6E+UxM5wtzLuel/4vf0xQ/pig/DFjSb4bUL4bUL4buHy3ZD8DtJ8B
2s8A7WeA9jNA+xmg/QzQfgZoPwO0nwHazwDtZ4D2M+D2M86vyJ+A/AnIn4D8
CcifgPwJyJ+A/AmcPzm/PlL/6NjqIMf4mEWO+OgFnj0WZF0e2cLzLO/07Oyp
8oxNo2iHexTPnY8fDVCv47mw+O686zYK9LL3GMf6a57Ez+nOq/ZABdpr9fT4
5Pau57dFQUELbyjQI3OWKu/ven6zXDzb8kaRAlUZu3m9c7QX0VzSo1pRXZHu
MPVLG1LvRb4t+XJq1QRF2qa537h9ooBkLE10eLxFkW7riA54eVBALi0LltE/
rUi/fEkoOFkiIEHOc+67ZyrSFTkpYzZaCInz8p6bX/xWpB+evD06ZoeQjFlR
bdRvcNfzybXSRoUcIdFxufvOb4kSTT3a6JDXz5t8d9mxK3e3ErUOlom/7OVN
Xro6jDV/oEQl+W3C5bcl+Xjg8vGS/gfU/4D6H1D/A+p/QP0PqP8B9T+g/gfU
/4D6H1D/A+p/QP0PXP9zfkL+AeQfQP4B5B9A/gHkH+D8w/lp3bJQHYML0oyP
GGuIN/SQYZz65URZUiTPP+L7zlBRkWVs5HX9lnMIz7PGWnVPaJelVueWx2/N
7xpPOiVpoqUcDdf45lQ/0ouUnjSlBRvlaFGAb6fbQS8yzGJfhuisHB1Rr3it
rtaLiDMa3+h9kKM7lx+f72YvIOkuS/JuK8vTj69M/3w7LyC6rSlFDkSemo1P
vLzlj4CsPNC/6lvX/X1wnJ3jt8VCkmC6v25P1/19bo/sts2JQtL+uKm5f9f9
/eBwl4tfNbzJtAVLO57qK9DAtrpZmzd7k6NfQWblLAUqyXMTlOdmLMnnA8rn
A8rnA8rnA8rnA8rnA5fPl/QzoH4G1M+A+hlQPwPqZ0D9DKifAfUzoH4G1M+A
+hlQPwPXz5zfkL8A+QuQvwD5C5C/gPMX57eNn6QfXFLuBI7lVYdsSzshRS+a
RIwdtrvreSFz0PJ3Z6Rp56vS+qKu/VGxcbT56TJpulww8uJBdy+i0t1eZl1/
GfqwV+giUu5F1MmC3OGbuubzPFelwUlAtNavim2Ll6FeWwfC+Zdd/juwze9p
gwx9p+/rNW+ikOjfDXDYP0qWDk/JHChzW0i6F+7ru8hHlu5f3+vzHVNv0lPm
VEufZFlaq+F+aM1Jb2I0ODajtlOWSvLXBOWvGUvy84Dy84Dy84Dy84Dy88Dl
5yX9CKgfAfUjoH4E1I+A+hFQPwLqR0D9CKgfAfUjcP3I6Y30BU5fTu+3rV9c
77//A9vFfk+cH3iSgDlmogG+0nRH2L6yLSO8SdGCm6cmlvwDSd6XoLwvY0l+
G1B+G1B+G1B+G1B+G1B+G1B+G7j8tsSfgPwJyJ+A/AnIn4D8CcifgPwJyJ+A
/AmcP7l6c/Xl6q1p39tpUN/fjBf5Td9oVP+L8Znbnn46D1sZV1ZHH1Tc9RNg
sdb1XSZeZIlr7712S9vhbvfCL1nPBcTsUYPBtsl/4Nqny/30NnqTTr20S9HD
/oEkj0pQHpWxJE8MKE8MKE8MKE8MKE8MKE8MKE8MKE8MXJ5Y4jdAfgPOb1z9
UL0A1QtQvYCrF1e/xZ0nJvwMaWFcOFSxYOKrZsauS7xFYbo8V4ZW6b11bmK8
8fbCO91iGhnXF6U5rqxrYLxdxbI+dlQXf1hhZCAlJK9j2l0bHv0CSR6SfT9e
klcFlFcFlFcFlFcFlFcFlFcFlFcFlFcFlFcFlFcFlFcFlFcFLq8q8R8g/wHy
H3D+4/RA9QdUf0D1B1R/QPUHVH9g9ZfoEffkZczcMT8Y96y07PvP6DvjvSpn
z1yXq2f820Kp59Jv33i9F3seV8j5yvhjwGedu0m1jKfFTI1Yda6G8YPMW6qa
YdWMBzT23JPs9gWUjVZ3tjwXkh5veoN8XjP0+y0u/JsuIK88dhWNu94E43OP
PFB44UUCdOs6tgU3gtPt+COaLz2J+f35PS87NYAkn8i+Ly/JgwLKgwLKgwLK
gwLKgwLKgwLKgwLKgwLKgwLKgwLKgwKXB5X0A3D9wOmF9AGkDyB9AOkDSB9A
+gDSB5A+wOnD6bVrxQqzncIqxn6PTv7UCark+7vbh5SLeyoYbxBo7hl5uJzx
8ncz5z09XcZ4/vCwnvMvlzKOMNiZkbaihLE4+/fSCo8ixuv2etTJhBZCc1VS
r1kZnqR2/MWpBUt+wKxfn30mD/Uiq71+W+xz/w4XlaRzx0d4kcK4uYYTQuuh
vUf/EaOavciC8qvy9VF1MG/ojANmiwUkq0fnjzM3v8G1CVtrTR8LyJR5iwoc
nn8FKYdIe6M+QvJkT8KzzoLarj6+d0F/p5BYUbmbtxpq4KbHp7/q1UJy45dz
1CqFGlAM+btUYZY3GWCeuFOnVzVI8ouEyy9K8qCA8qCA8qCA8qCA8qCA8qCA
8qCA8qCA8qCA8qDA5UEl/Qeo/wD1H6D+A67/OL8gfwDyByB/APIHIH8A8gcg
fwDyB3D+4Pyieqpx8PgTnxhvWld77uyTfMYZFmX6MpW5jPv/+bhvncoHxjsz
sqVfWuQwLjv8QmS2OJtxQHJwYZ+OLMaOCzwyvkx7yVjlq2tiwtHnjJ8HO54T
lKUyljEPNBAtT4bLSecGlfl5E6mIVVHjTb7A+j9bqh3/CEl0ek7lxLZKGGhr
fSXFX0is/022sH1dATU75dYN+ysgH6zu+U26WA7XMrJNogMExGPrgIwpov+5
3zhTrvLPi6hdPqEzbXYpDHXcdME30IvMfaidfHhSMdQdtlpZ88+ThA9qmX+i
rhAkeVNAeVNAeVNAeVNAeVNAeVNAeVNAeVPg8qaSfgbUz4D6GVA/A+pnQP0M
qJ8B9TOgfgbUz8D1M+cv5CdAfgLkJ0B+AuQnQH4C5CdAfgLkJ0B+As5PnL86
qivGxGXfZWyr/OXXpBVxjA12KUmtGXmcvx/Q8i4Juh5MOC6dCdsa3S8xfrUn
22vH0tuM+7ulmu/tSGJMB34SvnSgjLdGvXv/us8zxj1VM0fkNGSQ34o/RWPm
e5MzWr/hl+NHGHxj8evVRULSMWB8xFyzPFi68FG/gxuFZOnEAJdrSh8gvL2X
z8NmAXmwAIbJVL2Dh+eDXlcGCsiQDzLt90LeQt3U8n5aKgIiLb375Ibxr6BX
/RSf8ce8yJNhqmN6tKTDnCNXX6839iLiZRG5mfFPIWCsisnh657ETWNgTVtm
MkjyuoDyuoDyuoDyuoDyuoDyuoDyusDldSX9DqjfAfU7oH4H1O+A+h1QvwPq
d+D6nfML8gcgfwDyByB/APIHIH8A8gcgfwDyB3D+4PziZrzktHfLK8brPbxr
d2lmMz6ebbsr2zSHcbqFal/DcR8Ytx7KTV7nmMd4YOO5JbfWfmS8ZN7mlnbf
AsZ7bo86ZB/xmXGSdufQQzHFRDDnj8uQZE/SWT7wuM6Ie1C9SWbGsF5e5PjS
qmux8+JhWZiSpYW/F1lW8NNhSUg0vL6oYWT52YvYrrbdk7PYGmxBT3H0BAGZ
np/4KApOk8TCno3W0QKituSZ64yG66R/m3Hh+D8CMm51t8bVUvfISb2Bz22W
C4n7ydkjLyglE5URw27aJQvJvGr6cNueVBIwxzJqSi9vsiXEueCg2nPyY9PY
ndP8vUmYUWt7wqEXXB4aUB4aUB4aUB4aUB4auDy0pF8B9SugfgXUr4D6FVC/
AupXQP0KqF+B61fOL8gfgPwByB+A/AHIH4D8AcgfgPwBnD/Y/emlhvljN5cy
jrowsUz+dBnvz3N7t+W8Kmfcfib/79k/FYyHR5vu3zKsivHqU9t7Wrt84f1+
MiVWLqKaceZx1THvoIaYdI7U6CTe5FDPWVU38rOIsJutze6nQrJ29fiDHQ+y
SYb5HHdNeyEJHvPuWh+596TH9GVnT2QISLTahueT5+aSLSs3vOkzU0CSyv6U
bojOJ098BP+uZnl13Zce/rOv5hPRjNwx3MLRizTuG9T91qjPZNW1gy5J7zyJ
xqoUyw/BxUSS7yZcvluSNweUNweUNweUNwcuby7pN0D9BqjfAPUboH4D1G+A
+g1QvwHqN0D9BqjfgOs3dv/5n/oD0h+Q/oD0B6Q/IP0B6Q+c/mw/c1NpyZX6
yti1Y9wdz83fGG/Yu8VD80MdY/ce0cPjJ35n7B2bVTf96g/GcDow13NPA+NJ
FcdH2U1sJL/8Wo4PHeNNpv7MUrKqLCXd6vp3D7kmJOtP7bw93qKcWC5fHPXR
UEgiyLhlk/wriGPWnp7mB7v8VdkgM+NFJdky4dHpXVICUhp+9bqj3heyJ/5b
r8+eXkTZ3GXhopXVJKaX0dmRVZ5kxAe9v8vja4gkzw8ozw8ozw9cnl/SD4D6
AVA/AOoHQP0AqB8A9QOgfgCuH9j+8Z96ANIDkB6A9ACkByA9gNOD0+dOq6Vc
knwT4/hTV8ndcp6v2Bj63YJmxufLD96Pj27h96swmaZY35+MjwzxHnZ5USt5
6rBzwmIDbxLrcusazfxKNlQo/rq1TUgOlApll8yrI+o++2+rvBQQz9XjV/zI
ryd31LTd1vYTkCWVUg/CXH6QJReODUjx8yJ9LNcoRXg2kL9WPcu65XoSnRb7
ewVWjUTy/gLCvb9A8j4EQO9DAO59CBL/AfIfIP8B8h8g/wHyHyD/Aec/rt6o
voDqC6i+gOoLqL7A1Zerd2xl2J8RG34xTqnZNPCuXxvjD3Wz548+9JtxbYN5
QFJMO5Ha5Jb/KsSb2DgFNOkmNpLzh0I/zUsSEkWTnzXO55uIbVJ0YX69gGQ3
uJVcOtBMSkvuFq0wEZColMrcb+IWEqz4uqRiiRdZs395luXGn6SveVXZpoOe
xGzZh6d+Tq1E8j4IQO+DAO59EBJ/APIHIH8A8gcgfwDyB3D+4OqF6gOoPoDq
A1x9uHrVd+opSRd3MP6sci94lc1fxk/1nX6nnv3H+Jbxz+39OjvJvWMPn7bM
9SJvzGfT2c6/yM3Zm7/9HiEgTZtCajtXt5FrsoZ6nTpCYhCTpJO4+Te59OjV
BLkWIRlX/H38es92Inm/BaD3WwD3fguJfoD0A6QfIP0A6QdIP+D04+qB1g9o
/YDWD9z6uXr8tvymPLRCypbjRAiaVJUubXtjeeN150ld1wPDt3NHnOwgltNv
ZryXFpLskfIDczT/Emq5tWJWqheZN3P8X8/d/8iUPkM704I9SeGq7e91u8aX
vK8DuPd1SOoNqN6A6g2o3sDVm5s/mi9w8+Xmb64osA0HGcYrvLrP0qmVtT08
e82/LzZC0pZmqB2WKWVbP+trS+gFLxLTXL8nJVmae18IcO8Lkawf0PoBrR/Q
+oFbPzc/NB/g5sPN79BM83upg+QZZ0/YszHxloLt5ZZ408au6/Gu0TrVnWdl
bA2nP21M7CUgeh4KPX4VyHLvKwHufSWS9QFaH3Dr486Pzgfc+bjzfzn4SDbl
gJJtbm5o+IMR3kTV3ElHTVnetl1+7z8rNy+S7FP7OCOWzQ/Q/ICbHzc+Nx43
/uyp6R0PalRsB7ov0/dcKyDld7wcHwWw8wE6H3Dn48bj/p4b78byzx4TB2rY
0g7PMy98BGSg+6ifVh9VuPexAPc+Fsn5gDsfNx739/uLcgMMmjyJ31LpO+Em
bDzgxpMcB+44d/5tK8anb67QZuNxbPp1EkRlComriVO3H7mMgWPDX+ua/B53
Xd/+97/edL/iSv/wk95kYUjZnpuxxlRynKDjwB3nfp/1JLBRfknX8Vcnprw4
6C35vkgP9nt2XPL7I/blmkExvbjfE+73a1smmq6/xc2nO/t79nvJ3y+6vnC/
0gZD7vfs/SlOY7Z+75/jKfm+aTf299zvub9PLRrp/XJrT+73hPv9B43fVYWq
AuDeJ8L9Pfd77u+Pv3dbW9PC5keuht2d9fVkD+7v2ftIQqMyNrd13e9x7+vg
xkN/D9zfc+NFBLt2eC5m8yfp04Lnncjj+a/GhauPnbpz47P3gey7PWSD4QYB
+346Nz4aD9B4wI3Hjf+ttf1G3/5s/cQiY9+903t4Fp3olaxfZ8Cdj70/Q/Br
xKmoy57se9F6i9QPFMQJGHPnQ+MDGh+48bnzTSnPuLmsnNWPJNUtizAaoc/Y
7Fe9e2kQz+eldzhceqNPnzd1VzQ55cP0lcyPoPkxtrxzfPTTrn7n3kdg5XXJ
otxAyJibH5oPoPkAmg9w8+Hmd2aOrc6BC0wfYjTC6HlRKc9n9NpFw4359Rq1
5Q0JcuX5TGFi0duzepRWfX4+5YwP85tk/gTNn7EoLW/mlbue7HulxQ5tz82N
BIztC3rYPdwlZCyp33/1E5o/oPkDmj+g+QM3f24985IfpqRtZP4gaXkl3WKj
ebZqlN++P5vnq6pmmR5yfL16DJhv4mTN8z5bH/+xbrp0YMyQdcUpItYfkvUT
tH6C1s/4sJzjk0h7L/b9yRdRM8eOChYw7hw+9V7eIyFjiR7/tX+g9QFaH6D1
AVofoPUBtz5uvc6/9GHRGOZPcnfGUfi6mmf1rnMFHuR5/fdDVOcRz2CrmXql
iufuRw6kjtPm6+1Zpfr0zYSuMer+vayXEfH9PlF422S+mLGkXgTVi6B6Mb5a
Y1eyeYgX+35iv55ljx5PFTCOnhV8XG2NkLFWQB/PFUHejCX6/tf+iuoBqB6A
6gGoHoDqAagewNWDq8/rPmRZm5IW359N/V3uDOd563O11W4LeZ54snndADHP
alsKNpWe4/nzxNStp57zHKcVu33hN57FFQeFGtraVKrtnrr4gTfbv54Hvznu
5eLLWFJfgupLUH0Jqi/jhrze6oP/8d8zjBGYLZJVFjBeojPuXJGukLHarWk1
D3p7M5b4BZBf/uv6hOoHqH6A6geofoDqB6h+gOoHXP24ep6N3l52MUGdsesN
+kfUyLMx1ew+x0qDcdk7F8t+vjxfrEhw+JXM85qffzZlSWkyNlWcvevCFJ6r
up8+772H56tDvj6elaVJqz1iiua99mb79dTn4SN0fvswjumxbVeOqR9jiT4E
6UOQPgTpw3jZnB2H7BW92PcOZ5+syPzSdf/DsU2FvfweLSFj8+GxZLC+N2OJ
/wD577+u96i+gOoLqL6A6guovoDqC6i+gOoLXH25eisYBV3dtlWV8Ylmc7Iw
gedBmaV51vU8Pzof6W40TI3xLNEkBZmtPBfNaT7zJZ5nd9MYq1d1PEt1LHx9
04z3U+Q7+XVH3dRp/H2TSJGiiF1v5N03bJIr8GHs0v+6XWS8mLFEL4L0Ikgv
gvRivKpH5dSJAV7s+4rarj0fjQ0TME6NmTtsdISQ8favYedHdtWPY4k/AfkT
kD//634J1RtQvQHVG1C9AdUbUL0B1RtQvYGrN1f/nS1KRaIfSozjxzxztTNX
ZpwrDipX2cbzvyfj1n24wfNA6dbqM995njvl9uYNw1UY++52q7dw5/lS5kCP
9gSes9QrmtLqeW6Ze1Z4YJgqPT1RNjBRU8SujyrNMaZ9L/kw9o2d+urgaDFj
iZ4E6UmQngTpybjJ9GnmxkhP9j3IWpc9fw9e82JcetLB4l6qgPHHHL01hZ+E
jCX+ZfeLEv8ylviXMacHqj+g+gOqP6D6A6o/oPoDqj+g+gOqP3D15/Sw3nzG
Y9seBcZHFrlHar3m+fskcue2tiLj6eZa7+cv4vmiYVlz8yme/yre0TtWwvOS
lhCr0aa8/+6ULliUv5FntdemIp8EJXp9Rb8XzmUidj0+ePnQs94zfRlvr/9H
y+6IGUv0JEhPgvQkSE/G+wdZLLEo9GTfn7SVH3TIQ0PAuKWsz4tbdkLG11K6
STUKvBlL/AvIv4D8y5irP6o3oHoDqjegegOqN6B6A6o3oHoDV2+u/gZysaUv
5skxFn2vPxl/iedPHy3nHfrJ87g0X2XBNHnG0QmQujiK578n5MXjv/HsGjJr
ZJ+JCrQ9rHyMt4OIXY9vnokrsuh6nuN47V3Pnd+++TLu/mrc4Cvj/BhL9CJI
L4L0IkgvxpkHD64freTFvvdI5kbmxKwVML6rfdRGN1XIWOJHQH4E5EfGXH1R
PQHVE1A9AdUTUD0B1RO4enL1Df093FOcIs24pP3wn+YRMrxef1rDtl7m+djf
ZdrV3WUZN/xLOb1yP8+zpEwGFHTK0k1ip26J1iL+fRH39wuu+vkwntqc9u50
ii/ju+Ydww9J+zGW1JugehNUb8a+i2ouHjPxYt8z7JA6IrzwSMA48PrE6Qnz
vBlL/ATIT4D8BMhPjLl6ovoBqh+g+gGqH6D6AVc/Vk/33ZWdClKM5ZpW2h1o
laLTb55NXv9ZxK5PYbetpt8w9mX8LDHr/c+1YsaS+hBUH4Lqwx/vbnq2+2fu
/qcBRmutWNXtmZCxRF9A+gLSF5C+jNl6/3N9wK1v7JjFRrfkRHweut33gNNi
H8aGKdF/26/58vvxDth6/o+YsWT+BM2fcfcJaRfvvxCw751J6gmonoDqyZg9
z5otET3Q/w0chzTMu9g3+Rfj0Xdnvd63upXxN5F920+ln6CmdGRAjyIR219C
LD/9M5/ty/i3S5/8qY/FjCXzZXmY2m0zVzzY6cm+X7XjUnK14jYhY0n9ANUP
UP0A1Y9n7nnzP9cHaH2A1gfc+tj9XvP8vHtDWhj/i51wV7C+mXG8y4DDlheb
GC/T0/JoKmpkrJ75e87tHjw/DqoY6uHUABEBu6ITrUSs/7d/L4jY886H8QJX
i50rtooZS+pFUL0Yf6/8MOBEjoB9X0miDyB9AOnDmN1f/ed6Aa0X0HoBrRfQ
eoFbL7f+La0W8tFLfzAOzP705/vI74wj40Ja7NTqGceEDq07WvWN8X2XDxXV
KV8Zv7QOKBx3spbxZ50B7w9sr2H8ve5NZunMaoi6kPTToJ8P2x+MUh7pnPzn
y1hSP5b/+PDm0sjgEUL2/SCJXoD0AqQXY279aL2A1gtovYDWC2i9gNYLaL3A
rZdb/3LlUZkKw74wlvl15O6FYVWMYyubz04YXsnYIWdBeP7wCsbNkOjlaV7O
OCpB10XdooyxzWmv6bEWpYwztK+uC1tdzFinfv245DWfGa94MUCzaW0B+Ogt
77nlo4jtZ58MzVLrNMSMJfVn+QfLu7mh12K559dSItETkJ6MuXqg9QNaP6D1
A1o/oPUDWj+g9QNaP6D1A7d+rh6ra088MhJ8ZPxk+K5Bu/bnMe4u8DxeF/OB
sddDV7mFT3IYv/k32/NxbjbjzXsE1P7za8bGuo7ReuqZjPPODPapmJjOeP8g
uYV33J/y+//6J64y5AnUBQVs8rAUsf16hENsn/ZKX8YSPQinR5Ny8KzYdwI4
9L961RKJvoD0ZczVA60f0PoBrR/Q+gGtH9D6Aa0f0PoBrR+49XP1mDTgyMqR
u+4xTtlQMWPL2uv8/iJvd7nC/wRjfw3d/hMnBBGOj0+tMtxx4BLjG/pHZzyJ
us1YZ4+V/CO3h4zHBWxZWXiOMnYbPSFlafgzxmd/qPX66PmCZBhnbWo77cP2
f0n9CVd/iX6A9GPMrRetD9D6AK0P0PoArQ/Q+gCtD9D6AK0PuPVx6114eoL1
+1NZjOVnmMhsc89mvHLKoI2CiBzGj8mwN763PjA2GD9yVNC7PMYeo8ecCm36
yPjViAlSe3ULGQ8YZrc+YlQR4+BBU7OOOpWQg/dWl0dm+bDrg6T+7H6Fmz+a
L6D5ApovoPkCmi+g+QKaL6D5Ajdfdj0sttK/mlvK+OLQ+sfBauV8PXxiVi+b
XMHY5rmz8ihxJWM1Hd1b6rerGBe4ZC6qrv7COPb6jr+0dw1j7zbrmFNOtcTa
SWpa6GYx278l9WP3J+z69Z/zAzQ/QPMDND9A8wM0P0DzA25+3Hzf7syLmfnw
K2OLncPc9wyuY3w4JHRMelQ945YdhVJyKj8YX7ftUWU8sYGxM332kvxsIKmW
Gu7dt/ix/VFSD3Y/wc0HnR/Q+QGdH9D5AZ0fuPMzf7fZXku+3cjYekLC7t2H
mxhfDuqxfr5XM78fpe2aYrSwhXGgQlO/mlE/GX+b4SKdqN/KrY9dj5k///N8
gM4H6HyAzgfofMCdjzv/7Hczvx3o+Yuv/53dq05btjFWOfosP3b2b8YbhdIO
99e1k/R+dxfrVnH32/z80HiAxgM0HnDjceOPN7oj3n6kg7HJnvphG3//YSzb
PKjMxfUf47oVa486Pe/k5gN4Pmg8QOMBGg+48bjxl1XGPlicKmXLcWj8JNNj
sdIcAzoO6DjJ3L3vT3C0DOO5U7K9wjNl2e/RcUDHyWwDu5LtCvKMD7hHe1kf
VWC/R8cBHSfOE87lX9+mxI4jJukmz35kZ6qw44hJiWyvWQ/UNNhxxGTrsbFh
gvfa7DjHGTEJ4fIbfWDe/ccP/5wxphImHF/tLrJriRBD7hmFpLQBvan3AvWu
m1A/olOcU/Q6hB0n3PHJnffnjOt6PtB4Ounbxj29uN8D93vJccIdvz+jwrDz
ug9UHhm3Y9psQyot/dDnpFKw5N87GXPHCXf86UkF117bfYF4TbFfPr0nm49e
f+VHNnq9ueOEO75vS1xkS5APXL/omTS3sDut27jgUs2truflE6PCilf1oMLU
uJNP9/uDVcmH846Bxmy+3Hjc+NruL9NLnXpx4xE0HuHG87z68VaHrghKHu0N
eTu3G00p+POw9ZkP9Fo5UOV6UjeqotE3rVEohqXyzyLDjLuz83Hjc+fT9bm4
3drAkBuPoPEIGo9w470xhMMuBiL4aKyXP7y3AR02WMFLvMEHLr3MmaG6zYAe
Gz1nwfGkrvshz8jkajCgfyYftbyj7Ac2hnPNn2l1Y/Phzs/N51v+3NJPfXpy
4xM0PkHjEzQ+4cbPsoocObSs63p0/Psb62I9Gn5W6Hz4qwh8B3t0LzfSp9MU
l4X+bvYB/+TGVftW6FM5D5uElX99IcjR6/qoM/r06cd+eRkKfrCzvKWl6LM+
PVtcpfTIKQjuvt/3XfmHEZs/N19u/nUlMUF9zrN6k5Jr6tv2zO1BR4TWrPor
CGbfV5PMj6D5ETQ/guZH0PwIN7+s9ZO7D0z0hqz8Ty0d53Sp0pgR17vvFsHv
+Ie7c3J06RTFPjYqzj4wICSq5zV5PRqcr/auY7gvzF/smxBkrUeTr7avqZcR
Q5DZUttFW/Tob1FNa3GeGK5Lj31vdlaPltv73zSQDwAbF6dmr2l8v6H1Arde
bv17/QKL7uxgepOPDQczN6t05+ZL0HwJmi9B8yVovgTNl3DzlTcTvltz3hue
jwuJnr5Rh/r1ePE4abYIjs/+mnE2Uoc2KhheUf8tgg0u85tbHunQDS1bD62+
7ANjPR71nlWpQ4vLqPjBPF9QCek384K6Ll34VnedWtfz7+cje4W/RuvSV8nr
HVfFiSHhctP5OSt1qV3cw7H3F/lB0INlWZfCdanyqlO5k976Q1b2hqM3lJm/
AdUDuHpw9bF+vHzvF3MDfr9xFB/KPMVzQ/mJ4zfku1HV0pcyogtB7N9rStZL
0HoJWi9B6yVovQStl6D1ErRewq13hFXz1AFXvMG9+Lq+aLQ2bXV98MzXSgR9
p74z/bhEmz7e6zfp9TMRfEhotRzrp02D7xFqvNAHduv3mnzqjDa1L5W1EVT4
dD2/2M3vAG2qovricYanL9RXrl+1vFybZlvtH2vY5c/zs/d7PJHTocdWzn3g
HimG+XdvB/UeqEOd9+lZPTX2A/le+QeDZujQfSsU7JXeBMDjPSqtO5V6UpXT
5mLtl8FwSHeaacFz1q+A6g2o3sDVm6v/Hi3r5tfv9Rhf9zjlPn+QPuM32X9q
8/x5brBwXef8Tp8W+Q1z8gkIZv9+UlIvgupFUL0IqhdB9SKoXgTVi6B6EVQv
wtUrfoDQ+uY9b6jubHz3V0GLRr37lmtvIYKqDxbCdaZaNMx/tdfnOBFUXNvW
/bWdFvUa+EnLq78PlAXeeDzKVYuuzHG8oXzeB0oW1LtE+2vROQHps8739IWi
QWYycqe0qPWgibWjj/lCwd/Nl7c80KL93yeGvdYUQ37OtenvP2hR3cAhpmv3
dl3/r9Z8G9ekRaUGX0htl/ODHP+BERc1ten3991cI4P8IHve+pEqw7RpRuuQ
M732+cOnlCF/qo51p6vHlGlMcw8C82xbN82BbP8BpBcgvQDpBZxenH5hfk9f
WKfpMrZKv7BeXpHXv1Jrh1zOTJ6POK+8ePagHtVrPrby/rtA9u9JJfUlqL4E
1Zeg+hJUX4LqS1B9CaovQfUlqL4E1Zdw9d28oHhRc6AfnEpevWXMFXU6OEVr
ot1lMdiOOvLnioYGrRk02STilS98uZ52wECkQa8eESoXNfrAfpOW3mElGnTd
v6s/hnT3gZGnTW/9nKZJTTcV5PrYdN0v6DjZrbulSes0ZO4klvrDQuXm7B1e
3Wj5p8r7soZB4Ol70zykoht1y6kouhbX1a+1Ww6GLOCvL0gPQHoA0gM4PTh9
Ok4lFY/dpsN4S2p+8LkrPBdWt/aTL+Z5lobB8836vP6PR1ltyJ7N81Dnhcqj
Q3XpfOc+2is0/dm/j9Wyrpk3NTuY/77k/9WToHoSVE+C6klQPQmqJ+HqeaTX
PLnXzd7wUPatoMNFle561vd3/WIRtKya7C4XoUpFbk31GskiMKcPNqiDKt2k
l1ZubuwDm3ubrTL4oUqdk4/kzw31gcv+55f16aNGZ69dm7W9xgdKC/QWDnJU
ozZqVqmHZ/uC4djwOSOC1Kj5Xfn7ibd8YfGJv1PH3VSjfZfnxX3QE8Phn9tt
J5eoUR25q+d++ojhzYIvY2drqlO5eNFRgyIxKN9ZZulE1OnPBdPDx9j5gb3W
WzOXbeq0YtPQdS7VQbDxwrtFT5cZ0JPigM8byv3BL3Fa/cEmfj9G+gHSD5B+
gPQDpB9w+nF6WnS2TM1ZrM14pYN1ef8wng+d8Qvwvcsz1KV0f13O84/xMneN
tXn/9N5n7yggOvRvj/7TP04LZP++V6IXQXoRpBdBehGkF0F6EaQXQXoRpBdB
ehGkF0F6EU6v4onhDotfe8ObwcdT+n5RomHaZ8yChosgdLxv1BM9ZTq86pbK
1QgRjJuzXLB0sjLNS3pW86ZBBA0uxPHndmUauP9jeuu8Lr959BsSeV6ZDlhZ
F9M70QecQ+Tlh71Vpm8spXZO1fMFraM1JS/+KlNvRb1V7kJfSL/86tFaMxVq
VDiQHM/zBb8HN45JOavQpzfGG6WMEYP5y0iP6HAVujnEsaPqpBiqCgSzrJNU
qPaiNZ/U27uex+oWD/jwRYU+HCx6YOXsB3P/jZP20O+q71LpuIH3u64Ps3/K
inP0aGutbeV3nQAYMyDkRZuBPt0pDu59f1sgpHVqHBA561MtVbokICsIHD+d
ntd6Tp9mvg6acfFoMBTcGWQgrOSvJ8hPgPwEyE+A/ATIT8D5ifOXTMDMm1d0
tRgbLdUZHj6eZ2urgvgta3heoH1xqMM+nt3rN8VZJPK89+WIwbqFPF++/Pvq
Txne36k7Ugd8HKJNp6j8uecy0J/9++gfTW2Jay8FMZb4gyB/EOQPgvxBkD8I
8gdB/iDIHwT5gyB/EOQPgvxBkD8I5w+TfK1rEzO9Yb6d2WmbQAWqemRtrXeX
38MMnSYsuKFAmx2SBt86LIKHPwOKNhQr0EIVtc21rSKof3sl0F9Dkaalu8b1
63r+Mo572yfSRpFeD0n86gw+sDC0jV52V6RHbBSHHjPxhd0ufVc/OqtI/dqX
bXmz2xceW8+UfftGka6+f+O6Yp0vfNfxiqn4p0hnesrU2c4VQ7/60/Ztw5Xo
iOGLzMR3xeCU8eyLmqsS7fH1mltidz8Iv1C/u2+EEpW68je+zt8Pkv0MBo8G
Jeqrrmn8eXLX80lujrThY116Ovhay/OlAVB/9rLGzUZd+qR58subXX7X2Ohj
OHmQHi1ZX3wmalfX/dWIWYPyXfSo1NYJD1PnBMPcdiOrLcf0aOSV8Ev3PwaD
Z1qDXecr/vqL/AnIn4D8CcifgPwJyJ+A/AmcPzm/3slPzrO8qM74eKS766Za
nsWzjGvOWmgwdpHP8fgg4nkS7PytDDwP8LUKIQqajFUsq1WEc3j+UXfySNxR
nt9fmdmrtFCThuRevtOeF8D+vXlNhvrDlYuCGUv8RZC/CPIXQf4iyF8E+Ysg
fxHkL4L8RZC/CPIXQf4iyF+E85ej509LbaWu68HcyZY7rORoQv26sCciESS/
UWrV3SJHVTflfdxU3XV/MvtN0pXzcnRT5dShBot9wOzVEb+xeXI0w/VBwNN0
H1g7Y6lNlqo8NS0cmO0+2heiM3pLu9rJ05BFJ/sZXvGFD/aVaY3e8rTknZIw
Q18Mqs+uhYXGy9OJc3wzvHaJYdKkbTO6lcvTUy9qexj/FIOYjlKL66ZA2yYv
c8ta6we3bdrfTJijQBu2P8k0eeIHxRVrMjy36tBFH5SUN571h737UuVuRenQ
5NELp8UHBcBoyz6T6p/r0H5R53Y1rAyE8gL/oCFNOnRPx9e0UZOC4GBIQfKG
3rr013DDHcnawTBuiHV7zExdOqTU9rxLSDBUvzs2ptybv/9A/gTkT0D+BORP
QP4E5E9A/gTkT+D8yfk1OUu0ZPwsVcYxrZE7kw7wvN84/oZVNs+Cmemf7uio
MV4uKJWzcOJ5ytl284QTPJu90HMeUsCzbtPwsKu9+H7sMJxx29RVnW6Ujk+e
lObP/r1+RlLbLyPjIMa6SRej/FOCGUv8RpDfCPIbQX4jyG8E+Y0gvxHkN4L8
RpDfCPIb4fz2S9D/euwzb1DI3WP/7IY0VU9ddjTbQQRPIlLdVBulqYn6oYC2
jyIQzGw/Mt9Sho5d+ny98RofGCpv+ThKKEMdL7c7Tq/3gXLYUl76QIauazQf
6yHyhZPiGOVB7TJUNHFdv5PSYphjVWSxbYIsPRB+SpXuE4Ncg/6S+4Gy9FLu
25ZqfT94FOcQ9JfKUv3e1/IemvnDBf3tBwbP1aZfDQeYzqj2h5+lwuwsgTaF
Hpe2f7wQADPixboeUdr0aDdj2LA8EM6KghbppmjTTfpn1H4ZBEHTpNCo+133
Lza6PZeFvQuCaRrhn5cq6tDwPa/eq0wNhtOfDvT5O1SHChT3iudfCoaGmMOr
z8/l72+Q/wD5D5D/APkPkP8A+Q+Q/wD5Dzj/seeB+Nd/azqUGN+cMGP10YnK
jIe/fpZOgniOX2E79Bvleej3xxHHZVQYxwaOabGbwvMAzcQl9bt4vnxu+JOT
GTybWMT1naKsSueI4m9W5PuxvIJLxq1nG4oDGG/rdu/Tt8ogxhJ/EeQvgvxF
kL8I8hdB/iLIXwT5iyB/Ec5fa84p5DbPFMGiCKdVx7Q74Wzij84UPR849iz5
xMj3nfAp4+OQvcU+8PWPdvWGmVJU73Oqk1OsL+w9YR8y+roUdWyICzb2FMOQ
kb5G8mrSdJ/c0evfxvtBZlZ80ns3aVoVNGratuqu58FyTVimqUUHFj3b0CfM
H8qHzHsaOlyLbhrntOetaQAs9Tr8/MYcLXr1RFVsUFoAZD9+/+KjmxatbRG+
NF8dCNPl9LNk9mvRofMVvpZIBQHMXvTW7LoW3XrzuMqhc0Ew5tiJnEWZWnRJ
2BF94z7BcKPoY25wrRb9fbewv497MAwY0PNTnJI2PVVhMjr7STCccXf+/GEg
f3+C/ATIT4D8BMhPgPwEyE+A/ATIT8D5ifOX5zU7fdd9CozXabXOMXjH8xJR
XNhrA0XGM4tdIHQ5zxPtddvGX+TZPD7Dorma5366/pvihvH9oye2uLjKi2fF
ssqC7g+V6GS3nPjhxJ/lL2R+rPw5RSWQcer2HxOdc4MY27bbpFlnBzOW+Isg
fxHkL4L8RZC/CPIX4fzlfAqWWk4QgXrcY7MLo9vhxcgnDZq1PmAz4MFxw5wO
sHr1aHfdMTG4X7wjdXzrX1h80pf2iOvS017UNua8Oh05wvvTcSt/0PVZFSKd
r07VMz2bdFP9oS1ultordQ1as3qbauTsAPhcZHX86BQNmtaxxVTjYwCkahkb
u/hp0LNHN07ctyYQLk9WiRt4R4P6Dlu3SOlHIOz1brFsrNGgC9NXbdslDgL3
a8VPHvXRpCfMzadIywbDgs8vpoUu0qRy/gnZMD0YxmgmvptzQJN6vhi6IvBg
MPSadMa52zNNWqIXVzvhQzBICXdXlbbz9wfIH4D8AcgfgPwByB+A/AHIH4D8
AZw/OL8sHrkmUFFOjnHOT1WVFCee5zy8e0xwlecX/iv6Dv3N82RbhYSymfKM
U2RvWp+M5nlsxuJnDt95vrdXaq68rQJ9aZLg653hz/IiKw6sG5PsFsjYt+Ng
u5RyMGOJXwjyC0F+IZxfrBy6Pwnb7wNXVq15syu+FZ4c/jZ8ZYYfhCbGms2z
V6VX3qpN/zfVH44SC73tIlUaoTZ8VXS6P8S8etBx6Joq9ZnhKB43NQDuLiYV
twpV6eowjyMfnwfAs4r0zGx1NTorLTLe2z4QPmxzuNNA1KiVVOJzveeBUNmR
G6XlqUZ7T/xQfGdKEPzcvWKHRYwaVRL//DX3WRDI61VtnJunRn2d9+351TcY
DM67zfVQUqfffxseS1/Vtd+ZtYw5NE6drj4Zf+HYhS5/Jfn1ueXGX0+RXoD0
AqQXIL0A6QVIL0B6AacX+/8Vu0/XP8+VZnxWdUN7kr0MY5+IkYrx93h20v2n
e66/LOORJ14aHz4mS098UZa3c/dn+RP/6Z0PajoD+DxoXMvmQ5FBjE0UfmpE
RwYzluhLOH2Xt7YPebjBDw6H6shOP9MCjaLkHKeu+7Vq5daDW+yb4eDvAHHT
KR+wj/jUM6K+EUy6ttKIUSI4pffkyp1jDeBYsurX0Mau5wWVqqVOP5TouNH6
Mx5v8YeeaTmJPn2Uaf8DL07N/OIPZ/2oerSjMtWq9Kv7tDIA+o26sQG6ri8d
48xtNhUGwJW606nlN5VpRWR5RJtTIAy+HG6oUKpM39QcK9udHQgJK0TCwVoq
9CGZYdltVhCMNFj3dratCo05/if0yvMguP9m/mAPDxWa0br4W0/jYBi/23bn
kfMqdOLFEUdXrwgGIMOL7mer0DtzVCfGnQqGKW2GYwqkVOmg35VVjfnB8OKW
cuRfC/5+DukFSC9AegHSCzi9OP2uLR36aKVWJ3CscPj6zWGuUuz4GJGdzNDR
0vTHhZNQGe/H8jAzcjuP2o8PYByjtGHzlZeBjDuNqs/JmgUzluhJkJ4E6UmQ
noTTU9Y/dIb1Uj8gWRdj++76AWm762wPhInBZKc4oaShHnYeWWhdnugLSuPm
3zmzvA4mn0s2H1PmA3UNgx84v/gKstdNB+7X8IHsq9LJPUbVQtr9/b3Lxovg
nssnmn+uGgab70n1LfSDa6f9N20KVqC7OwTdnZf4Q+XqNl3v2wq0KmPVtgm5
/tBniCAlpFyBTj7qkG40PwCWNf7YGKGrSC+sHG/U+SYAjiZt0Y2eokg7zQYJ
SmcFwtug6iexQkW64rfeq9QXgaA8bc3Ge1cU6ePn0v0u2QfBFI0Snaf5irTH
4e8+oU+DIDB32ZM3Skp0ws366jtd908Po/M2FI5Volv01x4xcQmG5jXzdWo2
K9FTfgU2R6ODYfjQN8ktp/nrAdITkJ7A6bnT0WBof29/lvfRvhexv5d2IONj
PZW/68YHMdaxTb2661IwY4keBOlBkB4E6UGQHgTpQTg9Zn6Z1LbpjjdsmbxB
lDLqC9Q4rw081V8EQW9GdyYuroLd73bJvTopgiNLFXZfE1fCgGlX93ao+sDV
ylyNc2cq4FnyCy2zIB94vO3y8aO0HFaP/Hp8eZMPvG0X9N5bUQbSsapGB9b5
QsWuKVeCFMrgvNGwS08++kKblt5w4eBSsDniMPj7LDH0sM7YknuyGIqUPG72
BjFMcljvR4s/g19gpJXjyK776bXy+66bFoLDg23N0uf9oM54b9hVGTma7tZy
SXOwP4ScbB/lby1Hbfr5LjS64w/dtbZUzHWXo/fz/8oNHR8AN3YXRvaPkaPD
D4Tcs34WAFM6Z9m2f5KjVyYprp86JxAKvJO/v9GUp73b9hkszAsEj+9mZy7Z
y9PjCVoZq1y7rj/rz8zy8ZOnGmuOibbVBMHpIvX22bfl6WQ19aMp1sFg4RQY
27dannaud3SzDwiG9Kzvi1p7KdDHqZFTslKDwXmKq/yr+fz1ICajplja/Dfb
D+5Fn5cvvfKLcfr2JWYpvVuhY/iN97Om+fP5qj/uqyPZfv8PrF6aN+Y9CGI8
eFYb0UgKZizRlyB9CdKXIH0J0pcgfQnSlyB9CdKXIH0J0pdw+uruXbS87bM3
nDg0e1/r4Y8QavR2YZyDCD71bss8U5wHP29Nm7OcisAw4ZKK/ZBcWD+F2muM
9IEV4x1n1gnfQ36+tQ295APnXraHH0l9B/Zbbo/21PeFusVXXo5Tz4b7/wab
m+72heVZl3Se3c6CgYcvDsxr84XSmvZInRkv4WR/Q+M9m8WwVn6+9qrS56D8
8Ej3cZ/FUNP32qGboqcgnq2mXTfHDz75Sxn/MUqB3ue72R1s8oMbfuMcEpKl
qc2C1ri7J/1h8u11l378labLFHL1Cm0CIP/LobYRRIb6PUwMlK4KALdeyXME
wTI02u1wzcB9gSA9v/ri/VQZmtxn+3yHEUFwfLdOW5uMLC3KcUwW5AfB0CcT
54yfIks7J3U78tomGFKbNl4M2CVLI6IVXpRGBsOiQUd/QTp//UH+AuQv4PzF
+W2ClXXq7ZstjK0W9NupW9TMeNR2NXuhCs/DIloV8sc0MR6QUPrCel0jY+NX
mXtPHW6AQqnO5+q9/Vm+Tf7x0O/RCoGMzYVLDMx+BDGW6E+Q/gTpT5D+BOlP
kP4E6U+Q/gTpT5D+BOlPOP0XbXz/d1jX/dMStePuLSfvQ1HL07dvcsTwwSzo
lvf667B2x50L22zE0LQjRlF59BH4qn7RSyvOF5453ZtXuPIQ8TgVaX+7y58p
x3fnlnRcI78G7Og2f4cPzLHrKX2t4h4JTPSobaoTwfgHHt1Wv0whcrYrHx9Z
IoKjxyuOH8hPI3uzHA+MeuYN+99p9Ns88wWxO5U+Ze3grvvjsH2gEcBfn5C+
gPQFpC8gfQHpC5y+nN7zXdZcL7/wg/GQmmUXxrt9ZyzjOf/E0dH1jAs6Zhyo
l6pjfGeX3c6pr74y3qs51vfcsVrGq6MstrW51jAeZzJo3bwh1fDykvqpqC9+
LN9X3afYz8kgkPGfOfk3lEyCGUv0IkgvgvQiSC+C9CJIL4L0IkgvgvQinF6a
g79sO27kBzYjK3xeObwmydF2mcuDxGDxKaYyRuEd2aR1xtSkzBfsenxUq1z3
nhiEtgXWTvKF+UtVrUye55K0Xws+3YzxgTVRNitWm34kHltuWnor+IDg0/Zd
F3YWkF4lKgcnbBRBaI/LCaXln8nL+etrZDK94djSj7l9JpUQlwzdJxP0/WG5
8WBBZ/tvSD4Umry8KAB2yStWzFnVAT2X/XzsfzkIbnytnBed8QeStRNXvLkf
DPlvn9Kvw/4xPyD9AekPSH9A+gPSH5D+gPQHTn+2H30Pa66X+8KYHNwUf7Cj
kvfn8NnrzJsqGK99M7x3dk05Y5G7dr5HSRnjcI2WCO28UsZjViREro0qYbz8
jKfslbAixjuKxgirvQqhtlxz9LNV/izf6C3y0wv+GchYJszr95lnwYwl+hOk
P0H6E6Q/QfoTpD9B+hOkP+H0r1AsPJv+TQz1n5qdymeXkY2NAwY9GiuGQWpz
TfdfLCf1BZ63E7qul2tt4pus2iqI57OUcRdyu66vHkqpJXOqyK8ElWdHTXyg
4OLaiPBLX4j/iUVz9mwXgUEuXWH5u5rI7LiY5wfeMF/RyKzIoZasfeBy83fp
/zx/vz9mt+o3HBRsbcyr8QeXh0VX2iPbIGmEv+XdhgD46l/9IPHpLyj7vlcY
2RYI3raNL9yaW0E+L8t5jFQwyMh1fOpv2gonRn340z80GA5nyH0rXviT37/+
0w+A/ADID4D8AMgPgPwAyA+A/ACcHzh//Lvfe0D3tZ8Y53aINZrc8hnH2+a3
vhLmMt65y7LkcuB7xuszIzKCdr9jLO790TXR+C3jQbGHLDaMfMU4b8QMacMp
GYxDH0vnvHFK48fbK7CXf5sCdxZuHK2Y4s/yngP9/zSaFgYxlviDIH8Q5A+C
/EGQPwjyB0H+IJw/5it5z7/f9fzxMHbNhh2xX8mbRcsNNxeIQKa6KmOSbB2Z
eXlSpVGED8zuv3GQnEs9SW8elPBusi8cX/N1z/Ok78Rukqb3rq77uYa59wVp
yg3kyaGfNmMTxKDv8cvU9EEDsS4pVKxf5QdjI6xzQ9c2Ej3bzujlIcFwfNI4
wzq7FlhyLFOnu0wQPAhfIYhNaILwuOPfvDv94WN28Ou1PfjrH9ITkJ6A9ASk
JyA9AekJSE9AegLSEzg9OX0fJF8rnlFxn/FwjTtTEhITGH+273vygN1pxnsm
ha39e8iLcHzIcmR/hV0XGW98W+vQOus2Y6Vd4/ZtcnrIeOGZ52vcb1LGpm31
0oPuPmPcMt/gfFnSC3Kyase+Uml/lmf1HB019+mnIMYS/QnSnyD9CdKfIP0J
0p8g/Qmnv9rH2Vmra8WQ5eGW6TSpiaSVx+vUffOFMIcfa8Osmom4Xm2p8LsP
2Jp5dt4f1EJGtLmd+9cggnbln1HVhj9Jtczrqt3N3nC3WjSqu2Yref5nRVns
4mAYo1gzVHvtd+jX+nDypONBYPQqrjMwrg4eNT14NjIgEOQitr6va/gK83/c
szdZ27Xfzbe4umxMLXz9lpiuO8sfsg2axS8C2PUNkJ6A9ASkJyA9AekJSE9A
egLSE5CewOnJ/v/W6y2OzdKvGT8PDojQvJnN+H5Pe1H/ohzGV++quY5XzWV8
0uHD1Hlj8xnvqTk9fMOGT4x9QtYYBBwrZLyp19B/h9OKGC+731QV21hCBo56
df/guACW35XoS5C+BOlLkL4E6Us4fUv7tWULR/jBw8Ddoo6XreRXWLCUYqsv
xM5K7nOh7RfR+KZkcfKRD5zo3pgxdeBv0t8x0nVwkAjCqvp71Dm1k8yr1nNc
bgbDgP1ZI7WKq6B9iPGFUVOC4bzu9SeLDlTCwuWaX/XvBEHP0+HTz0yogLur
iyOfFgbCkX4b31d8KwO9TQljt8kHgnrcVJchp0tBsM2/zNA8ANTXzMwpO1oM
H4Szwl8s8QcpT8Ua92Z2/QGkDyB9AOkDSB9A+gDSB5A+gPQBTh9Or1fnLP8f
WecZFUXztH1yEiQIEkyYMGIWTFiYETGhCEYMmLOiKAqygV2CmHMGTJgTCCrW
IIoRRVQEQUUQFEUEQbL6cp53uvfc9f/4O7sz03VVdffMnqt2Wq/q+4mzo3rO
Cv21eZyj58rvRF3J52x8v6vBoJLPnDe1f+P5pksh5y+KgFMrFn/hPOlr+3Ld
M19h1jPdfUP6BvH+ZDF/QPIHJH9A8gcsfyMHb89cGL4JS+6M273JuQ4G1oZG
/KndiO91Tn08J9RD/zj50N1LNmDyhLou75z/gv2aLVUd363H64cmbtBP+gcF
c7/UzooJwuJJg64OmpeJN21Wrr47OgiH1YyZ5GKQgU1P/Xgx8PUWjDk2/fek
q68wwfzPnVrzLag2fOl+b6+XOENueC7BIxAvpf9ek/E3FdUqmu3fsC8AZ7Sw
uPnD7TGenNdF7vh2Mxos6lOndfg+jno1YHWl5WZcM/9MYL905PVA9EeiPxL9
keiPRH8k+iPTn+Wj2fMzOz1/FXG+tCyqqG7xd85DGh0dcuJTMefXMfsPDp9a
wnmhy66yr2k/OQesTTk58mQp54f3ktOsZpex/ADJD5D8AMkPsPxElNT7wnB/
zO/gV70vWs15ivsyry7OG/CvxHR5l8PqzrD+8ga3p5tw7UiDtPB2NzHJ/Uzd
Ye/N2NL90dpf8ZdxWPfjgd/LN6OH5eZRqR0j8UGj/eoDQwLQ53NglvMDXxz1
dZs8rHkgbrjTr01tyX54fF+h++5Kw35wcJFTlPIcjIkMDOs0YgsWLn53Iz/8
BjwLWG+0MWsLuirVxlS+ug0d7B1dPjsEoaf77lVa25JgUbPr+oaSINSfc/q2
Ua8HEKPf/Wnvp0F4Z2WCjmUGX5+R6I9EfyT6I9Efif5I9EemP3/eutC6PLjf
L85t6udP39WinHPZmHPJxzQqOCcdLuly/ouKd3zvtefms9+w5brXwIdGgfz/
LsT8AMkPsPwcetylc+qGTejRo8PCqnUazhMzS3cXvd2AL+Qf1FPiNZ1t/M//
uxgehPL4CT8lm1IhoF/d+CMdgrC+cMre471egvBjr7OFcgvGrdbuHXjmFSiW
9P1UdjcQV9VfT5vRPAPcvryWPK8MwE7KuSsG7swEMx/fNue7BWCeqamhjU42
ZOU2SVYu2IxHjmBMtf97OD7z+jyfY5twSocVo97+5OsfEn2Q6INEHyT6INOH
6ZV1JzZm6/1Klb6noldezqvirL99Z990tRrOrTdsqatoWQuiXkD0AqaX3UL1
mAkrG+43PbtnfMvVci6pMdAfXuuHF6+59JKE6jhHj23hq0wOQtnAq7/qXXLh
9Y2W7yZNCkKt0OD94TGfQL+fc5BzyhaUZ0wdZGOQD0t0hrllFQSidrtun84u
+QzPXo+wWtOwnylWaygcnxaAfbTLZ4P2AaiDGZ1TunyB7avHXIkevhmVhudf
TN7K1xMk8SKJF0m8yOJl8Q8vXZPxBOo4++b/HKhxoZ7z4Yxlkf2t/nJ+8rhI
Z7X8H/it+9MlPYX9vl4Joj5A9AGmzw2JcXhqt41oFJF8Mn+6nvM5RbJTq+eb
sCu8zz5XXARJ8x1+/7i4GYMzX5eMdvsOmcNjLtyJCMAPq5+pF50vhp9tm/uE
Lw9Ex0b3zUMalYCO5vZm08ZuwR0nb3fosPQnGJcFLd7TNAgrjk1tMW9+KRya
PeDBJkUQRi59c7qXBZ+PSOJFEi+SeJHFy+KvXt7f3+ewmjPj5nVD9HYq1J0L
Lqs9HbNiM/T4P/9LHYjxAov3vUm/Ms9RG3H1xqVd5HEGzm2mpa8LuB6Esfs0
K1zflkEf7SK/teZB2Noq0Knjy18QPvtfefq3QIw4WK3QfloOl+O6Vt+9EIA1
NmvT8u5XQLrhtPpzKzbj/CM/rIW7vP6RjA/Z+Nh4oyxmtevbUN+MI/tkjBp1
VpOND9j4ltq4bzrj7YcxicMCc3UaO1sF/bv+pEHfFj55+0YdqoLw15tzISoQ
cxLPab5Jq4bCs7Ve35oG4CHLtavm6vL6QnI9ZNdj1083yCis+KjF2cGs7/nh
vjrOU85NmTziQgD4/F99abDxABuPvU3aaQPLIMzvfvn75QX10NdQ931sv0Bc
+M0oJrT0D2h+Xr5syrDNWHFy2YJ5/jx/SK6H7Hrs+h/6/v71c6ye8+JBbmEj
PALh/34ufabl/LH4hNeLoUHYbvOB3TP81Jy9zGHx+38BuHVrV91/vlxfZMez
890Org0cEWPgnLzCqjLlmz9mlYxzXJts6tz8iEnvH7cCce0Gr1XFO7keyL7P
jvesMhxRWWLEjgd2/Daf37fvRwfg0rWaltXz+fiRfd9uy7TTVW234MvRo5f6
9dVzdsrZ3VMyZAsmDq58N2yH6vyrL+3evTXJ1NnRa8g3r4+bsZtDuPfEQiN+
Pvb52783SvefCsK1Xc8O3HTJ1Fn8vwZk/9cg/p8CsP9TEPvzgfXn6yxbVZ70
Lgjm6AedqJhpy/rXgfWvi/34yPrxxe8j+77Yvw2sf5udT73HUxOj1BbChsi8
qUtfyaB7O5eXNqNsWb8xkH5jYP3GYr82fx8Pux47Hzt/z4Kphm00m7P+ViD9
rcD6W8V+Yv4+EXY+dnz4KfMuvkulkKx3VDC60YL1WwLptwTSbwms31LsX+Xv
32Dj6zU6KTws1Zpz/YdGicnJNsKG2xtq8vOCQMPllOKoRnPWzweknw9YP5/Y
L4mkX5Izi4dcD9n12PWj/jqN19CyFjY0Pb3pYJ0M2l6xODD5eTPWzwWknwtI
PxeQfi4g/VzA+rnE/j3+vgU2HnZ9Np6Ry8quX7vF8wGfKtc/PTbWSvAds/fu
4dkSWNC97ZGT962FxVUfHVpmy+Dw0vZLLu+wYf04QPpxgPTjAOnHAdKPA6Qf
B1g/jtivhaRfi7OTS/Xp0H9BYr6b8/hIPMjiYfGNEuzHnRquqo8TW6eFrLup
4lov5b0RnS2FzJeDogaulMJlnd0mG75aCcf//Oh230MOEveh6j/k1qz/Akj/
BZD+CyD9F0D6L4D0XwDpvwDWfyH24yDpx+HM4iXxIYkPWXws3pq7a852sLPg
7LV1oFFmkIpvTNVaE5JtIbTM064u6COFrlnXd0ujLIU+lRcs+l+QQRu7Hhv6
NLNifnwgfnwgfnwgfnwgfnwgfnwgfnwgfnxgfnyx/4L/37zYf8FZ7L9Qvd/o
RtBjWzsZf18Z04fogUQPZHowfawuHDw/MKaJan7f2bM7u0zFXVO3b9o0gK8P
EPc+bF4zmYqHlASPud1Q75VqUOoYKgErD1knm35NBZf3vh6aF6XwVRa//+fe
psLBhHO3nqfJIP7aD+0H5U2ZfxyIfxyIfxyIfxyIfxyIfxyIfxyIfxyIfxyI
fxyYf1z0/yPx/yPx/3Nm+hI9keiJRE8keiLTk+m7Rs0laHGgGWe3nj20Dyao
2G6uVdijChWr7VYzru6uyt+75K+7OyxtIhS+kvYLviOBLtsKXBdYWAi+VumL
zkRKIaZjx1EW3hZC/YzWBx8rZNA+ecmw+2cthPDIVY+/L5VD9MyLsPaXhSD6
q4H4q4H4q4H4q4H4q4H4q4H4q4H4q4H4q4H4q4H4q4H4q4H5q0W/OxK/OxK/
OxK/O2eWH5IPJPlAkg8k+UCWD55PmesghTtf/2BarPqODJmKF32Jz7eLVbGf
9SpHv0IVB4/pEP7QUpX/PQEfPliONhPeHiq+U68ugZfXtZo5nm4iyB5cHTAw
XgKH1SPV03ObCN1L18dvXCEFn/FOX5c1Mxfe2QxyiG8ng25Hs57rTjEXFCPU
b1S+k0HVt3WxUTvMhZ6rUnr23SmHpH5mR5wa6lP0SwPxSwPxSwPxSwPxSwPx
SwPxSwPxSwPxSwPxSwPxSwPxSwPzS4v+ciT+ciT+cs5Fkt1hU2Nl9P4MSf6Q
5A9J/pDkD0n+kOWP5fP8sH0SNzsTzs1tHjbaOkHFEaVVe5/6q/hvSkfbRqdU
vPLo1HOuL1ScuzasT1iNiie63r77uK2p8GjPu17KphLYsTDy87GNZsL3aU/M
3sVIoH3qYIN/Z82Exq1v/erqJIVbvXK6e2eaCT2/xKRvSZPC+AMbPVC3iTD5
4sFr6fNk8PlP002tHJsI69eG7mpfJYON826c2LKgiXCg/8Y1G8LkYPx4YsrH
vU0E0U8NxE8NxE8NxE8NxE8NxE8NxE8NxE8NxE8NxE8NxE8NxE8NxE8NzE8t
+tWR+NWR+NWR+NVV76t6G6deuln+P/fjJP9I8o8k/0jyjyT/SPKPLP+sHubd
X17iE8n3MwjYq9vCq1jF+xdEjhnj2JjzVceB/oOlKn6q9+Zsz1QVF2SteNvO
ypjzv3N6OlbzVGy9OapPo0sq7j120Ly/1caCccei2dUdJPBmwtc9um6mQr3N
gx2KSAno9bm2oOXahvszo0jBvJkUBlpu7tf3kKmQqRZQGrVHCitqRxi4JZkK
D8q9bHs2lkHke+OcuV9NhWuFfSagUgavhayLG43NhBNZJkFj1eWgezJ6yw4H
M2Hbs+LL2f7yhvwvn3hmppkg+reB+LeB+LeB+LeB+LeB+LeB+LeB+LeB+LeB
+LeB+LeB+LeB+bdFfz1/P4Lor+cs+us5i/56zjMWjXS7vFHCn7/6vhE0/k6X
/8/zGKkXJPWCpF6Q1AuSekFSL0jqBUm9IKsX/jzo5Jywch3fr+Gr2rS67Fsq
Dru/1slFzVB1fxsSseXGCBU/H3MmyTZcxauMkzQj0lRs9urdiBoL1XyI3Veh
nD/dSAj//GK8Tj8JLB/QVe9vCxPhRId2j78ek4D8YLuXTcBEiF2yYehTbSkc
rm5+qNNsE+HxxWe3Ly6TwjVPi3kgMRE+lNr23fFKCo/jjLp6RJkIv3qvu7Rm
gAw+Wuj8XpJsIuj6Pe7gESmDSt+/iUGfTYRmt1pEOurJwfB1pWKftqnQ489q
G5uVcmjb++f4C3amgugfB+IfB+IfB+IfB+IfB+IfB+IfB+IfB+IfB+IfB+If
B+IfB+YfF/sJkPQTIOknQNJPwLngoLfnkUcS/rwdPSVzYa6ZnDN/3v5vvSCp
FyT1gqRekNQLknpBUi/I6oU/b409dtgiVY/ztetSuxoTfc6C9cKrOZNVnLZl
zCDhgIpzC7o/jM5R8c8x5u5KWwPVenu1OmeJj4obW71fOO6silsGJv3qWaxi
+8+nAiwa9rNjitUJu5fI4fmO13N3xBoJ/xxve2+/KQOzdpbZ1zo2FmYXaemE
a8lgys2pk94cbizcOzTugmKiFA65Hnla1dhYaOt2wF3aUP8f3n8YZiM1FoL/
fKoO+B4EbVa3vjPot7Eg+smB+MmB+MmB+MmB+MmB+MmB+MmB+MmB+MmB+cnF
/gMk/QdI+g+Q9B9wnh5dPcRcT8p/z/Cva35jTZ7sf37fIPlGkm8k+UaSbyT5
RpJvJPlGkm8k+UaWb/57kt88/zO7dVT1VSK5/OadilstOPFZs40uZ+/3d617
LVbxscnvx82+ouIPT+tk26pU3GKYTcKdwap6n3mrX8m3YD2hfvifm3s7SkBh
06TjkPmNhNBVl6o6+Etg8GvH7TcPNhKaHvF2vPVUApURMyrtnzcSoh+a+Lm1
kMKlUZKZJzUMhR7lSXEfGp5nFqifvm/jaCgktlxbuUqQQsvbT7rsXGoouLq2
c9A0k0GG789duicMhbfr3qzb23C/uq2beW3Aa0PBJ1IR2yFWBiO/9ptT0fD8
UPbM8XeCjhz+Rs58tMTJSAis/trHzUsOcdOl3T+tNhJE/zkw/7no/0fi/0fi
/+dc/2BF37jBUv57jmXkrDbeD2Wc+e9f/80HknwgyQeSfCDJB5J8IMkHsnyw
/Iz95zXQzECL8wqHL6PazFDx9uXrJve6pOIrJzXnDFXT5vwye+dyd3cVl5nZ
+s89qWIz10uKNZUq7iUZtFvq0rAf6FzpZJEdBNfHTJqo0TBfIv949LjQUB+T
H7j2LfqrJwRX1DkMWy+BisFDrdN66AtLv0c6vUuWwN74/n/i5uoLE/JGDV9t
KgWHXj0/Hd2jLzhk/XDV85bC2/MdH8hT9IXmabsnHr8ghQ3tbWOWVusL6g/7
eznUSsH6uGWEe2cDoTDx46zUUTK4ZWW8uv8MA+HZjeD5PntlMH2Xjofttobn
gfNdltXlyaC+0d9+uoKBsD/q5ZpdPeRwNPh385IyA2HzQb+NnQLl4PSvWO1N
20aC6D8H4j8H4j8H4j8H5j8X/f9I/P9I/P+cNfLPZPv/CeK/T7UYV1s8a4yU
c78Et79DD8r+5/crkm8k+UaSbyT5RpJvJPlGkm9k+Wb5d+p4ftP1InXObcKm
l4GnBme94kYLn91X8Y+xd3K8emlyfnV5mXvBcU0h61hM2SpDCWzctuTINIWO
MM/n3JV90yTQeGGc69F4HeFHp/Mr75yVQDRo1Hz8piP4/TzfLa9SAv2sxp1p
00JXUI+98EN3hBRSSw96zB+vK4T5X7xgv1sKcx8XaJ6V6ArmzpeWTvokharI
nte+XdcVjmlf7ryxuwy2+gfMti/UFTo8vVx0LEAGtpMeN15lpSdc2XHl7P2n
MojtYpF4zVVP6Dfl6sJv1nJw0Zqz9PdmPeFes2t2JovkkJNzwbrfZT1B9I8D
8Y8D8Y8D8Y8D8Y8D8Y8D84+L/n3+/hrRv89Z9O9znmMX+ajzLwn/PWzd0qaX
tSxlnEOvhO/9MFD+P7+XkXwiySeSfCLJJ7J8svz2i77W1+b6P+T7z9HMIL3j
avzzDkVvC2U+6sLxm+VubQqCYGLbr8sv6GgJ6x2nfLzUXwI++0+1NHLSEsbe
jF89cJsE/BrNe7F8rZbQzrGZ1qM8CYRtsQ16HqMl1MUF7JvsKIWj5e97dM/V
EtIdcjt+CpfClYWHP21vqi3ExA29vTxXCsnZXrtK3bSFIIdTY2v7NOwv45sO
myjTFjzjdHMVoTIoSn5VfjVBW+jmsGRNkw8N64XjzpNmpdqCVtwzrRO95GB8
YZzHWjsdIbtv9/1dlXJoY2uo83qGjiD6tYH4tYH4tYH5tUV/OxJ/O+d0+8Et
Pmarfs/qNa7Lg/sFEtX7E1dYLT/3U8q5eJu2xY4aGWeWD6I/Ev2R6c/ycaDX
sp37m9ThY0iPcWsngQ76G+oLHqkLVp32R+eGSCDkic3DvfoawkKzGUd9f0ig
KDxx5whXDSGuzna/nrsUXMfOnvE7TEPQLijYcSROCucba3Y49VRDmPz8XFiP
ZjIwTDtVNtlQU4i+uVJ+f4sMlu90uaM1VlP4daJPoNdnGaS6f1fciNAUhobV
+BW7yKGb+baJPs81BdG/DMS/DMS/DMS/DMS/DMy/LPq9kfi9ORdr91xt6S9R
vY/8kP6sWF8p5zXd8lwnrZSp3s9475Zj2WI5Z6Yv05Pp2+ik+jB9/xrO7Qrn
eUy9WcXZpWPKwpiK3+huNTbh2zgJdGs5+35a3V98cCp3cVqmBJZVu43qefEf
DuztaxM3VwqeRc0LXLqrCVcF3aeHixv2xym77WqUakKHcYc3SdbL4GCy/qKY
XDXhaHa3rgvV5HCrR1DM1P7qgvniezluYXLIPlr5TX+XuiD6f4H4f4H4f4H4
f4H4f4H4f4H4f4H5f0U/NH8fz6k+ugMLq1W/Z/wI6+UeVCLh3PfTzMU2n6Wc
AxxDg25kyTgzvYm+SPRFpi/TO2XrV/VHgRWcwz/O97twuJzzhF75xTvif3G2
CJ49d92bMs7v3r5/O/VXKecTnaePHWxciis7T+vhWBwEyYGPvRtfqUG9Y6ln
Agok8P6ByetrpbV42HRIq/sfpPDT0MvFs2c99gm+sc8gUwZ6k4/fqVv9B0U/
LhA/LhA/LhA/LhA/LhA/LhA/LhA/LjA/ruhP5u8LqtQcv/7RTgl/Xj8wcpCV
1VYp5wGhnW4tVMg45zxtOuNmkJwz05/ojURvJHoj0RuJ3sj05s/jmq9Grn1R
wnnr/JCmf0J+cF7w0KlQMbSYs3On8liT+m+cbcLPBh+KLeJcXjzTo93Kr5xT
xzVpf6njFzyaZzvmbGHD9+c0tRoTVoNZ8tTUnTsk8DhYNv7O5Wo06eA/YdMA
KQScK1XYv6lCt8d2r3w+S6Hri5l3j9VWYsjSVx7jtsngXfmT38a2lZhsFJTp
2E8OIVb97CUjfqPo5wXi5wXi5wXi5wXi5wXi5wXi5wXi5wXi5wXi5wXi5wXm
59X6l6yhdkvCn6/dDB831U6Wcj5s/byzwTMZZ/48/d98IckXknwhyReSfCHJ
F7J8sfx1trLst7ayQLX+JtilVHz6zLnlNIfJ61PzOVvVjciris/jbHrEY9XG
k59U67nT/L+123M5698psqqp/MC5/o9e3/rUHM4/oePEfyffYaO5Cefqvjc8
ryj2PdH7VY7HO+/2bLlKCk9y9Ucu0f+FfcqXaQ2paFhfBgQkPbUtRdEfDMQf
DMQfDMQfDMQfDMQfDMQfDMQfDMwfLPqd+fsVF/udO2j7M4g/H5/acHlLramU
c/bGG/Nf95FxttyUMOaSp5wzyw/JB5J8IMkHknwgyQeSfCDJB5J8IMsHyw/k
X6p5vjWTs9Gb3f2myjM4f03Z4Je/6TXnuPiZccvXpnOWnxv6u2pJGueT/cYv
0nrwjPOQ5taFVjcecf7wL2+effR9zv75Fz4N2SXgT1/Nw1GOEnC6EA0mpj9x
8nH1yp6HJfB73/GInyYlmPD434SkvxK4KDmc/dzkB7as+HN+QsP9gM+y/Z0u
mRSjrGW9Tu4DKTT33O0XYfIdv7rUzlnZSQavh2x/sMzkG7qtrb7zd6sMwruG
N3EzKcKrRystt5XKYKilck4Xk69o8ahiTYvJcqhVl102MPmCop8aiJ8aiJ8a
iJ8aiJ8aiJ8aiJ8amJ86eOn0XAs3CX8+rpy6L7lmr5TzQpeXp99/lHFm+ST5
Q5I/JPlDkj8k+UOSPyT5Q5I/ZPnj9xM3xt1spJbAefqX2zplCVc4T+njfuHC
lxOcgwLsnqa/H8l5iVqNxd0eJ4Dx/LHbb2+cdYXzXps2y/acjOect3baNs91
Amf/d9GFPgfuczYb8mPwmtuPYO3Rgnn3F8jhUqJ9i7vFBQiz/hjGv5OBb929
AF/5Z2zUyiLu/DgZDOjv9aFz83x8+7Gr9/F7UlDz+zH40/VPGH1iuN5uBymk
3JAe3z8mF1fMmXFVcU4CVgXd1Y6kvMcBbXyn+beUwKnZ05L0Kt+h6C8H4i8H
4i8H4i8H4i8H4i8H4i8H5i8X/fDI/PA9wi2TXIZK+fOxzZyrUReTZZz5/ch/
84UkX0jyhSRfSPKFJF9I8oUkX0jyhSxf/PeVevv4s21SOQecuRJcl5rGuWiC
6+Uog1ecPWrzM0ePesM5KTpAo0z2lrP9WMuuB4Qszgcrr3jAn2zO2idctxT2
/wCNV8V53+0uh7XnfRLtw9+i/ZNLakdvyOBa3yudT5u+Qbd2ZyI39ZdBGdbt
b3kgHZcGHh867a4UeriO0t7fMg3DMvfn9xsmhY9n2xe0dH2KMb12yC0fSWBW
4h009kzBR1tD2le6SeDDy0mH1HySUPTjA/HjA/HjA/HjA/HjA/Pji/0AyPoB
hA7bp7/fK+HP2/OC1SfUzZNx5r9//FdvJHoj0RuJ3kj0RqI3Er2R6c30N3+w
P2L8sFxVfsInPV8d8olzS3dj4z2peZyjrZ6OjzP7zLnjR8WOTM8CzpdODX1Z
e6SQc59lf01b5H3hnNDrljt0KAJli70D3gyWw6HjUXHr913DA/HYdkWKDCpl
eQ5VaZEYM+mboW7D+rDDV7P65+VFcKvEvPL4GymE/srr+7vwJDwNhY/9Zkrh
c0abuHWtb0BOuyWPXn6WgLzP5JerXiTCD9xzdckyCZg9HloZezcZ/k7DQ5oN
9zt5ftmy63sfgdjfAKS/AUh/A7D+hlcvdQb5/ZPw53fLTl1GDHKQc2b6Ej2R
6IlETyR6ItETiZ5I9ESmJ7+fqFg6PWDXN85fO78wX2RWzDl5Tq/n7rt+cD52
YK/Syewn58SFm23NR5dy7qLZLUBfvwzKNd48VO8igVW99ffOf/UMXlwb/Wtb
w/OI06vpQ3r7psH5uXebN6+UwD3D3vHXA9NBadZ7VMx0KYwaadC9T+hrmHfv
zGqHJCk82/Lp1I3dGQBrmh9JtpPBxIT45n2PZULzNjtTJjTcL2T82r479uw7
qH6pXfa+TAbTuy40cLieA+kS/2ZLPeXwav5gSVziBxD7QYD0gwDpBwHWDyL2
lyDrLwlatTKhdWMJ/33AauXayQ/TZZz5/v5fPZHoiURPJHoi0ROZnkzfVa87
uk1+peINFzyatkv8xTlILs0tP13OOWTG5XPJOyo47+iT47vb/zfnA4b6MM+n
Et5PjV9ww1sOP+ZNl70KzwW3iZXKnJcNepbccL9d/QluufSJ0Roug8cbGreJ
np8PHZ3XPOkaJwVHzUVlYemfYb/jle+TO0rhVESSsAYa6q97iWHAIQk0sWq2
Y9qFL+Br17XbKUMJSKJ8vYdaF4HYLwOkXwZYv4zYX4Osv2bN7fDDHlEy/vzP
9CF6INEDiR5I9ECiBzI9+PywvPruprKK8+LAKtet56s53y9wuj37RQ1n27Hy
Ln3LayHxwQkfyW45FGfeLO50oghcF33vV/ijYb1SRh/t7fod3ho4GI1xkYGa
4/ZxThXF4HMx6NPlKCkYFPr/G3msBMrGP401/yOBMNfeXh3blULgL4uwjZ4S
MG4T08O+phTE/iBg/UGfJ1XYv3zCfp9SrSdk/EjGj2T8yMbP4nGP1tTS8ajn
vL3PwSfw6A/nNw+67dw48B8Munra92+9DNJMPxhunvUL/HxlO973aViPt159
+9W7HK45zr5wZ5kUJugGR3nMqYAftYMeHT4pAROp1/J7c39Dx7vWn/1zguBF
fZd+3Rv0F/uXgPUvsfGR8SAZD7LxsPGNPfquElepseNB2elgosdsdc5JsZ7y
7+M1nOfmJdbMr5VBptXPnce7VcH3kDOv1DUank8i/IpsV1SDb/edF4/qSyFN
Q21I1MUaqH/jr+xvKoFnfiEH2v6oBbGfClg/VYl/hYnufSl/nzEbHxkPkvEg
Gw8b3yIvicMjiSZnVxfNRMktLee/Ry73ybskAYvW6ZcaD6+HlhqJT/c13N+c
MsroFxH5B0YsfDJ3zHMZDK7Nutfo318Q+7uA9Xex65HzIzs/f57Uq7s6c4KO
827B0DStsxwycqI8aoarOTvY3F78eK8ULF1cJ/uNVnd+t3bxvXtqEvC8Xub+
e6wG6xcD1i/Gn2/E87Hzv7948rh+Rz3nR11Hn+6kL4MHRc7BMfM1nS2bLqo8
WtOQn2/pReXxfDzIvs+Or9t412GvzMD58ZmrHdO9pDA6xaN4o5OqXtjn7Pu5
r7+PCkk1cj7fbajplob5Nytr4IVb+nqsfw1Y/xo7nn0/1P789YHTGvabs3Pu
x/sYOBvOUH+1M1sCvxrdGzkwiccH613Kjq+4qDqesf9P6+8bW7PfG0ydxX40
5P1o/7//C1n/l9ifhaw/S+yXQtYvdUIYu63xPjn0rJpy5/pgW9YPBKwfSOxf
QtK/hKx/STwe2fFivw+Sfh9k/T7set3Sb+TPkrYQ9NJtX0WvVsINz+ETm9nb
sn4SYP0kYr8Mkn4ZZP0y7PrsfGL/B5L+DyT9H8j6P9h4bk+WBFZgM0FtXO/3
t3YFQ5v0vpsS1rVg/QpI+hWQ9Csg6VdA1q8gxocsPjZedj12/Q7145aXBdow
fzd/f6Ton0fin0fin0fin0fin0fin0fmn2fjYddn45Fnd4ppe53rC5fSFKHX
A62F9ZBdceqAEg792Kd5eX8z5hfm7zsU/dtI/NtI/NtI/NtI/NtI/NtI/NvI
/NtivpDli8VDxo9s/CyeU42GBrsvsOQc9aB5rrWWldCr23M33SVK8N/Z5Hhf
LxvmPwXiP+Us+oOR+IOR+IOR+IOR+IOR+IOR+IOR+IOR+YNZfCQeZPGw+Kx8
XlUf9FHVe+2pKL2PH5sKT9/08huuDIbnY47YfD1lJWTFpVc31w2Bfbue/Js5
zpr5F4H4FzmLflMkflMkflMkflMkflMkflMkflMkflMkflNkflOxPpHVJ9OD
xI8sfqZH1RfXMGkXC84XHj/Qe7FVxfPOOyublVgILeUzvP/0DYZAnVQcN9NS
iFKrMdrfVgkXXcyih320FNoH7L3TwzQUcsI8Ff3mWAmiHw+IH4+z6G9E4m9E
4m9E4m9E4m9E4m9E5m8U6xlZPbP4SbxI4kUWL4tfzVkocf3UhPO0lqc/2XTn
6wdcrw9//W2zio2yVz+89cRc6NZl/nwoCIGWsvtRaNJUuLZ+WKTmJAW0mbTk
o+HdpoLoP+PvcxL9Z5xFPx4SPx4SPx4SPx4SPx4SPx4SPx4SPx4SPx4SPx4S
Px4yP544n5DMJ2TzielL9ESiJxI9kenJ9P06IfOAfD+f/3B5ffD0pxkqXn+k
V0uzpqp8Od37mOvloWLtr1ujj+9pIjgUptno3A6G9JH3vpZYWwifeq1K+vdF
Ae0MQlK6LrYQdm8xXlRjHgJ+qWNPLom3EEQ/FxA/FxA/F2fRP4fEP4fEP4fE
P4fEP4fEP4fEP4fEP4fEP4fEP4fEP4fEP4fEP4fMPyfOfyTzH8n8Rzb/Wf5I
vpDkC0m+kOQLWb5Y/jZUvPXNnmTK+c+45mWLQ1QsjZm9vPqOivW0ThUpylQc
MatovoWdql6aJNjnRU8zEz6svXBp9JpgGNZ62/C9r5oIR0JODZk4RwH/el2p
lpmZC9OOHnvtNUEJt4enX1gz0VywurZ/4WwIgQ1TKmbPabi/EP1ZQPxZQPxZ
nEV/HBJ/HBJ/HBJ/HBJ/HBJ/HBJ/HBJ/HBJ/HBJ/HBJ/HBJ/HDJ/nLi+IVnf
kK1vLH8kX0jyhSRfSPKFJF/I8sXyZ39p2MuBFiacc/tGPDMZquLdiRkPC1ao
eOQI2+Rbh1Vc82zx3e2PVHxh8vUEn98q9s6pv9G/jamwOGPApNguwfBaO7Xm
WYSZcO+m2+QtxcHwIn+M4XbBTGh2cJbH6IsKeJL0pOXEcjNhnf+qKU1WKCHl
+OieTeyaCM+nSz3fdwuBpIBHw954NRE6Ou3xOvMzBBKnj5qyP7yJIPrDgPjD
gPjDgPjDOIt+OyR+OyR+OyR+OyR+OyR+OyR+OyR+OyR+OyR+OyR+OyR+O2R+
O3E9RrIeI1mPka3HrB5I/pHkH0n+keQfSf6R5B9Z/lk9pFwef/b5BSPOa2Xt
5+bXqdjWs65ZtWtjzqmdX74xPKRi/7+nt7cuUnGH9M2jHfoZc04/5a45Rqni
LRs7JnpnGAuH/Mxzd1fLIe3u5fC2Yxvup7KdFa33B4NveFTzvPWmwjRY3vVy
XwVYee29eOKEqTAg+mD6oNcKSGwXMtj7ialgo5uy4ckaJcwp83/RosJUqF3y
q6WXaQjo3F0+O6eFmZD1vOWDgsshcC5sdtmhUWaC6JcD4pcD4pcD4pfjLPoN
kfgNkfgNkfgNkfgNkfgNkfgNkfgNkfgNkfkNxfUdyfqOZH1Hsr4jW99ZPZD8
I8k/kvwjyT+S/CPJP5L8I8s/q4cbimVfghvuBxnn9C4JdbqkYq1PK7v+rlRx
121lzy+AIedJA9eu9glR8aavFU2av1Rx1N71ca+sVfX8ZGi1V/hcI+HzynuX
prxpuJ9KqXKMMTERNj7sp1M+LRgu+Q4/mdHbRGjc6vLM7bnB0KrtThMtTxMh
en372C4LFLDj5fvNPf1NhH7PDxs++q4A9aDORbOOmgip7c18fFYrYU03P4+t
gokwNyDktlqVEvJzkpMS8k2E6td/zY5uDoHJ4SbdvuiYChFd1y3prxEKD/rP
PGTe2VQQ/YX8fUSiv5Cz6C/kLPoLOYt+TCR+TCR+TCR+TCR+TCR+TCR+TGR+
THH/QLJ/INk/kOwfSPYPJPsHsv2D1QupDyT1gaQ+kNQHkvpAUh9I6gNZfbB6
eTT0y8MnRXqchwZFLx/ScH/L+E6id5P49Sp2qGuW0C1RxVf6Zc46pWnAufP6
PVrNXVV88vqEc7t2qLhlmeEE/bcqPtjt8e8tLRoJ7uqmC5yuyaFtL52rq84a
CWZXq8+NtAuGP7OU/mEFRkL67Nyf4w8Fw9twveEn2zQWdpk86jO1sQKuxoca
3fVuLLgLlzfOlSogvMDg7dsjjQWzVfvvLq1UwHyzrSfKshoLaa22aK5booTB
YLSkkaWxsOPFApfAD0qwWratd/vJxsLELeMilO4h8OuA8Z/BO40F0+4O6TtS
QuDZgx0pXs+NBdF/CcR/CcR/CcR/yVn0oyLxoyLxoyLxoyLzo4r7CZL9BMl+
gmQ/QbKfINlPkOwnyPYTVi+kPpDUB5L6QFIfSOoDSX0gqQ8k9YGsPli9rFyy
XXtPlA5nkzbvY498V/HVrM4LGtYazu47NzS9FKDicpeUlLgUFe9RM/dDY1X9
946f0+GRl4pfr7z8Ni1ST3jnl6q57IMcas0MzcdNbST4hig3/xkZDO/GTK2Z
uaOR0PjgkN/bLgfDLfnpD8sfNhLOxtQtt7VSwKHE8uSAv42EobdiC68GKcC/
0jkmoq+hkPNkpfewIgVM675t29FlhsK67E6ZrycqYcCi7LUXow0F4+L8CQtu
KcEmsuPUxHeGwtn6o4+r2oRAXda6wammRsJQI6+hoeEhkG2W3Pa9i5GQ3cLs
tk1FCNwZY6L/Y4uRIPpBgfhBgfhBOYt+WiR+WiR+WiR+WiR+WiR+WmR+WnE/
QrIfIdmPkOxHSPYjJPsRkv0IyX6EZD9Cth+x+iL1hKSekNQTknpCUk9I6glJ
PSGrJ/78siBtzeQmWpzLHnv1GLJAxQ72n37YJ6h4047F520MtTkL5WWLdL1V
rO3pb1dxVcWutzQ+52qp5seOFuGRqZ46wuvtEdOO3W14/tIYvq1jnp7Q/Uqy
pHfrYLj5KXqvaVN9ISyt5uwjWTBsEzSP1o7WFwpKu6fNLAyG+cfnncwP0Bec
TRdU/XJRwKDA5PPPruoLR3oeaRlyXgFNZra9HlugL1RNTB/RorESvg2U3Tpm
bSBMWqO3/NoqJdyzyU9SjjUQLu0avGfUKyUcrBn6eJXEQDC47ns7p28IrM6M
SpsaayDMf3Uub/WBEHC5qZE5tMhASCrP1detCwHbfXM/dmlYD0T/KxD/KxD/
KxD/K2fR/4vE/4vE/4vM/yvuT0j2JyT7E5L9Ccn+hGR/QrI/IdmfkOxPSPYn
ZPsTfx76bz0hqSck9YSknpDUE5J6QlJPyOqJ/35nsuaKvF6d88ImheVnFmmo
6q/pNMenr1V8y/q5f4mzJuf85kPvml7UFGY86HKqvlAOA26+equ5U0dY2Vbv
ap/RwZDtPyHz9n0dQSr5fGfZ+WDYPDg1c221jrD3o/DopJECWmi4ZnXpqiuc
dTr6OmelAu4+SMnK99YVbh/emGuergDv0GHvDu/WFZ7VeBS79VHCPzfh3aSH
usJHz17V8n1KOGHilN2oTlf4FdtYK7FaCUNeJ2Qnd9MTtM2/G/+eFgJ5+x1y
Ns3VE6zXPGxmnxgCsunXc3rv0xO6pkV3mN8qFNq16vH++2M9QfTPAvHPAvHP
chb9xkj8xkj8xkj8xkj8xkj8xkj8xkj8xkj8xsj8xuJ+h2S/Q7LfIdnvkOx3
SPY7JPsdkv0OyX6HZL9Dst8h2+/475H/rT8k9Yek/pDUH7L6Y/W4LnFgy/F3
/yLjj/tMVxhaqame38Zrjy1LU3En3ZouGaHqQofhhwdvuSSHUsdZ2z8Yagme
01+P87IMBpOEcR3Mh2sJyjVG3j2DgqHnAMDRm7SEm6EjVxoUBcPE2909t1zT
Er6c2LIlf6IC1gyy/XmjSEuwjI/ffueWAnYlmii/2WoLI1+UHd/bVgnXB6u3
svXSFtYXdr6yYqsSXmFZnMd2beHUn3nCqN9KqHDOGxeeoi28MT+aZjsrBMzv
pRcKf7QFra4ZuTUN97d9hyUHVvbREUR/Ln//lOjP5Sz6lZH4lZH4lZH4lZH4
lZH4lZH4lZH5lcX9Ccn+hGR/QrI/IdmfkOxPSPYnJPsTkv0Jyf6EZH9Csj8h
259YPZH6QVI/SOoHWf0MG5B23k4nGMynDFI78VpdaDnknsfVhnox991wy85C
Q6gZdePfwLoG3nXD96KHhvB63OmYlHUKML9S2q3PPg3hsseBSRNLG/h516Jb
GRpC6IywP9kNzz/mxYuih1hqCj7zNp9ZUNDABqdmPvLUFAYvWTGxzLuhPjp+
shx/QFOwXj27btO7ELAY2SL9TaamIPp1gfh1OYv+ZCT+ZCT+ZCT+ZCT+ZCT+
ZCT+ZGT+ZHF/QLI/INkfkOwPSPYHJPsDkv0Byf6AZH9Asj8g2R+Q7A/I9ge2
XpzKWHH1Rn0VX19WRHz2bvrzN57SC1//444c0gwdtads/4uKA02frZwdDF1C
02eHDPyHCztGtf6lqQCF9oo7t778Q5d4ez/fMwooFbS2Vo5WEzq5JDyrdFVC
iy3pCcYn1ASDzOFtNpYowdXpxJeOlWrC94VpfnU7Q2BD3XKLoW7qgujfBeLf
5Sz6kZH4kZH4kZH4kZH4kZH4kZH4kZH4kZH5kcX1FMl6imQ9RbKeIllPkayn
SNZTJOspkvUUyXqKZD1Ftp6y+Uzyiyy/fP9Qjlp/YlYF53FD9EZHLCrnfKDu
UTP/Nb8458WGlizYXMa56yrXpEmKUjycn/cwflUwFHhFm+ZtqUXbK1+PWygV
YDv8bgf9U3V4enOJ35qjSpjePcupx5N67DK6YvyL6yGwz6ZikufPPyj6fYH4
fTmL/mYk/mYk/mYk/mYk/mYk/mYk/mYk/mYk/mZk/mZxfUSyPiJZH5Gsj0jW
RyTrI5L1Ecn6iGR9RLY+8vX8v/lEkk8k+USST2T5ZPlN6KC7ruu8n5wHG8HI
N/olnJN/rbcMvFLM2SXz0lc7z++cnycWJrz4U8R5UnTL8A0nv3LOCpkyo/WY
L7ggMTrNb58Cxr8Z9WTl10oU/cf8/UiiXxqJXxqJXxqJXxqJXxqJXxqJXxqZ
X1pc/5Csf0jWPyTrH5L1D8n6h2T9Q7b+Mf2J3kj0RqI3Er2R6I1Eb2R6M/0H
uHfQzNIq5DyqvO2GX/mfOU/eY/ujUXI+5zl9W8xtH5Wn2i8yrN8OlnzivMmv
qZvX7FzOxj3tpPmBHzh3XNtqWVOnHM5DYq2mjK7LwhaFh6atsWl4/vbQFAbc
KMfMwE8+aq+DoXhqhV/GuDIU/dbA/Nai3xuJ3xuJ3xuJ3xuJ3xuJ3xuZ31tc
z5CsZ0jWMyTrGbL1jOlN9EWiLxJ9keiLRF8k+iLRF4m+yPRlemtcf+rYLOst
59MJHdrNSHzD2VWQmRyNfMW5JOVj/fvgl5zbHvZLd3r9nPOSs93P45EnnK/G
fpENmZ/Cufre8RnJ9vc4bzlxeUlY8W2UKXemRA8Pgetmx7be6lCCz1NKNgwf
poQlim4bo/SL0VrHrUvBEAW0qb07P+x7Ec4bEfM+2DkYspaPd1+T+gVF/zsS
/zsS/zsS/zsS/zsy/7u4/iBbf5h+RC8keiHRC4leSPRCohcSvZDohUwvpt+E
a6tmdV9ynbPT8LwuxcIpzsu2b11aGCvlbFLjWFz29AAw/t68mXLpxoucT7c0
Mlw58ibnt5e2Tu6YhpzlrRTPS7ve53z0y4M1qasfQXSy3ZepDfeHf+/d+p1o
UYhZZd7r7tkHg9+lqQkf7QrQ2PagZpfjwVB6sHqzer/POGJc+s7dJgpYErzf
ue3ofNy0uZFtvUQB+asctEZMy8Or54Zf8ilXwIwZbx4uWPoJv2QGDEr1UULG
KN/wkM252EL35pO+GUo4vsDu2ORmH3FS31KvY6NCYJeTT/sDTu9RMa/TF52E
ENhpHnUh2zsbxX4AYP0AYr8Bkn4DJP0GSPoNkPUbiOsTkvUJ2frE8kXygyQ/
SPKDJD9I8oMkP0jygyQ/yPLD8vV3TlJMdMUzzkn9Rr4f9DCNs0w4X9DB/BXn
ES6mJWZz3nDWTVtf+efiW86PPXP+fq3N4hz+cYju61E5nGHhGWPc8wHsp7eK
0GsRCgtd7/c+viELJxZoBNwJCAGttyVae7IycN3KwmWrPijhxDzrjJABrxue
cx/PaAdKGFQ67EzA4ZeYKLvolnlcAVdrcko/V6dirtHOQVvVFPDNrNfu57ce
odYB367Oc4KhbVdl3/jNydihjVfziiQ5xIfFXx4WcAfFfg0k/RpI+jWQ9WuI
6xGS9QjJeoRkPUK2HjH9id5I9EaiNxK9keiNRG8keiPTm+nfTJp7M21LLuco
2V2H2amfOHcKPhL70yaf8xWFf58tiz5zdgjxut44roBzYqhDr2OaXzgPDze/
aj/xK7xcZ2STUxUCZq0v3B0XHYc6ndKW75wZAt3gRufyyrM4MGdX0shkJeSU
Os9ue1SKq7Z7WNR3VEJQRIff9yYch9NDrRZf3aaA7M+HC7Xrr0L273d3FlQE
w5TCH8bZbe+AacxRk+bTgqGo/HjzzPbJMHLGbJ+X2LBeVbhcvdf/EYj9MUj6
Y5D0xyDrjxHXKyTrFZL1Csl6hWS9QrJeIVmvkKxXSNYrJOsVsvWK5ZPkD0n+
kOQPSf6Q5A9J/pDlj+Xzd+N/k84eL+KcdU86IKPjd1X+1+u01rpWzDmyc5hu
r4ElnIM/GJV43//Juc9jl28pp0s520WHvZ+5tAzMr/kHTbgfArMuzI/TevgM
3i6qrtnRJgTaZXS7m2v4Eg61Wr/2ZZASrDM6t4a4VzAzo7zY9KMCGmfYyY96
Z4BtxOoF7k4K0Mxo86VOLwvyh/38uOtwMFS/aek67Vo2nKtdNvVVjRzev7G5
GD/9A4j9TUj6m5D1N4nrE5L1Ccn6hGR9QrI+IVmfkKxPSNYnZOsTywfRH4n+
SPRHoj8S/ZHoj0x/lo/1KzRGSyf84jzg/GP7GChX7RdfdpildavgfK+dV1Vl
i9+clXNa5bQwqgSjI9J5R1Mb6ifvYCPtdblwq2jny0OzgiG21cdOi05/goWO
kXDgZzCsm9HO5enbPDAPvnJxb5AC+h5cvKCb/mdISsdmu02V8PvNJfnOAQWw
wvZF6I4oJcSaVURVLC2EZis+VEX0DoF14/sneR79Ao9u/5gf3lA/fbcGfrz1
/CuI/WfI+s/E9QjJeoRkPUKyHiFZj5CsR0jWIyTrEbL1iOlN9EWiLxJ9keiL
TF+m94t4330uras4q4ccDwgaU825t+cTn/h1NZwX2P0eU3q8FiI9DDpEfAhp
eB7vOOWq/TcwfGZ4yMYoBMaEDbPPLPwOfkONjc4OVMLYQbO0/h3/AXnxpkF9
lyhgQsmG7PZTf4Jbd/PyeweCoVPa6Kl2oaVw81TTBRMeyqFzp7f3E+aXgdjP
h6yfT5zfSOY3kvmNZH4jmd9I5jeS+Y1sfjO9iD5I9EGiDzJ9mF4jP7tttyqv
U61XoH24x4o/nI0PJZ52KfoLxXPSfG8WhsDuq+1sDLPLoFdU1Grbb0pYqPX8
WeOCX7Ahz3dF6A8FDPT022L6sxzuthm19FdpMDQ+Z9vLvKYCtOZZL5peIYe8
+sefm2pWgtjfiKy/UZxPSOYTkvmEZD4hmU9I5hOS+YRkPiGbT0wfogcSPZDp
wfRZvNygv+Cs5szvH5JMHMb0VeesYWHZO6OThrPl+Tm5hwcGQ5PhLULQvAoK
U6MjHw9TwI3oPwcrO1dDXGnB3KoxSvDQ/HDefkgNBDfp2K795BConHs30cez
FsT+T2T9n2J9I6lvJPWNpL6R1DeS+kZW3yxeEh+S+JDFx+J99XD07bVTNDnP
k4zdrtir5WxoO63nlZchkBnp++dJWB2orR6C0hFKSNOzttfu+ge+JXUc65EQ
DK9WJs6AVF5vSOoNSb0hqTck9Yas3th4yfiQjY+NV3tav9TfHXScj7i2WNDP
OBRi3MdPnN9IzTmsE2y91bBe99yX5HzRUt3ZT2/OtUHmwZCQ1bvH77Y8v0jy
iyS/SPKLLL9sPOz6bDw7l9vOmf9H1/lBkxk5XU4oYZzVtiFmvTWdQyMdjMr1
gsHj0lL7sTu4vkj0RaIvMn3Z9dj5+e8by45/6jrVwLnyodHK/YICng9KXtLb
WIf1EwPrJxb1QaIPEn2Q6cN/DxDPz5/Hzh1t/+2MkXN7VxPFpGIl3OrSeuyD
tzxeJPEii5c/X4jHhx5SL1OoNzwPZ558rt6bjx/Z+Nn1Wh8umyPdb+q89sj5
vJ62CliWM35Qzj5+fWTXZ+dn3xfPj+z82xdV+F8/JgeTcv8ad9X5kJ1P/BzZ
51Vnis/ltAuFE49GfWja0lYQGRmHvlygOS42hL//k31/0dNrvs37tBAM2zhl
/W3IJ3ufJzuefS4eD/T4WXmbxxj7N2PHAz2efc6+3/P++y3zHWyEQbeHj7rf
N1Tsv2khfBlhk/vVMoS/T4Udz77Pjh87MrB5k37WgmuW2+AJxQr+/gr2ffY5
+/5p71H5k+P4eCDoVca3095W7Hq8f1bpbiPZY6ng7yew01kg1ZKHcBbHi2y8
7Hrk/MjOz66n2cyg/JFhU87uO9RrzHaq+IR2zd8ZFpYsHt7P+ko+um2KMpj/
//2aORO9bRVKzux65PxIzo/s/Ox6fo4zL1WlmXMua2/r6NnfgvNy83yMi7Rg
egDRg3N/7z33Yv7K+f+ll1qVjpp2UcH5TPqYVIMZIZzZeMj1kVwf2fXZeJ53
3PW6+g2vB3hUIxya3kk1/ntPfs6+u9mc6QVEL84JETajOx0M5v/H3SPzeuZO
YyXnM23GLqoNDuHMxkOuj+T6yK7PxpPwudGjDht4PUK2T/O9mbdV/Pdz17mh
/1RsO9+p+4BhqviGFYyt/6ZoItxs0vjRkYpQ3n8v6g1EbyB6cz56zqS9wjZY
9f/V1rYDjVcrOA8M7T7xQJKSc2j14IWtzUI5s/hIPEjiQRIPkniQxcPiuxjd
/t6dGaacf44JTXqxR8U9K4qFvGcq9j0yQfitpdIrbvgN1HMyEy5sDrmZuyCU
9/uL+QWSXyD55by9Iqw+rOH+hPXHRGc9vAjpCs4372p5VzQK4cziIeNHMn4k
40cyfmTj5/X9+sOuH3p8PsOShM3Cnn4q1j5mUzJwkYpPSOOb5e9X8aCFU0aH
PVRx5piK9T2rVLy2x66TmXamwhjLt+brHm7l651YH0DqA0h9AKkPzkMShoXk
5cj5/0Nv830y+Y6hgnN294mt9w1Scu74/e2PlctCOIv1zd8fyOfbf/VAogcS
PZDogUQPJHog04Pps9jY7NqgFL4+QYLhuocfrBtz1jfIzAlarmJP3YG/2iSp
+IzWMd0H5sacq9TVWyxcpOJR/+b10r9jLMyKmXNL2S2Mr+/XBuz6MaPtNs5i
PQKpRyD1yLmyOj69+mIw///n1Yn9X9Z8VHAultx6UWsawlmcL/x9ekwPEj+S
+JHEjyR+JPEjiR9Z/EyPfQf/3LP35usrfA/3aLrnvIqdAy8urq1S8d5V2omz
hxty/jZ3psnDHSp29oidZ/9exXtHGd3c3UmVz+/95xvUrjMSvqzZddQoMJzv
XxYXa3NOxmzjLNYzkHoGUs9A6pmzTW+rZt3y5Pz/l9XDVtj7tFFw/pp7Hw7N
VXJ+7tjMPS0qhLM4P//n/ofohUQvJHoh0QuJXkj0QqIXMr2Yfs3CUt1am+lz
Lt+59kv4dBU/O2gtrTyp4pOR2HxOiYoDYubffOpowNnjaiN3B4mKuyVcLT7x
RMU6SZ7KRuaNBLs8ux6OkaF8/14d+qXsV7+tnMX6B1L/QOqf84wTyVNMzgTz
/0eeYBRw55CGkvNwf4c27WeFcBbnK5L5+j/3m0QfJPog0QeJPkj0QaIPEn2Q
6cP0Gtiq5PCIFToq/dVWLtyRoGKjvJ+9srV0Vftp8qq/7Seo+P3JsserDqt4
pGLN3tuFKr68sHy2Ti9+PwBWo327TgxQsaTz76rDj/SE39FWPjfHhvH7D8Xl
Z7++btzK2ep2kMTm9DbO4nwBMl+AzBcg84Vz14++G5OGB/P/Jw48/WBG+RMF
57TlTZ3bTwxRvR/o/89/JPOfM9OX6IlETyR6ItETiZ5I9ESiJxI9kenJ9L06
4fSn1q21OAuP2/xZvk7FL4Yet7r1WMUfbjfro9NSm/OPPgfGu69Rcf1F86XH
UlRs2GGn4puNjnAuvd2b3H5h/P4o4oCGt7fVVs6rZuV+fV8VwVmcT0DmE5D5
xPlqgceM3vOC+f8BK9N8ZpbaKTnPur121sVvIZzF+Y9k/v/P8w/RB4k+SPRB
og8SfZDog0wfplflLFlS+El1zhMudPjbxUSD87mapwOebVKx5qhVfsu+qHjm
HvMbhpM0Vfezn+JLL9zVFMpWLdP5ezOM31/tsu3bIm/uVs590v70TjHaxlms
fyD1D6T+OR8b2EUZOiaY//9ut4kjJH98lJzF+Ytk/iKZv//zPEf0QKIHEj2Q
6IFED2R6MH06jTp/d6bjP+TrV82hS8fGqPHPJ43PDdhWpybEpCS21h0Xyu+P
DmzUrU9+G8ZZ0XViRtCcrZyXfjx0xel7BGexPoHUJ5D65Ozk9PN6zzgF//9b
cf4gmT9I5s//PF+S+JDEhyw+Fu9cn9/nh5nUY6cpod1NE0L5/UeczurYtr3C
OQ+76TXQ4fxWzi8WOie5tNvGWawHIPXAuXPb1bO0Piv4/8GK9YmkPpHU5/88
P7LxsvF/Prmv/NC2as5uSxyNmrWqxOi6X3/0xoTy/Vqr02mJ970wzj5TpmrH
9d/K+YHMMNTwagRnMR/cz9x50texymAl/39VsT6Q1AeS+kBSH//z/EfGj2z8
/Pkh5cC1we4VnKNCUy+PH1nOOcxN4+LsAb84rzV2PLe6Wxnn6elLz0jblKK9
89+cZY3CVPvfPDufc9vDOa9Ujvv+pUkEZ5Pz69e0P7CNs5g/7u/Nunku8s4O
9nyWC2L9IKkfJPWDpH448+eF/8aLJF4k8SKJF1m8fD8rT4o8I5RwPjPD85iV
+w/OgQ+KD4Xmf+c8pZt0f63vN872+y33LNUp4qytdnFHzv4vWNnyxIAJb0P5
fvR5iMMzgw3hnF/5PJv5wCqCs1g/3B97MjhHV3JFzt/PIdYrknpFUq9I6pUz
35/+Gy+SeJHEiyReJPEii5fF/2C0Q7vS3oWc3TfeO9xdu4Dzx7PjmqzMyOe8
LPNd2KUzeZxrdBdqlGz4xFnhWL7R3jWXc4fnf/OyHD5wnmhvme6VlY0nBycM
v1IdyvefJr9ej37yMJyz9FTpuM/7IjiL9cn9p2L9I6l/JPWPpP45Mz1I/Eji
RxI/kviRxI8kfiTxI4uf6RGrMXepVmAW50aCse89t7ec5wQkbg5q9obzzQFL
gwd/S+dsVG21rT4+jXPKkgj7dcapnNcUfB1cduER55azh09Y7nqf855YSE5/
gfh3z5Onl8rD+P4VNfrS+x86EZzF+gZW3+J8QTJfkMwXzix+Ei+SeJHEiyRe
JPEiiRdJvEjiRRYvi1/NvXm1qc5NzrN7/Am8NucC56CNsmbSFXs5y7MLI5Ke
hQNjaefY15FHz3I2G18dpd8ulnOe3r7pQ2sSOU/9ZB3mtDCZ85C7iwqzXj6E
VxqnLnpHhPL9tardyKkL1bZybj7qi9bKtds4i/MHyfxBMn84s/hJvEjiRRIv
kniRxIskXiTxIokXWbws/sL80TdnrHjG+YnPy16j96Vxjnz7R9/ndzrnDa6d
PwVOfsN5fOKU+IPX33K26yHbfsPsHeeSqMsLXqzO4XzfIsfpW9oHeP9wf1UH
11B+P9CucEi29pCtnMX5gGQ+cGbxkPEjGT+S8SMZP5LxIxk/kvEjGz9fH7ov
cko+n8u57Imd9J5GHmfJgoKUpKn5nE01TjZKuvKZc9TRuRME3ULOvfq33ouz
vnBOfv0x627sV7jw/dOmAw5h/H6hs0P9D+tPEZzF+kVSv0jqV/U5m+//HT+S
8SMZP5LxIxk/kvEjGz+Lx3PZuu1NWn/jbG6dMeTUje+cXz5wqHBw+cF525r9
px9ll3A+bby560XHUs7aCy5or1cvg8gr7WesKwxX9cv8//pCUl+c2fjIeJCM
B8l4kIwHyXiQjYeNb6ykstG3NyoWsu8kGz/9xbm3g2xTX6FcFd+O0b2nx1Zw
tvlu/D3o3G84bD2jU471Vr7/ivWApB44s/GQ6yO5PpLrI7k+suuz8Tze++dB
/MVKztZryh60/FjFedG4ggdykxrO8Z2zHnwbUguHJqzIz4gN5/uXmC9+/8+u
R86P5PxIzo/s/Ox6x8da9Twlr+NsYehfu0/vD+c9T7KTQ7b+halLV1+YfSic
++NFffn9Nzs/OR+S8yE7Hzt//2Whb48bqDkz1u0yM+WuljrnN0U9Yt//VXdu
pLEgrVU/9rxbyfTh96/s/OR8SM6H7Hzs/K/6nY7a116Ts4DbTNKWajkv8+vy
JfP5VmDv/xHj5+8LYOcjxyM7nt9P2vrnzqvVdu423M4lrDW7X1Fj8fD3TfH7
L/H77PgJKZnV41J12Xj4+4jY99nn7PtttAZOm9nJgF0P2fXY99nn7PshP8s7
BQUY8c8Jg+bhZzEKOfdjIGNzz3UzL58Mx1ODrJfdM7UVRAbGcYfP31rWMRT9
3TxSq3q3EGoDPtrueB2Bs581KTik0YJ9DuzzRTZ3xy9/EI7XVn3JSJnZjH0f
2PdvCl0GNZaFY+vVjc1HNLcR5PsGOKvFbYPaAe9G2lW3YscDOz76W7fH38Zs
RWH+sPqZ5tbs+8i+L54P2Pkyj/1Ut2sWjknHPj3ecNxSKF/f4XRcdASa3N6+
amQXK3Y+YOfzPrBfstMjFF2CHyRtMWgq+N6yvhI+NhyTK/NOtfFrKoTkHP4Q
PCICnRaphT3Ib8rHq1uWfNfrd3Nh+tKwSz8G74ChO8a2MPrWil0fyPWBXf9b
Qi/7k31C0fKp+9beaeZCk8r1D15hGN6/PEZnXnsLYUSv2zM1G+L13TM8aJe/
heC34t/vXhkR2HajU23SCwseP7s+G88Ms9gbIT2asXiAxAMkHmDxvE91Pfha
NwxPZ76eoXjSRBhxwfHxxCHhONr59C7rxubCxbB2Nc/9t2LxGb9HFyaaCxaL
TTu53YjA7caj/8Jecz4edn02Hk27E82+F1mzeIHECyReIPECizdgxCB944UN
839qift5XzOhi4Xn5OXzwlDn/5H11VFRft/XdDcoqCi2IHYHehAMLEQlTCzs
7sJWlJ4ZGNJW+CgmGKgI54KJBRaKKIqkKIiACoLystbLvbO+5/fnXjPzPPfs
vc8+94Hh4lJ0w/icCcsuWHvs8Rx/VBuT22ZLngk7eDWg1GZWAKoOz9qfa27K
+u//r/+haYGo3P9Z6UhnU/Z5atruItcgVOp23+XcflOuH3L9eD18/bye58PO
vthWZsGGt7gxatFpKRzb3GLf8WeWnD8g/AHhDwh/wPl7ox5j1yPFF/d5rkgF
V2MmCVuhYR3oh7kN+o4fdhuzsV36Zbab5Y+DT1y6u+2CMVO+URfZyjYAQx0m
j7Z4Z8xuOd1Z0OxPAH7Pr3xwTcOErcv2626YHojjDoSOndq3ka9lU35rNT5/
xnQe8Lhijomoj9fD63tZO3eyupe5wKWJJtVRLSyY85EgZ10nCcyOGa+ypW0r
rgcQPYDoAUQPIHoA0QO4Hv0GFecsHeWLFVpGY9U0jdjMaY+Urat88Ze3XvHm
bkZs75YLXYqO+2F9hdaBr5ONWFyEZOJpZ39UWajeYc5mI/b8xvr18+v9UTtb
OfXFYSNW+9Y9sm1cABpO/Oc5Os2Ita0djLkegdg89U/9zWIj5tSideFh9SC0
7P87qru+MVs9WEl35pUg7HC2atCJPsaCL8IPcn44X7K7FSf8hinyYca6JZvW
PW7O9lnbbGvRQgI+6eVFCe9bcL2B6A1EbyB6A9EbiN5A9Aau944jiRfrNvhi
1O6+gzve1metlM2OttD1wwEWPf7k1Ouzm15rAgee8MMXl6yTQoYZsKkPn3i7
DfTHFWM6eI/facAqbG1WrH/qj1ofWw9TRQMWFHxgpnRBAJ7eZPHvVoMB61aV
N+5SbQDaG5jiOntDlu4+fMjT4EB8H6O/u+seQ7boVpTN105BuGWY1ojPqYa8
f5D3D+eT8IecP87nq+SZnjc+ibwBPZ9dEWddRB7CSOdTL6JYM7ZEq+Moh0gJ
mGWN7Hw7y4KFXi+ZyZgMihrW5nlFtuD+AuIvIP4C4i8g/gLiLyD+AuIvIP4C
7q831utWDl7ni+cG750W6KrL5ju36Ha08fk6YuHN+zuCdFn5elaqsssPD0gr
+q16qMu2Ri4+u1jdH9cldznlqaLH1NBgyRN/f5zzxdN4kp0ekxRc69zbJAAn
NAvbBZv0mKXO7EJ5RAAOHvG0rOdlPfZfT7XTf9oEYueVarPaluqxPm7n5s+J
CUTTyKGPjDrqs5RtU9rdtW3Mx3vrBil76rOxx2s/WicEYVnF2dgf4fo8D5Dn
AdeL6INEH+T6CP12jKuXZ5oq8udha6+fNgp9o8x+PHbdZ8b+FE6JK4oKho2F
Kz9FzDRntS9mWHXYLIVP3g4vsn+Yc38D8TcQfwPxNxB/A/E3EH8D8TcQfwP3
d9tZEpND0b7o/OP2m58NWiwhf4F+nxZ+2F/636v2A7TZyOUDtd6H+aFlb9nz
SSu0WValjqqPWWN+Pfd+5n1Smy3Zlvu3p8wfv6xZ/PjsW232RzmhJtswADOM
pjzMMtBhAb4HqvYFBuD1y3b3VEfpsDbG08u76wbiYZcuab2267D4iG5f3hwK
xH0Vxjg7Xoc5tlUq2KMRhEsl9Ul+xTos67+Xubb7g9ClV/GNxNa6PJ+Q55PQ
73/1QaIPcn24Xgtf2unMPi3mCxRKJho9/6bAXs6ezUf1V+hdoLva8uYOU6Yy
zefq91fBEKqz/eqpPs3Z3Iyze5z6S2F17TGTJf81ZynrjGxa7JbB+JK7a7pZ
mvN+AdIvQPoFSL8A6Rcg/QKkX4D0C5B+AdIvQPoFeL/IAyU/nvf2xbnKtw/W
L9dgti32StMu+KLSoIHDl5/QYKmn1/e+YuOHx1clVGdnaTDXXgufn4rxw+Ex
3c856Wmy0iT3taHt/DE358y8xBGabPcYJ+MDR/xxp0lHi86bNVnzl4PjNzY+
v7UZe+xZ6HlNdt7TdvIieQCm7Gp5QPWzJnMotfzhbhyIs6/Lh64z12JvNxpI
xwQG4t9vRpWfJmixVcpKvQdpB+HhDgFnJu3VYmqBPzKtDwSh3QzNOSmJWjxP
keQp8jzlfiD6I9Efif7I9Rd+iKyx7r5KzFt4sD87wChOgeNW36qoKlTgwBnR
rm/aKfy1dpT3jVuzTdjP8H6dx5sEg9e9XtLmH8zYojFaNzYHSOBerVry0UHN
2AuHX+/Tg6XQpUd2SefQZmz48AJlyxAZHJp/wezS92a8f4H0L5D+BdK/QPoX
SP8C6V8g/Qukf4H0L5D+Bd6/I52SZAOm+WKLHtuXdGiuxg7ZqNh+eOeLplHv
7mxyVmNPdMbe2TfbDw00hlg98lFjRt+CZ3b95Ida6yK3tUY15vo0qypzfmP+
5Na8XvNbjUVcbB2wudAf/46d1vtuT3WWE+zVsc2SAPx9LTHAfIk6s1p77vbd
0gCsbGdesuy4Ops/pdJ1+cpA/Ba4yTHlrTqL7Tu4zLgiEItrXx81NtZgRWa7
D9xYF4SfFvb/4zVWg+c5kjxHnufCH//rByR+QOIHJH5A7gfhj8mqpjoqRgIv
hl7O9/op8Ozus313L1bgqa387g6NUuCx2okNv54osP3v/CEJDQo8oNBo08rG
eT4nyPfkl4RgcDnbtY3dfVOWENFH/i9WAl6uJ3Y+bHwe6Les7fRDG6SwpcH8
o6uHGYsfatDaxEEGvnFBkHfMjOcFkLwAkhdA8gJIXgDJCyB5ASQvgOQFkLwA
khdA8gJ4XryKOefeofH5tnzczMCex5VZWceNRh6PfFE90OlKxSdlpnF6+CO/
uY3zL6N/dnw7FWbVQWt/yi8/7GvcoWHdfBU26OTzYZUB/jhuqlGnfqdU2OR2
0b87dQjAefK/437mq7Blx73ip98MwC1vStdc76jK9ln1WB44qfF5tMXbsM0L
Vdnho787phYGYuzMe7cHxaqy661Tc6u3B2HKkYTPtUWqfN4gmTdI5g3yeSP8
9L/+QeIfJP5B4h8k/kHiH+T+4X4y6B+7/tp3fYF37wj6Mt3JQODKe5vm/Duu
wF4Gc16frFXgLPcx48dMMRTY6VjP1K9xhszjjaZ3eGYwTE/5nDkqwoTp+Ea8
3RsogVtmtsfDXpiwpZ27V93sI4WWy9evLtYzZQ/vpOr/eCOF7alJwweNMWWd
57lbW++QQY65moHvHlOeP0DyB0j+AMkfIPkDJH+A5A+Q/AGSP0DyB0j+AM+f
wtU7/9ZE+OJz/xb/7Xv0D39end16xyw/NHLv1cNifQOq/7EbptzWH60lp2Zk
6SuxZmA5+0C+Pzr97HG07Xwl1ml/nbf2fwG4eMatvGXXlVj/9HeHA5cF4kEc
1emajjIbZXDrtnGPIIzt+HxJg6cyn0dI5hGSeYRkHiGfR9wfxA9I/IDED0j8
gMQPyP3A/fH6unXRgwW6Ag/bOFHidFWBY/quG5KupiewfmVYwVg3Bd54OSno
UYwC5676NGj8LwUe3V09//FohZ8vfbUJnNC4P7o6orkKsGDYlRVo1Wu+Mau4
qZo+cbEE1uNljWKpMVOfWm/kXS6BJWdelh1JNWYtv1VPi9sohVnSX69cfxiz
XgfKjr+tl8LkbS1u6zbm/6g2RSUa+2UwaoHdqTQXE55HQPIISB4BySMgeQQk
j4DkEZA8ApJHQPIIeB49a36xasp5X1RdneqyyOAPSgt2rDlb4ofGkevquljV
oWvCxLKGjgFodadD7Jee9Wixu/Uy93mB2L3slcs5+7+YM7Gs6PyRIBxq7lO3
YvI/bJo/SOYPkvmDZP4gnz/cH8QPSPyAxA9I/IDED0j8gMQPyP3A/XFLNbXt
lDotgZO3nimwcNIWmH0PPvMxVIHvLNy8IjZPge/nePZa2UNH4PTJo6v7blfg
Jw+63/jzQIEzhjXzTjXTZZvVq6vNsXG+J215GqVsxNp8v7/Z6UQwaDwaouZj
Y8QWfJuw4/YICTx5Wz9k7WQjNnDe9ZRXCRKQFqesnbXViOlkWSmVdZCC+6/d
Z8acMGK543xHqMulYKnu+LFPuhGLx8q9rTVk8NlUvXmbH0bsQL9Zd/tvlsF/
7R9M0G5hzPMJSD4ByScg+QQkn4DkE5B8Ap5Pi9bIqpOK/NBio+OleJdf2DQf
kMwHJPMByXxAMh+QzweuL9ETiZ5I9ESiJxI9keiJRE/kenJ9/S31KgcFaAjc
T+vFwr7vFPhDVXh2d2tNgX0+zp5ovUmBez7ukNr+rgK/vf6lX2sThT/3nLx0
xnyuAncN2mhpclGLlSxcfbFuXTAY7bGum/hen71TSp14p6UEXv1bmVHT1oAx
53F3tbwlEOF95dSphQYs9vDLIc4fJDDrT81m5zgDFlA6Kz5kuBTabRk+obbc
gK0dVNQl+5gUCn/ua3u6b+M891l9tI2yDOLWp1c7bzFkdq9qzLzmy2DVD4P0
2tuGPF+A5AuQfAGSL0DyBXi+vM1zVNJv3G9tL4i3nxhehUusb9fuP+qLnV99
jS5cUoFNeY4kz5HkOZI8R5LnSPIceZ5zfYmeSPREoicSPZHoiURPJHoi15Pr
a5T45m5ePzXF7wc+T+ti4q/AMoN3vg55Cjx1yMxv6waqC2y26L3zqUAFzpLO
jn+Zr8Dy5FxTtSEazKkwfvb2NsFQ+07ZxGyaLjsxcVHUkcfBsCAq2KuXXJf9
nRH4dY6dBJ5Ob5044YUuswku1v4hk8DAFue0lxrqMfc7I6z3fpHAibeDZh2Y
oMf2/o4ebWovBd2I+xdP+Oqxi7a/vE6HSWGjh6tyyn09ljPHZV//Mil8bP55
6jtVfaYeGnfivqMMxmStjv1lr8/6PFRjHlEyiJf/rTHZqc/zA3h+JBd9SLK5
5IvGRocd9hh/x+PdZ8CXiX64rHZKCTaU4b4NWWlnvvlh2mftoH9l33BR0pTR
S/z9sdUT1nfY+684ViUjvUvXAFx/bXP29kel2G3s+InFDwPwydEeu27d+IJG
kgeZsYsDseOhwo61sSVYneXoukgjCHesPfxooLwY37RmbzrFNM6vGVPXbNpX
hE15jiTPkeQ5kjxHkudI8hxJniPJc+R5zv1D/ILEL0j8gsQvSPyCxC/I/cL9
83SlpfbuW8qK59cn0S82dFYR+F7XVoeXyhR4hG/UQs9/Cpxc3KLn1GWqAg8e
HVkzJkuVVV6dt2CmeTBEdF/+wea7Fitz/peoeSMYBh5Lt//URZtt2DBRY0Y3
CWQZWZ8Om6vN1qZG97rcmG8b9/poTozUZqsMSmdoPJWAWXXBMtUX2mzFzEEH
ZrWWwpWFjs9u6uiwpWd8LiWslMKUNyd6r3HUYYt/vsrWSpHCDycleWdvHebl
0EFtjoEMJLc8a95f1WHzg9f2uOYpg57dkmeGlOmwOe9xmu4lGWQcaYVjO+uy
prwCklfA86pEja3Ufx+Ib9OzRgWVF6CD5fzkgSUBWOc3YabJuHw80ldNf361
P7aZkLYmLCYPf4+LnRWg5I8j9Af5tFT+hNPmO52/rueH7w/PHDjs5ntsynsk
eY8k75HkPZK8R5L3SPIeSd4jz3vuB6I/Ev2R6I9EfyT6I9ef+yHpSIBz/rEG
5HiSd+K9lK1K4vXUs9YF/h2U2W9/v9WdVIJh78DXH0bv0WCmagNXtT8WDKeG
HB17+YYGM09Ze92wjQTuDVt8rUWFBuv050H/oBUSKLLv1W5fF03Wd0Cba3pJ
EtAaWRvwzVOTjVi3oZ+/thRsxqTVuIVpskkXH13RniaF8eP8vfCpJptd2rbv
oVgprJjommmtrsWWd96coPFTCkEure1kdlps6/ynvQ805tmlqUX/1a3XYgeP
dohXlcngufsl04XntFhTfgHJLyD5BSS/gOQXkPwCkl9A8gtIfgHPr4A9z238
ZUG4/NbbBZOssvFvR9vn8+8E4sDOq69nuWbhqof7twypDkBVmbq2p99LzF2e
a2XSKQAz/kbPLMRMnGQ46MEXN3/s/9JrVnbpY8QE6apUHz98GidVLnG7j73c
vzaLTPRFr70psb8Yw6Z5g2TeIJk3SOYNknmDZN4gmTdI5g2SeYNk3iCfN9yP
xH9I/Ifcf9yP2iekVq1O1Qq/rra9c9zN8B/uSNj3eXrLYHD6aHRkeQc11rby
5Lvi5GBI0x03u/NsNZZnMe/LrV4SsBu0r3VemBpLuLGmcM9eCVz3uv0hOlON
7Zu2O8/plQR6S38ecddRZ641wR8MO0vhXHIPT+OR6qxDxLHsrM1S6Fi6uM2T
Hers58BLr4+kS+FY8xO5Ponq7P6blOderWTQwvHd0RE/1FnE5mdPbVfKIHS1
6Zz6rhpsqXluemWKDAwOT7BK9NJgTXkFJK+A5BWQvAKSV8DzyjagX/FbZ18s
CX9kPt89Ef82aB55nOuLlemt67VsLmHG+pwpKav80PrhBGn0uGN4oviiVvw/
P2Qtd4WPS++F62buTTkV5I+TMyR2k+8ehZEZbhvC2gTgwaf4PL/wIjRztOnq
ezEAEyKj92b0S4Ti6/Uftw8PxBMTPCwv/EqBG10z5aueBeLDXdozR826A35H
T42f59k4r6cXd+k37AE0zRsk8wbJvEEyb5DMGyTzBsm8QTJvkMwbJPMGybxB
Pm+4/4jfkPtN/L5sf9l5xxCFH9tauQWePv4LQxeVvVpZHgQDztxdsf+CMttQ
b+Mf9l8wzIgMmP6xXJl1HXvl+JxGP+70cx09pJcKaxn6vK4qQAInt1v2la9V
YTofv7sfatzv3V9RYFWRoML+2BgkWI6WQuns83rjq1VY6YZu+vEnpWAwaUNt
TH9V9g7HLRnVIIU+9nZFSptVWbrO0jvZM2Xg3lvt5cwbquym28E2q27IYHv7
J3i9VpU15RGQPAKSR0DyCEgeAckjIHkEPI/sUn5nGS8Mwm99e3Z99+AxDDxS
tWl4WCAujne8Yn8hE/p4f2++/EEAvn24enLoppfQfebX6+E1/jjuU/T3YsiC
LkOK3e/a+OPt3w8Ch2pnQ5cW+b8qZvihpWG1bfCLHGhXkxvWOsAXAzu3ffQ5
Ohea5hWSeYVkXiGZV0jmFZJ5hWReIZlXSOYVknmFZF4hn1fi92//6yfkfuL+
qk6aCQtmVws8LSlh7aBBVQLfvqV9Wt+0UmCrW3OzPpdV8HwAkg9A8gFIPgDJ
ByD5ACQfgOQDkHwAkg/A8yHq0ccHo3f54o3AJ8dKoz+B9u6+r1/29cN/3y61
H/UyD7b0P/h5bokfjpwQEnNMJx+KS999Lzvsj77nNln/GVEA7sd7/N02OQCf
6cw457q1EO657dXR0ghEs2XDely6XAT9dbPM5bcCcUZ623jtkmI4zWw6tV8d
hMes1fp5WX2BpvmBZH4gmR9I5geS+YFkfiCZH0jmB5L5gWR+IJkfyOcH9wfx
AxI/IPEDcj9wf6RYLh877/p3gT96rB/5s2e5wEoh28H37DeB2z/bN6R1h68C
j9QO6B9/+IsiD0eG9hrVvERgn12HbbODi1AyZPhCo5tBMOrbyy53omux1nt+
fqWJBKLbacZPOvIH4953Cp2dLoEK9yFD3h+tw5l2X0Y+3CWF0QEr7yw5Xo+6
h8//7DNABodTj0/4eeIvzxMgeQIkT4DkCZA8AZInQPIEeJ5cHnXr+gGzINxr
ctLL6HIppC/wL7mmE4gnvzp7rNv2DT7vmdWySCkA0+7WjX01shzqjnWf0Py3
H/5wdm0TrVkBZin/dowu88U9SXHmT75VQNN8QDIfkMwHJPMByXxAMh+QzAck
8wHJfEAyH5DPB+4X4g8k/kDiDyT+QOIPJP5A7g/ulxcbrxdWjS0UWCVHL/yG
boHAfewXOO14+lng+TE3a0cE5wkcpWN0TmPyJ4HlH5/cCOuUK/Cvs1tbtT2b
g3VX72xYbiCBW60Gfmv96CdqpP5+51skBes8I6PLXjXYlEdA8ghIHgHJIyB5
BCSPgOQRkDwCnkfKNzr2jMoORKjw2nnSoxK+zdIwTokMQOM6s5CVy6vgjXJJ
Zd50f8xXv/ffoF3VkBab/kq9pR9eNdp4WzXkJ3B+CZ9I+ETCJxI+kfCJhE/k
fHJ+p3sN7rSif7bAsuJQi47fsgR+vKxC9/3JVwKrlY9vCJn+QuBha/+rHG+U
KfC3EvUnmkGPBZ7z/XbC5rr7Cr/8XB9ZvCRNYL8aN6VL55NQx6Ry0hh1GRyb
3ebb2DtV2NS/QPoXSP8C6V8g/Qu8f186vvez3BiIofdep5pt/w0t2mTluX7x
xyE6bg/cMmtgTk3GoMDZfvjR+dWTsE5/oCn/kOQfkvxDkn9I8g95/nH+Cd9I
+EbCNxK+kfCNhG8kfCPhGznf4ufrPfeOM96fILCdUeard1dPCsx8Kjrf83IS
WDMg4tzVHye4X8FsZVH/ne0TBO4YqtS8/YQkgaNm69d9HpImcIe1Lb9ezbgP
Uvcph/c37nd1VAyyd34qR3O99TktvBr7edB8n3edvuGR1JCWl1ZIYPSq630H
LP+Co8uXXDlUGgRep3XypJeLsKnfgPQbkH4D0m/A+23pvuamw2oCsCgw5WvA
lXqAQdtPflP1x8+Fg79/n/8PmvIGSd4gzxvx8+z/5Q8Jf0j4Q8IfEv6Q8IeE
P+T8cT7Pf+g6JG7/Y4GPfmxV9Kx/psCLXNpfcjr7QuAeqdZb0ixfC/yrd88R
dpI3Al862V/nuuo7gTeb2r3sufm9wMP3Oxw+W5oLW+oWy9eskEFRXsyxC5sK
8emx5LMPG5+v7z6qHzDvXD52Hmma0raLFC5emfrM7FMebi9Z8mLLfgkEHI5b
+NDsE55osePpiTvB8FpH9c9v2Xts6k8g/QmkP4H350C1ou9Z8QEYFjduh0+u
kr3k14RmNT38sD3UuFyoUrZvyhPkecL5I3wh4QsJX0j4QsIXEr6Q8IWcL87f
jcjbXybe+yTwkbgr1/I7fxZ4b1Lcnq2H8gVe/OTERMPSAoEnfIhoETO+SODe
5cGFQy4UC9y8wSc+0+AL1Def6JH+MgimFk+ctHNUNk6M37rt2Z5gaK8Uq95q
xhvM6PTy2RdzCfyw+JeUuOo11qxbOvfbKgmw3u7rXPe9xHas4Uf5PQkEj7to
/SP8OY7TD9v3w1IKSff1UlpNz8D1M7o1q14vhWk1t7u67X2M0f+lxf56JIVf
NivDg849wLvV0wbVtpNByMzWag9f3cFvI76n122RwbyW0Xkq9YhN/Qek/4D3
X7+b2ZNfzQvECl/ZWf1aFftXCYNLd7f2ww4+6c7R89Tsm/IDSX4gyQ8k+YE8
P7g+RA8keiDRA4keSPRAogdyPbg+Y8rjwnPkpQKfHJZm2bL/N4H/BmSfmPaq
TOBp7ys6h6//LvC7ZmpZy3wrBD6UHGyhM/0HnFz9Rv/KORks2BC2I+dyIqa5
9uw8xlYGG6PORcYknsHPgw8Oz4mTQtt5U1JPrFiDKlYf3Vd3lUJ3FQ+bHYdP
Q3u1gatV4yQw3HrFqDGnroHDl6CD4TYSuLK4eV0XbwZ3Dz8FjynBMCZp09Tz
ne/z/gPSf8D7r32ay+h3Cf440ca+JKVI3b4pL5DkBZK8QJIXSPICeV5wfgmf
SPhEwicSPpHwiZxP0W/D5u/qOqZS4OXya/8MHKsE9ivT2lk1vFrgM6Nm/X0z
ROzn4MGRS963B/yCMSoF3U1Ug8HM9ZfxuwmPwSPYZ5nmw2B4u7PYzjYmA/oG
hU7dOVoCz1y/9U359xySXhX+qDkjgV6lXulFXV+BY6uBkvW6UpDt+uBp6JEF
D+cd6lG+UgpFZu7VA/e9BZcz2U+WZErBKe6Z79xL7+Btedfl+X1kEAdjrHxz
3sPc/t7annIZ6L3Gq/GaH3l/Aekv4P3Va87VtgbJgRiTpTXS56imfVOeIMkT
JHmCJE+Q5AmSPEGSJ0jyBEmeIMkT5Hki+vF/9UKiFxK9kOiFXC/Rf3Pjvkq8
fgsceH7QV72jNQLfqblfeuhNrcA1I91K1YzrYPHR+a1c1sjAJ3VMzcOCT3Bx
XXVOxQcpnNj5sU3LvZ+herTPYel4KdweunnUcqsCGNrKYnafmxJ4U2Ow4vbt
Qtjz/Wzrl50lUHktVqY/oxiCD26+XWwdDAbrh9/0/F0CTf0FvL/0QtbYjcwK
RNvKQ30M/mjbN+UBkjxAkgdI8gBJHiDJAyR5gDwPRH/9L19I+ELCF3K+OH+z
FvgsSZLXC1yRXX4rtsM/gQ+4eOjL4htg0wiX5i7TgqHV0Zdr7uwshTlj3uzG
3hLw+HKi+O/vr6CyyueXe6IEQvqt8Ry0tgxiQ/uvKLeTQsau4a/XlZbD2KSC
vANpUjiwUCM2q3cFlOWFeLR2kkEH/5V568sroMn/wP1/6rXvg8pN/mh573vc
mEX69k39jKSfkfQzkn5G0s9I+hlJPyPpZyT9jLyfOZ+EPyT8IedP7McPqHl8
fKpkz3HZzrLtTs+U7X/Vfq7Ye1EG82vbWXS/+gNGJoY/gnwpLMr5om79shJk
GyacrjeXwvLk+Kr2lVWQ11t5580JElhzbGtea+OfMCd3+aVvKsGwYc+IDIte
v6DJn8D92dQfSPoDSX8g6Q8k/YGkP5D3h9gv/299yOvj9XZ1etx2TrmKwAE9
OmSctVOzV2t/JPvoYhlYZA49a1T4C6aqj2rmt0IKwzTHdA8eUwMnS765bFwr
gfnDp8Trx9VCfrhNi9RvQeCzcXb/AL06aPILcL9Yx9+YOErii2qZW7av22ts
3+RfJP5F4l8k/kXiXyT+Re5fXi+pD3l9vN4RXi/uFt5Xt/8w49LgnaYyeFgZ
v+i0dT3sGvPvqXeWBJR8VEMHlPwFhyVRd3/1CYZBLdxSH/7XAE3+QOIPJP5A
4g8k/kDuD74+vh6+vk62eYl/wjTt+56W7FnY6D/5YM+w84eV7CMHby5b1eg3
9a0DH/xKUub8Aue3ST8k+iHRD4l+yPXj6+H35+tJO2d8f3qVtr3luzEafV1k
cNPYu8/I6yr2OivuLrICCdj9bnY+zVaN84mETyR8IueT349fn9/v+sT9/eQT
9e3VBu77PD9KCiNXd7qjekSd84GED+R88Ovxz+e5XEiW+sjga6tTYy7N0uTr
R7J+5OsXz/+Z6dvMVhvb95zk021T4/7h3FGl6bIb2nw9yNcjnneb3r/O3Dmv
wUwKKWuXBMztIe6P/P5N10N+vaOT/KcuTw2GK81Kzi9eJj6P/PNNryN/HSYY
X8xNljWdn9aCVdu1u+GWKoNFg7tv7B9vxTFy3PR+4O8f3i+zznSyVPx/C+OP
K54+uyMV54/z6+1OjZxx4Yolf7/4fxZbOp1xHt9aIs7P5vfj7+efrz8SFG6d
35L1zex9eXn70Kb7W/H7ifP8XaJc5pYvkIrznvn1+Oeb7ifOt1c5tb06KUQq
zh8+keY4TkszBHu4B7xNviDqh6yXe7NPHrUQ2LbG4qpbY/1N9xPnvzsp58QE
LJSK82+b1ot8vXw95HrIr8ev37Krg8eaDHO+PnGe+e6xYX5X3waJ81qv62/W
ULGUCsyvxz/Pr3cg4Y2l9g6FHkGLO6b1bmbOWvksSmpeFdLER0u+fnF+98kD
6XkWNyTifFKZ+o2em61kAvP7kesjvz6/3zuZTeW+P0JfULe0rQta10zg3jHd
1KJKm/H6gNQncJz9S439ZhJx3ueujtrty8dIBXbVgmHTtssE5ush90dyf+T3
F3y5H76W+1z4B5Qig9PP91asf2vO3g/bpGbMa/Kb8cuPyMX/b2niCwhfAqtF
wqWEf8HiPM+Nezyj5AZSgZcMaP3heWuZwE36INdH8P2/60OyPuTr4+s1D122
6qnERODBfcu6LMxV4FkvVufV2yrq3bm2Mip0qynnGwjfQPgW+MDCuq72scHi
fE/9K+uHpj+SCOxxZem8dY3zluMTV+YcbHVLJjBfP1kvkvUiWS/y9fL1n/WQ
/3MYayzwwu/dt471VeB2B+9XTUpX4A9t5qxy11bwEXH9d8mssSZcLyB6AdFL
YLid5VTwOlic56lvOS058LVE4Lrske42TCpwSXjv73fjZAI3+Un8PyFeH6kH
ST1I6kFSD/J6eH2XviZNHa8s8gLsJpX6zx+owOkJFne3rlRg9+Zj6iWnFDh/
68Z+Z7IVeO2HUyvQ0Jh1m2TVdlVhqMjXJj8A8QMQPwDxg8CLlN6dSXIIFud7
GtuYJzkckghcMTn1RJfVUoGfbVt+SM9dJjCvn9SLpF4k9SKpF0m9yOvl9U9u
9zTb46nIQ3A2X3B2p62BwOP1a7fE+CrwGNVgpyfFCjyytqNF1ShDge2/3ypu
cdqQ+cwY/HzVJLmYL03+AuIvIP4C4i+Bt6wuzqrpJxHneSZX3/zeop1UYJVt
AVpD9WUC83pJfUjqQ1IfkvqQ1Ie8Pl7vIX/TB4UbdBX8/Ps07le6AmusvfhM
w0pP4Hv526eYb1Dg/e5js7qkK/CI9OYzBrVR6KFkV/DBab0+a2+stLjiSKiY
p03+AuIvIP4C4i+Bbz698a7/rSBxXueOn+7dHnlIBG6zf/LyrVOkAqPJhDjr
iTKBm/rl/+x/CB9I+EDCBxI+kPCBhA/kfHB+VrXePfTpNy2BZ+gMWTtvmLZC
j99VsT8DFbhvwYX3vrkK3Pb5YpM2PXUE1ktp55SwS4Fr43J2jM5U4MJw+ZV3
bXWZl+fjoYMuh4j9xtGvo0u8F4YJ3ORXIH4F4leBzXrv7RV6MFic39kpdEyv
g28kAjNDZ6eRX6UCN/XX/9kvEj6Q8IGEDyR8IOEDCR9I+EDOB+fHbVtSXpdr
Yh7CKd0JS8ZoaAr84/D78kUeCgw9Vm70OaPAgfi3LqZWgXNcgvbeG6fQt+vn
NtqF0VrM1SI2/M4zmdhfvWy12kVVSa74/17/399A/A3E30D8LbD71/bZvbsF
i/M/pw59aLI7QyJwnVLDoGItmcBN/Sn245wfwgcSPpDwgYQPJHwg4QM5H5yf
K+NN/Sxc1AQ+k8K6JZ5R4OjeqzLclNUFlp5uta56ugL7mKebhSQosLffpsTe
ugo91/7tMCNzgQY791mrPIKFiP3h4B2d55tI5QI3+RmIn4H4WWCVlZe+/Dkp
EeeFBjltal9qLBO4qd+Q9JvAnA9SP5L6kdSPpH4k9SOpH3n9nI/zkZWRyq/E
vAYrZ+t+rUaoCCxT8XzW76ICqyeGLHFupSrwluXpKksOKfA3q4bDe36qsrJS
R69/P0LE/rSi6NaWTd5ygZv8CcSfQPwpsNrLoVF1E4LFeaRmJq9L/eZIBW7q
JyT99H+ez0i9SOpFUi+SepHUi7xeXv+jiT3MrK+J+Q27Y7Zl+yspiddbdsw9
sy9Wga+dHLFl+wRl9qvafcKicSFiP/u3BosPnAoVWO2v9b6YernATX4D4jeB
H+wpbe3+TyLON23yOxK//5/nSbJ+JOtHsn7k6xf6j0it05PXYZtpLvdnVYSI
/eTI2bMTdlnLFf+vYv6yoyfnhgncpC8QfQU+EZa40GKhRJx/2uQvJP76P8+f
fD18fe8b3G8tOfUbOw9fW52RHiL2Z+2jdu5aXR4qsPkvfx1D0zCBm/gU5weP
z3tVvWO4VJx/2qQfEv2Q6CcwXx9fj9jP6v5Uura/WuC5zfyHeTpUCbzaqt02
TaVKgXfaJF6/nFyBwaVqUa+mh4j90Qe7rEmXNoUKbBv8n7pfiFzgrXlbkrwu
hwncxK84DzgiL/bTfhWZOF+1SU8keiLR8/88T5J6kNSDpB7k9fD6Pv5p3tnJ
9bvA/Q5VPFG6Uiawb7NH628afxM49+SpluvWlArct9eO1K4ZJQIfSnZfkt+9
GDd1unDvsnqI2L+kxEn7POoUKrBGr03H8kfJBZ50bYbe34VhAjfpL84XbvIT
Ej8h8ZPAvF5SH5L6kNSHpD4k9SGvj9cbonHQamRiocDvFk0cmri4QGCbB6Ye
XS3yBV7T5d26Iw/zBE48eDzIaOsngf9mPHXVnJorsL9kRkDZlRxcrFa86OKC
ELH/cOxzxx1koQJbzT02OpPJBW7ylzjfuMm/SPyLxL9I/Pt/njdJvUjqRVIv
knqR1IukXuT18vq3lufO3tE2W+AP6jpT3G9nCTyidf/RPae9Ejim39whWtXP
BTaNaD47zSpDkU/3V4za4PFI8f6fad07B98TeFXHFs3f3mc4xXR7jqpuiNh/
HHnktma9a6jAJXt6qecfkQvcd7Bu1JTiMIGb/I/E/0j8j8T//+f5lNSPpH4k
9SOpH0n9SOpHUj/y+jkfd833eO/8lyjwT8fDtSHfzitev7yi2u1GiCJPO8/R
8V4iA47TdsrV/ht5XuCu1/4qH4pLFHib21t7z0gmsGdm/O4ts++BxGBvH+UZ
IWJ/8mFVZM6/J6ECd824vL8ewgRu6g8k/YGkPwTm9ZL6kNSHpD4k9SGpD0l9
SOpDXh+v97Jy0P7Aro8E/ui+LmsIZAis6W5rVm3zQuCju1snj7v6SuDO5wwX
nRj+RuCU18qGNQ+zBXZTqk50nvpe4LKuRXNjPuTCw7vdcvqdDBH7mZkv7Tbq
T5YL3OR/JP5H4n8k/heY10vqQ1IfkvqQ1IekPiT1IakPeX28Xv3C+/9NevRJ
4JubXjd/OvCzwIu0Cg6Mi8kX2CSqsvqBSaGCT1tlr1G7iwRenmz4Mq2sWGDz
SW0c7Gd+AbWlKi+bdQkR+ynPBxEW823kAjf5GYmfkfhZYF4PWT+S9SNZP5L1
I1k/kvUjX7/YX4epyr/Ulwo8Y3e/oolnvwlcunThwAS3coGTbcaP1FWuEPjA
0fwVw95UgNv3zq1G24aI/ZzTlJOvLI7LBW7yHxL/CSz2y/+7HiTrQbIeJOtB
vh6+vqeTVstOxP8Q2Hf3Fot21yoFHhW/5+jxG1UCK3/269j2drWiXpPQuGP4
EyaN/LTnkUWI2M/t3aax298mTOAmPyDxg8B8fWQ9SNaDZD1I1oN8PXx9Na1j
B57P/iXwPO3RwU6WNQp9qwuLCjxrBe776cDwPSf+wGO7R66pJaFiv9WkHxL9
BOb3J/dDcj8k90N+P37/h8t3xIab1gusdHuV04PzfwUepDe39NeoBs43Er4F
5tcn10NyPeTXE3qzRcrXg5XsOX48xv7vkHBl+6jbg32KZoaI/8fQxI94HhH6
/O/nkX+eX2+8zbKDry+pCNxCa9h80FSzH3pemr8kUy7+3wL/PHk/8veL/U9B
QFhogDpfn/h/CWJ/0PQ6f/+t6I5RG6dr8vshvR9/nb//Qf7xjF7XtcX9CYYy
lzeaU831xescJ08e2MvZkP/8QXG9cTfj9J64G9trZ7j8Cd3J96uK6/PXmz6P
/PNN70f+/pBZUzo13xmGdqqXeuZvs+K/zwb+++ym14G/3tpx+Pfez0JRd9Ou
KRfCLZml1onr81VC8NPonaMjP7bkrwN/vVLp3kuDlWHYc1OH6K5nW/L3A3+/
R9Isi+2N+4uJa3+qOMgtWGxB0sIpA8IQqlXVOi9qwT8P/PMLdl4cvHtPKA7r
cv/s9avm7NBPS5PUS2F4JTN8mY67BVt3Xav57JIwWJZrMMdmvRW/PpDrA7/+
yHfPHnxv3D8WTey6T39xc7bIZ1RmwRs5bguY8WRjQXN+PeTXa7o/kPsDv38P
bY9mHx1CsLPn2+qhlWZMdWLuQ7XwULxQ72x9yLUZy5Ys9O76VY59o+/NfHW9
mVhvnopu4NlVlnw9QNYDfD0wu9uGiDkhOLx0zH23B6as9JbJOb2VoTjcUsuo
XzMzFmRRm7d7mxztnB9ON1lgxgZv+mjx82CjvrsPnaq4bCbq4fdrWi+Q9QJZ
L/D1PrwzwS14YAjqeFTelBwyYWuGJMUVGYbi9ZuDrzd7YMIs4m2Uhjf283zL
PQlR6qaMdYlwkzfuDw12PbxoNdKULT2qce5bRBjeyjM8d3qvqajfXK+Pyrhj
LZmsnb63w+Uo2NEy68Xi8Va8XiD1AqkXSL3A67X0qXMc8E+GZ80flTwaacxG
9bgy8PPFEFRbebd99mZjtiprmW3QnFCck5YyqzjOmIXvbG81xEiON81vhv38
YMxY53cmRY3rN1t5JVPV2ISVPJNqyNaG4aq0CzomI00En3z9vJ6dF28k7fVo
wfkCwhcQvoDwBYQv4HztmuKy6/1dGXab8zRfTdmIubI124dPC8F3119POmxr
xKx7SDcf/xqChwxyk/q6G7G/0fHrVXaF4oBFRV0e7zZiL7RfrPYykWNBcnnI
/HNGLHZz5fL7MXKUNfvdUPvaiG0rNFliPbix/1Y2LJcqGbNJU/t6+T0Jw7K7
mm+tbY1Fvbw+Xu9C3SFvHuw2F3ifZsv5DpMtWLNDz0zK10dAYuWb1eGzLbke
QPQAogcQPYDoAUQP4HpcODYutjg2DFVue5SuQn02amv3Xyrn5ahxUR3Wuhiw
D1OMRreJD0Wd41dC1ucZsE3dquSDr4eggWxeycZ1htx/yP3H6yX1Ia+P16s6
/6VDvI3ICzjkk9/y8ZPmXC8gegHRC4heQPQCohcQvYDoBVwvpcWXTf8zb6yv
QSmr+UJddnl85a5lB0Pw59fqpZdidNncXv2+df8dgu/flvwdU6TLjJptmvZj
USjeufde+qmzHmO1iXevZoViXEJmp62L9djK3NpeW0bLMfjY3ZvGZ/RY6ztD
jwy9LseNATcmxpXosaf/7dBu6BSGs7aez3Ow0WfeAbgxTR6GDouOb8xZqi/4
I3wh54vzVzt5ddfNVop8DMg5Nbzn8WYsus3rkocHoyBnf/5GzY0tud5A9Aai
NxC9ges9z9/1xvBSGf6zPFCwtkCL3R342HnE5BDMnWbpVmelzboUjCh0bHxO
TQm9cm//TG3mJ7mxfbRVKB7JHDfAIFybfbPraTLWJxR36H2ODX+hzSZ9iTkz
viwUZzltNW9noMMS5Jbg7NqYx/uNDsWN1WFmDiGvXZLk2Ir9V9P3gA7bVK69
Ymr7MKyrG740memw7KjdKu6+YfhuYFb26HodwQ/hAzkfnB/PIXGrot4p8vTe
nhOTp44QeQ890yP66Z0xY9IHMOPWkCioutRQFtGzBfcHEH8A8QcQfwDxBxB/
APEHEH8A8Qdwf7R/r/Fi0LTG+bQ0/vK1mxrs0lTc1n26HEvTbPu1majJ7B5v
7tB+RihWtYpN9PmkydIdej1p3rhfq9/Qduj39VqCH8IHEj6Q88H5SW7Zf9mp
PSLPoc/33SMevlLgM3eeWJR1UfDbOsKiwni7KRvQbGCMT0042I07YRix3pyt
giqdwpdRMM04TOtUWwvuLyD+AuIvIP4C4i8g/gLiLyD+AuIvIP4C7q9jby6a
jmwTgmmS9h2v91dj798O7N/8QAh+/qAV0mGtGjN/x9xLGueJku13Zel5Neaa
M3bLrSmh2HbL6zX/itWY9P2LyICboQj3kj4u76DOnn2YmeTZVo5zTE46Z3uq
M92PBe97HZTjzjmHkkdHqTOnTyv/qZTL8ej5Vd2uvlZnPnm/rF67hmFyrWt0
O2MNdufzrhH/JYXh+9FDdYInaAi9iD5I9EGiD3J9uF5hQf0sHi4T8wtWtgoY
MuGSAo88kz8rs0qBLfsP3eU6yIRZ17+c52cfCUGxM/f2iWnO/QnEn0D8CcSf
wP2ZN66d253G/cijXh0CWyYrs066Ssp714Zg8LsMxxUNymzp49zz9gUh6Lrf
+0/yCBV2wT95WoN7KLboYRNvuF+F/Rh/WC0lPRRz37xePO++Cuuvt/2yt50c
T+/Z2+aKlirb+mT6rKGX5LjUtudrtfGqLDlgkNafdo1+f53j7x6oyhommF+9
ERqGVTsPOZzJUBV8EX6Q8IOEH+T8cL4qQrx8dmsaKfbfGSfTHUYocKFOnp76
dgWeM9rK5cFVBX63Z3aIb7kCuyZHZ423NmbJf1y9kzQioFO6d8cgo2Zs0ljD
s6fuRsKkuCtXDbY1Y5/D01/7742Grf6lI4Pzm3E/A/EzED8D8TMQPwPxMxA/
A/EzED8D8TNwP2dpuu91zJfhpMfW548G/kMt7d7hjutC8NJpuz1f+zTgEB29
847KoWi408V90NsGXKFbzBwloXjDNkGeNlyJHdVLe+1o1fi8aWGntFSqxJ7r
Hyl1vChHC/X7ywwLlJia4ZYGx2Fh+PDHpNfXBiizAUZTzUY27t+25GbDLF9l
oR/RC4leSPRCohcSvZDrxfUb7tD1XcoVMe/BNKq10U9zA4FLfhiNtvVW4OSx
at7zPimw7MTv+PCRhgIvqi0tfnrGkFnFFj949SAcVnfoqr71mSlblHz492/r
SIjr0sdPo70Zu/5qcpdWflFQbDvEMHSjGdP4puEx/Gs0dOrlENou3Yz3H5D+
A9J/QPoPSP8B6T8g/Qek/4D0H/D+O3bxa4+zfUMwP0etZWrrP5jvud0mSSsU
M++pWOqb1WEXQ92OTz+EYvIlpTbTdepxOUa1+Zggx3OR/6xilP7ipdVdW/xo
fL6L2Fff7sevv1i/1rzNjZPR4vv1XB+iBxI9kOiBRA8keiDXg+vTUJ40oucQ
XYGj23tOnhyqwAPdleatL1fg574n18id9BR5nDxyd+JJBdb+URScXa/AMR19
j9W567NHKTkduo0Kh+NdHV7O9DZh99Xunt88NwIyhoX+m48mLG3c+f53tkdC
g0uRzTIVU5YiCU0xCI+CHl6D3NaOMmVJWd5jZiREg+dmv91bDpnyfgTSj0D6
EUg/AulHIP0IpB+B9CPwfmyR8Tp8XvcQ9N3aTj1h7E988zRk6NbG58/zDc+c
rbb8xgmPd3xymRsp/j6C80/4RsI3Er6R8I2EbyR8I+eb8/9R16711WKxv4It
96cOkNlpC2y8Z/mkNVIFjhu6b4lzkQI7/ora022o2M/C+8sJUToSBd60/NGV
kgIdFnPqkB47FQ6q4yf38Z1jzOwijqxL8YsA7Z0jtvUKM2YvAhLe3l4bCYbx
vdPePDFmS/Y8GJ40LQqaFbTT2aVqwho2vj99E6KhpbnJlM5DTHh/AekvIP0F
pL+A9Bfw/uo9YInpmf+ixfcvOV+EHyT8IOEHCT9I+EHCD3J+OF9fwjsEOoeJ
/RHcHeiXYvJVgY+9qfieBZoCb9vs0S46VIHdzFOmzPmiwL0SO+7vMFyhr56H
/7VimRZTztmo4aYcDuaBWz1K1I1Y1duzWtLUcNg34ULNgr5GrDDrg87TPRFQ
rpsX+XGuEXvzylhf2yESZjw2GzozyIilvxhlOEolCu75Ob3PSjJiSZlbjfek
RUHvcd47pnwxYuefXTBNbpzfh7Uvt3nW3Jj3A5B+AN4PAy52333xpwx/f25T
8cfnO86vGH/h84YQrCwpcSmaW47BfZa9a14dguXlCfHPh5Rh0oZDmuPXh+KX
am+TZLNvWHI9tt+uylAs+DN6/ZnyUjSrvTvvylo5flIyfhXy8AuOGJofVFwh
x/caOf12nSzBlTuUb7daE4Zv9GLky7yLMWqt78LhB6LE9z+5PkQPJHog0QOJ
Hkj0QKIHcj24PoFPhlx+baEmcPn4suMbNijwpMfHpKaZCnx53JS9CbbqAhs9
Uls/+aACrx2buKDiswI/f7jUNXi4Brsdrv+uu2k4RB567Pj+gj47a5+e7pQY
DvneVdX76vRZ2Jf9NxfMjIDua1vF2o41YPtk9md3NkTA5oWOHi/DDNiaofUR
kaciIXX6cq3tBQZsdkHioatjokDHOeRm+z6GbFzg+i0ZX6PA1SFp2aNdhmzg
gJ5LSoOj4ciA/FbrnhqyPu0OTV5WL8Mc0xLjzA+FuHGO/f7DK0PQ9M3XzNZv
C/DakZrrz3JDcErU9+DlL/KxJufyFyWXUPSbXeV888lnHNpyqWXf1FBMa/tb
X/NBHu6c1m7Swj5y/JP/54lr6idMDcveE35Kjgud/5qP2vwR1V5Lr6abhWHW
K7WwT8s/oJPpuOK6A2E4ZqaemffcHIzMO+k83zNCfN+U60P0QKIHEj2Q6IFE
DyR6INeD65OdrTLhdaXYz8ElJSOT/HkqAh/o0vptRaYCz3TuevQfiP0+9Ng4
0EvvkiorO7R7krQqDP5Jz67fPUiXZZ9qtq7z/nDo7Blp+9Vbl91LiQtNMosA
566++W6puuxCNiS6xETAhl9bopm6HousfpVd2D8SotOWTLUdp8cOGC6r33Y/
Eu4ETdMNC9Jja7s2tDHyiILSGU53lF7qsdmjQkfEFEeBSZdB25eb67Oxc228
hmyJhsFVXfpmzdRnTf0NpL+B9DeQ/gbS30D6G0h/A+lv4P1tt2vcD43nYdg1
/4hvQvdsHPdEs0dymzAsLV0T4PbzNU5rcW/Z+hVyjKt0DK65/aLRB3v/s7kV
ii+ru3ccqJ2BG69AwUfNUJyi9spmR8RD3K/0t22YWwg+N93W806XNKw+e0Xb
/H6k+P4s15foiURPJHoi0RO5nlxfD48R9s1aNiDHIbYTV3bqraSYB+e2DrF/
rcDzbWM1Z25VZpu7zAiYZhIOOqUrDsZ90mIvbuodeBAWDpuHLdvrZqXNekzA
HQNaRUCBZPEOJU9t5pe7dlPMsQiYXOC15dxhbVa4puNqs46RkDJw/nr3HG1m
r/pm8b4zkWDrP2eVcksddljuO7eyWxRE5M5aen6aDvvdxW76vPgoUO8zw8sj
XIdNvVU+ObN/NKw74DFHJUuHXZxwYhzcioaPb11nXDDT5XkAJA+A5AGQPACS
B0DyAEgeAMkDIHkAPA96pL89EBQRhm0e1SdLXl9B5+IXD+Q/GvMlpvZoTLNj
uEr9qfaRcXLc+77h5u+uUgjs8GD86VOhyDxSRhbOuAwXRqQGnqsPQc8b9VF6
y2/DkzlJGQmNftkVcKQmcthdWP5C55/BmHDxfWBP3Zb9rdpGCcz1J3oj0RuJ
3sj15vqv6e13rOR8rfCLW5I0Tl5Wj9ofK6+MOhkN+3cPkI2UaDC/N/WBadOj
oFfrMwdu2Goy3UyNJWAcCTk3W2zt9kCTBTw0crj9MBwOuvuvOD5fizX1E5B+
AtJPQPoJSD8B6Sfg/WRWvft93KIw7Cx13Fzj9AyCPm/ZMjFJjp6WV3pk2b0A
vedrzCoM5dh8zd12vdxegw8uuSzzCsW8O6/N/Fa+hYYLcyf0vxmC582LNQsO
5MDWw9NK3uiH4OblNX+GHc2FA/luaWX7w8X3jdd5T3+j9iFSgZv4JPwh54/z
qfnh1dSsHQp+/Y9dGCXPrMbmsju9A3XDIVW6/myskRprU9PQ1jMwHDb8HhRq
5qzGOnvaGfU0jIAus//t3Ouvxnrc3dLQIImAd2l3llY8VGMDul4rzzSJhEBr
X1dPDXU2XPLjw4nQSLAPcoYnjups9K/uT9c1j4KqKtOuQ/aos4mzlt12jIiC
2OnZZmdS1JlbWuw5s5bRMB2PNjSrV2ezrPOjCqOjQb+TV+m+wRqsyd9A/A3E
30D8DcTfQPwN3N/+hQMnDjMMwZUOOxxbXf0EJVo+2X+iQ/Dh538rttfmwahu
rxbesA7FDvt2h+UMz4eTk9pXbrwWijs7qLCh+wugYd2anX0d5Jh9Z9+X6PRC
mBWWovPjmRz7eamb1hsUw82beuEXZ4ZhsNpBu1muJeBgnXslwjBcfN/6ZmqR
ap52pMC9Zn6faqMWLTDXk+iHXD/x88LRaukvllYJ7BA+KPGGeqXAS0pWxBw9
UYEzZWFzB88MhwdlOY+qMpTZ7vBH2t1Kw6Fb20/eEaYqLObwv4Q2WyNAOqWg
xzAPFfboRJ9ZxlqR8Gt/yae8KBX2NXaRulp44/468ZvMJ1eFGZ2PuvirUxSw
LxUjbdursn7xzzy+XI2CTpY/f2UsVGXTr6sov3eMBj/n2jMbzqqyHUkD4p69
iIaK3X9ntChTZU39A6R/gPQPkP4B0j9A+gd4/6w1efB1VCNfK1zPdcmI/AJD
/Ou9zxuG4RTD9u+Cg76CqlofA9OBchz0KCLAZV8ZPPFefGyrZyhaHTAE4y3f
Iezn4V6fDoSgats7NUuuV0DGgjvXL60PF99H39DBYlUP20iBW+av6HThc5TA
4ueV/6sPEn2Q68P1Uvk5zDFM97vAEdGr1hpOKBO4h8OxY4cCvgp8tyTjqfLT
LwLPCFaq36ZfgjW39jtoO4XDiAm/yn6wf3gWfiY++hUO054cuea2qAGn313Y
PaBxPzUw9mTKe3UlpjM26+RE10hwWLTpZNA0JXbr6WgLQ9UomNh5nI/9OSW2
fEpiYGbjvJxW1HpZ5V8l1upNF1XZ3Gjwiv0x8bSLMmvqJyD9BKSfgPQTkH4C
0k9A+gl4P/2dulC/67ow1DgsmTC0fSWM0bjtl75KjtdcXTcZOFeB9IaJ1tLl
oeilb3E8b2s15CxbekBrSeP+/X5O+tWYn3Dn1au2Kg/Cxffv47Z1vF7tEimw
pO2G8cXvogTmehF9kOiDRB8k+iDXh+v18IXBDZWpRQJPc/iUYlBRIHBJfPy9
loH5Am9pt+9J566fBdaSur7s8+CTwL2VJ1zd8TBX4CmfylPlKu/xwqAs1b7l
YZARsnqT1bFaNLAve5PzJRxu/SfbNj7wD64eo3Z+f2EExCZd27l5ex1mOrfa
3T0vEmQZb/eeWlqPfdz7uGa9j4Id+XU+GR5/MWT2WOtdb6Nhye82/nWj/mFT
vwHpNyD9BqTfgPQb8H5TahtyctFzOdao3ljw4cxvuBqQeFwuDcWuplq5gS1r
YXFtztG7k0NwVvtp04YH/IGx++UN3uPDxd8L9Oj/d3WPmxECmxZ5ffrYOUrg
mrAnLtLQaIG5PkQPJHog0QOJHkj0QKIHcj24Pr8cHs09NCpb4NKxv5NH3skS
ONelYyvlEa8EfuExeUtyynOBA5Lr46q2PBN4w2P3hSs2pAs8M/uyVeHquwL7
PGt2NSkrBXXVvdd5fA+DH97uf/7JanFuwwxwtIyAh3u65vbdVIPXagfr9Rwb
Ccd8/qUumf4bdaotsltuioLN/i9ijtj9wrnlv2M0TkWDsyTW94XVT2zqRyD9
CKQfgfQj8H58XH7W1HJ9CPY9XRKQoFQPny2++41NDMXOGfrhKzf/hT8O/VQ2
18nR4k+fE9bl/yC89sWjZaoR4u8ZOs7wK7q0IFLg+FsjVH7eiRKY80/4RsI3
Er6R8I2EbyR8I+EbOd+c/7Z329448PaqYn82+6rE5UmMwJmW601mbl0l8Ira
hT06/T0Bop9ltRoVFQkCf+/CNk3Mvy3wfU/H9a+X3RE49GxnWzWvh7yfgPQT
kH4C3k+P+0XHt5kdht+qloRtc1Gy7/qszZByj1CMOVE5bNF2Zfv9d9vudDsb
Lv6+ofL8pvmZ2pECz5E/GT1+WZTAT3a0t73/KFpgzg/hAwkfSPhAwgcSPpDw
gYQP5HxwfvIz45y/RzwV+PPgPekH1jwX2EH3wtcQs1cCX3n/Vv/kjSyBO15U
63V5VraC7129pqQovRdYffKsDU9O50K/VnFD/j6Mgsn7HOPtk8vwiVLm9uRH
EfCnoe7wut9fsMn/QPwPxP/A/b+r0g0xPwx17ZR7GC9Vsfc6+qMq2zEU/+zY
K1tcpmqf0eL8zpyKMPH3EX2vDDzeaU6EwOET7qSufhopcH2hc/7NodECc74I
P0j4QcIPEn6Q8IOEH+T8cL42/rT8PunGJ4HLj/pNGNT3s8CLnWrOtr2YL3De
j4Wa2jaFAs+Ifun141SRwK9GjkjLblMCIaUj7c0XR4Nu7J57Jc6FuO/wreEX
hkVB2Wetkp+t8nG9c69hjmaRkGEl0VH98gkXKMUOzW7cH8+/2WNG2xUfsKkf
gPQD8H5YULl4m+sfOdoljVw8113dfuGxXvKfayPE30+EOv/b8rQ+UuC0v49n
xRyMFpjzQepHUj+S+pHUj6R+5PVzPobGv1FKb5zPHKe/Tzyr5vZVYA+tiCn2
RmUCF/bdUrf9cbnAt3p2ezHTsULgPaMOx9a2/QGXH5TFLvgTBpennY6Y5daY
rzt3LGq5Pxx81JNWa054g/3663d+rh8BsxOej05weI2/vh4uPBgeAf3mlLSe
Pfgl3jzZLWZ4u0jQ0Wuo1uz1HLdPv+31My4SUtfaRiyc+AyHG03oeL5fFKx6
PG100pBHqPQgJ39+ShS06uRTbWR9H+/sWH6qhVM0PNx55eSiZml4oF/d/Mzn
0VB6OfXE/+Pqu+Ox+sP37b1LRaWprbRQ1K3S0NLQ1tCgvffQ3oOobB4eMyNN
pXSfVJKWUIqGCEUIJRF+ft/veb+f7+f+83rhOfd1nfO+z/tc1/0cO5Xvobhe
gKwXYOul/MHJnY3vvGXf15iwyfnieV+O/72aO9Fsoj/HTF+iJxI9keiJRE8k
eiLTk+nrlvzxxuNW1bL+vuOC4adONRzrDJq0vbbvL45n/5DP0bH6zXFQxG3L
nna1MCJsm+kkZ39YPHfWicKjCRh46MyM8mN+oKeYa2WRewYbl0j3u8f6gsWV
Eb9igkLBCZJiB2b6gE/l3LvVw27BvY6v32f98Yb0w/b3x3s+gPb/SlS2d/SG
NPdik0uqaSBe/8Cufw/zwrg2St78+x/yfrfGSJt9ON6ieOr9gAY/jhl/whcJ
XyR8kfBFxpfxX/wiKeLliT8cv3AYcez+mzqObTJxRXzXehi7+8yqOQu9IWv0
t3N2ui9gmYZ3bnEL3+bFEZeTMzJgn1/IpO2ePnAs6J32e6Ms8OsTe0/ZzBfa
f9TY9GvpG0hMumV28YkvJLQfka0bmwNvJj4I6r7UD8bO32DZ9/d7qM59pnvj
nx/k+oT4jRv5AfTWvD0wxtsfNuRkNTof/wRp8iNqqyZfxFFO+neflmvZboxr
/NrR0pt/v+RjSfcuaR6+HE/qOnnh5lJ/jhl/whcJX2R8Of/7XQc+3t/A8aC1
y27cMm3kuJdxmGXUsyawart9zqIwf5iumFZ+QJoPz+Y4HqxueR7sHD9vt9P6
AljkMyjmGPpCxdwyFathX6Hqnd4b4xc+kKy4z6uVUjEcMapsis/1htPxOp0r
X5bA2vqTptVjffj3T5I1W/Wd08WfY17vf+tDUh+y+li91XVdX3S0l7Pl++XY
4pyEufK2B69fc9ny/+cBDHzePmxZr8NOltkb3/GG4kmpXW50L4OqRd3NHpz0
gYtHf60Nu/IDoocs1Fs53xfssOvtC8MrwFnjUo1OXz+oqZumePRxJRjlv3x7
s6Hlfu4LkcOjfkLGTdUkp+f+0OvW2+fX1lWx8wnsfD7fduJs7iMvdH//y8Fv
qr7t5OzUTz+8ffn3XRgfUj+y+vnzweR3i7JXKnDsvis3/UK6om334erLh9T5
gZ+lV5H9uWrw01EdizG+cGTFwbDytBrQK1TqMXGxD6z32rDsvOJvOJaooPrG
wBvmPFjYdejIWrBu+2Hb8La+/PswfH/83+MhOx47/thJo38snKjMsfKDu8az
2qva+rq/end4lT9sntCY/76yFuQdDzU4Z/iCZuHKJTpb6mBVu6EmtpY+ELYv
+/Po2r8g6gNMn9LAjKf1Lcdj33dmxyfHQ3Y8dvwplm2+FO1Wt405225I1kBv
sElVXX1nZwOsd2+tLE31gcQHU7vn/PkH5uf13m5e4AeDky9++rW9CWo8tSJH
//SH+NsffAxqm2GXRmQ3pel+/Ps47Hjs8w1zurjm7PCF0q878oeZy86PacGc
sffea9ke8lhb+WieL/w2cbfIC1O0tVN/NOrOKF80/x9/T3Y9s99fbnv5zIKj
/lDW+U3CPCVl2511FckqXb3hnuXBqu9tVW0t4vYappxg9x/Z9V2/84yLjbW+
7Ri5dx9cBrXwVX8U5LFd3da+tpNpmJ43Lv+f/io7f+z3d3x/tSou1A8G6oR+
zwjVsi3f2W3umzgfaHvu66+p/fVtxfl5ZPPz4vwzsvlncZ4X2TyvOI+KZB4V
2TyqOM+IbJ5xTcKYv1jvD+uO75SqWnVi83ZI5u2QzNshm7cT/x7Z34vzR/x9
neK8FpJ5LSTzWkjmtZDNa7H6tC3UHBtNOwjiPAx/f6c4D4RkHgjJPBCSeSAk
80DI5oEYH3Y8cd6Dv59OnE9BMp+CZD4FyXwKkvkUZPMpXP8flxx+ORkL4nwB
f3+bOH+BZP4CyfwFkvkLJPMXSOYvkMxfIJu/4OdTrIfV17T3o9EtfSNBzL/5
+9DE+QAk8wFI5gOQzAcgmQ9AMh+AZD4AyXwAsvkAVi+rj9Ub+Dumn4tWO0HM
W/n7wcS8G0nejSTvRpJ3I8m7keTdSPJuJHk3krwbWd49xH7ggP6XgrEo4+Cj
8UadOB9WP+PzsHSbELtftl77DfQw2tm/rbDkWvPL2O7B4nroIIh5IX8fl5gX
cizmu0jyXST5LpJ8F0m+iyTfRZLvIsl3keS7SPJdZPku40/4IuPL+M/1dZd7
NI33H6gJ/PMwPddQEPM6IHkdx2KeiSTPRJJnIskzkeWZrB5yfGTHZ/U4tL+k
E1TG+wlIjsQMTp8n62dV5cLc2ietBTGPApJHAcmjOBbzQiR5IZK8EEleiCQv
RJIXIskLkeSFSPJCJHkh8rxw6vqVryUBeGRh3oq+nTtwfYgeSPRApgfTxzqk
6cyiHbL+aOQ45NmRDBn+o7JaPaa3TN+3d4LHvz7UShDzISD5EJB8iGMxj0OS
xyHJ45DkcUjyOCR5HJI8DkkehySPQ5bHzTkyY8Tu9xIsVRy0acO39lwfogcS
PZDogUwPpk/PzVOupU7l/R3O7Z6T1s9HhmsPOX/y/CLDC0+v+VXXx0AQ8xkg
+QyQfIZjMe9CknchybuQ5F1I8i4keReSvAtZ3nWid9K8YfbB+M/iabTnCH6/
QsIXCV8kfJHxZfxX98wNOGeox/GjnSbJM2fKsEn60o/tzsvwjvaRjR9fyvDr
tWUdpVr6gpiH8PdxiXkIx2IewrGYh3As5kVI8iIkeRGSvAhJXoQkL0KWF0UM
C+4/72MQmi5wztv1m99vkPBHwh8JfyT8kfFnehw+ujmwSarN8c21AZpfdHQ4
LpmZuuvhLhk2sv5ZEv5Vhid1NZ59woHf72Gfut2j1Um6gpg/AMkfgOQPHIt5
C5K8BUnegiRvQZK3IMtbvE54VekFBWNjgbvEv4Tfn5DwRcIXCV8kfJHwRcaX
8d9cFbdlxnJ+vwQ3B4c5bR7J8Mm4n8Nzu2lxfEHT0yTosAxLVg1WWFoowzFP
sotMx7TsT/asdp/7WML3n2K+ACRfAJIvAMkXOHaSHp/80TgI5zy7XOKyqo2g
WGuqWnRQgr0yctrc+Cu7vxM+SPgg4YOEDxI+yPgwfgPDpuvOLuf3b5jrrGKn
Nl6d4/0md3cmSWQ4Im9D3Np6GX7h073AxFFDtt+Y9b7N6zgZNm51btJhVU2h
3G+bzak2gXx/LPr/QPx/IP4/EP+fYzGvQJJXIMsrrtao9JrcOwhLkkZsbrYy
FK6U34lDKwm6j5o6tM9l2f6E8EfCHwl/JPyR8EfCHxl/pofdhMvfF7ipcPzv
y+WJ03Nk+MaemJhx5qocrzWM1bI5KcPdr8SuG1ggwx8mxL3sYS07f14FcQM6
XFATki5qSy1uBvL9vej3A/H7gfj9HIt5BJI8AkkegSSPQJZHqD3zDew7MxAn
9ut1YfqHVsJq7XNlmV2CcWfNi/SfQ1sLxT0fdBixU4IRSVvkPdxl+x2iDxJ9
kOiDRB8k+iDRB5k+TK/gmw/tJHZKHHe9Pkj1o1SGIxJCnhopKnPcO17vzOyl
MhwXs3+q1wMZNo+u0MvorCJ8qJj+JdUukD9fbPq98LTVHgnHop/P3ycm+vkc
i34+x2J+gSS/QJJfIMkvkOQXSPILJPkFkvwCSX6BJL9All8o7Pfb7DQqAN8l
HNNsvdVAcHQfZT3jRiAqFOZ3/XnXQIgI/qY4oWcw9jO0Hv5csZXwL2d8sckU
Cc4ef3F61KRWQpcl/um+KiHotqty5REv2X6NnB8k5wfJ+UFyfpCcH2Tnh52v
Va6TiuUi5Tl+L181PaedAseTAy4lx52SYbSw6X3knwwPev3lwvz1ihyHrTku
NzBfUXD8eeZyq3EB/Pmq27NffcMmB3Ms5g9A8gcg+QPHYj6CJB9Bko8gyUeQ
5CNI8hFk+cjMtus7jV4bgPnfy7ua2+sL1lEeu5z9AvGI4ayTtw7rC92GXc86
kBaEPUfdq7S5ry9opr8xk9QG47O13WY/rNMXdpv9e7jYU4LrfU7dsx8s238T
fZHoi0RfJPoi0ReZvkzvJUdGTH98sBkZrlR+k/l1uRz/eby9ZmOxmryQY3b0
ZuX4QP68eOKBzXW318Eci3kGkDwDSJ7BsZjHIMljkOQxSPIYJHkMkjwGSR6D
JI9Blsc0Vlw6OmNGANbuuZpSq6cn1Nt3Vhg1JRDHX950wXOUnlAbFu02YEIQ
+rwb6NJ/s55Q0zyooeOYYPyuUm2ZHqon7DT7ZK3SSYLDhl5Td8lq+f3crrv3
BUjw1LLNefJKsv0/0ReJvsj05c8Db7YWPVBu4Ocj1/qreUZTI/aZuuB05uMA
/nyZOu5LSuTvII6vBg/ed99TwrGYvwDJXzgW8x4keQ+SvAdJ3oMk70GW95wK
X7E/WDMETUwRP4doC9cn2vdeNFSCU98mZBeO1xFuf54XMex+ELodD/1eUq4j
aPTpUn9LPxDjrS40lXnJ9qOEPzL+TI+hqbdHKAbVYuL2xXvTDgTI/n9HqvLH
jZuDOG7QeBukNUjCsZjH8Pe9iXkRkrwISV6EJC9CkhchyYuQ5EXI8qL5P1ep
f5ofgBvObLLaOFdTOLr3wUrbNoEIEZf6qYdoCglqRmmhrwNRV7jbOfS7ppB3
YWNP5bNB+Pl9fmvrQVqCape0Y64TgvFKjbJ69m4twfetbs1XeQnu1+7buPah
lnAl4G7XS4slOK3ntCplLW3h8VLXGeOTJdh51LaiIEfZ8wLTj+k5Q7tq9Isb
NRzvA4P33r2rOY7eNHjD0qCfeGn9mYXu/H6sJEwt6lk+WieYY8V455ENayQc
i3kTfz+dmF8hya+Q5FdI8itk+dXUshNJ0VYBuOh4kcvTr2pChYLp8bmFAbhw
/KnC7z3UhXPGD2aqngtEJ9UBSzRWqQv9By3sfMsqCBc8yfrQJ0ZdeGn/98fy
wiCcf3znvEnl6sJ654t3Wp0LxnnjO75dM0BDOH6v3RjnDhKcq5oy48wmDWFW
mkv07U0SnPXE5VXsdQ3BNPuGrt4TCToe15z84rdsf0r0Q6IfMv2Ynok+g3KX
f67guNdZSH7c+IPjsIOTJT06lHFsuH3e4ePDv3N8bLWLy7e5Jejc+WKtaf8A
/vxZqucxLr4gkGM3+dOXLLyDOVb/O3rL53CJ7Pf/N3/j7xsW8zwkeR6SPA9Z
njdat+cTvx4BqPNJqFm2Q0UoONZ21IanAfjpdOClXbdUhENNqnfHrG1Z38N2
D3P/rSJ03V43pJ1uy/ovmf0hbIiqkFL+Lf7H1SCcenHw/qQtqsLSFe97PXAM
xo5j9LpmXFMVFD4+Db34Jxh//PzxqKhKVZjeZ6HO0Jb9zr2gp64N5mpCF5dZ
k4KDJHh6coSG/kY14WfIlBPqPyW4oP5QXI8rsv0q0RuJ3kj0RqI3Mr2Z/gN0
QuwXxhRx3HTdf7V00FeOX867dPr7nQKOA5s9YgeM+sLx+4lt/cs8PnO885LW
xx3BHzhuWyDfSSn+Pb67HnRp+MZA2fPwjjdKZzsHc7yl47E7G1ZKOBbzTP7+
QzEfRZKPIslHkeSjyPLRYDymM31TAF70s/OoNFMS5Ie+Hv7BMBCT5rj1vrJO
SVh2ub2ra1Igfm59O2V9nJLwuJOLV/WiIFTKrFrQv1xJ6HkxAfcpBmMv976/
y/spCyc1GsrUooJxyuQV5+LWKgu12FVrYg8JblIP7rkuVlmIrB8f6t7yPHMp
9Z3Q74eyMHfoOqs36RJMOmww/0df2fML0R+J/kj0R6I/Ev2R6I9Mf3Y+rH6f
6J+jmsOxi5NFbcqybI4vPCxMjsfXHB+d1VVzqOVLjgu67fPTqkzjGKpzen+N
eCj7/IMrNu9IvodG3V4GHH8VwJ/Pb7+c6Gx1JojjvsmFnlu7SziuN+j6+7lC
CMdiXo0sr/b17FD8WjcAH/WcM/dhiLywsoN3p8cpAWhvaZTetkResInQn3d7
WyC+GpdnvbafgqBrfsYzplcQzpodGCdsUhAK76g8D8oLwrwVizsZJioIt8Yc
VPZs6ZfO27qcX9Wyv3xcvC84pbMEvx0pVLg/SlG40tfaxmZ3y/71QvhWg+OK
gu/Gunc3syT4W+pa7PJctv8keiLRE4meSPREoicSPZHpyfTtGJt2c9CEaxyn
nPMcvGdXMMf5pg2foxYcAYan56aqe5ZGc3xp25PyDosTOZbHWWt2fhU4tnr4
ZPFSo1RI+jT6ue6kQP78n+ywcO4D02COl+Rbbx52QMKxOC8AbF5AnCdANk/A
+JD6kdSPpH4k9SOpH0n9yOpnfG6OfNvPx/UZxzsvxqp+2JrBcaRmRV3Z0CyO
3x4cUNpQ+4Zj5bqNeZq333E8ZP215+135XG89GtNct/hn2BYv+J904cG8ufz
L1tW140ZHczx/YU7hvlHSjgW5yOAzUeI8xRI5imQzVM83Lt05rJTAbjTYlNF
kVo9nqrMMr5wKxB9VL0dDlTV47SlYwseFQTh7Xf3EoxzG/D06rzs3aoSfBdd
oH8z5R9WdLtg5RUowbrdalscYvj+E4k+SPRBog8SfZDog0QfZPowvRRPb++0
5kw+xw3ZdfP3tSnguMZkzyV3SSHHZSsbX4f0KeK48Np+7Rs3ijn+8E/ePnXk
NxgiTfK82D2QPx9v7bdLfc/eYI5zc9vbmpdKOBbnTYDNm4jzKMjmUe6fHbbD
40wgDrk1Y5+pUi2uDknbduthMCrPutfD7+4fPJ3bd/j6Rgm+qTHN0Nnyl+tJ
+CHhh4QfEn5I+CHjx/hqHYzTe5DxnePWy7u/eBpQxnGH8f4nM1eWc9y9j8G4
vCGVsvV/zE5+84GfHBvV7V+83aUKppzOLsmLDuLPs5NbLd6ifUvCMauHHB/J
8ZEcH8nxkRwf2fH5ev1+7WjMpmqOI6be33zoeA3H3tefLp4X+Ivj4+3eTDa/
/hsWZT5u8pkRxJ8Hz940t2yTLeFYnB9CNj/0/dXouVrDJehwLPru3FnlaGsR
NG3G7kBUctbfkHn7m2x9/LceJPUgqQdZPay+b8pra+/n18r6bUHREJdhdRwb
32/R2fMvx3383l+9UVoPjXMVonY6BvLnu4Ed1959f0fCcYrtt7QmVwmOiCy+
3nPiV1z7SiPVzjIYV4zZWP8g4ws6dhxbfzooEI2x5uDt+E84Ys3+/lnKAbj6
j4pu+V3Z+ST1IakPSX3I6mP1+u/Xzss+/Y/jXbs/F422beJ49rarPxN+NYN+
1OzEfdmB/PlJnN9CNr/VauDn7welLf0qxatAMfMtRkxUPH9dWYK+rw6bvWzO
xC1pUzemvwrCG7dLfpoveIl+DZfum10IRIvMJ8ce30rFlP6ftc7PDcCNOQ7D
bnS/z/mR+pDUh6w+vp9Z57Jji748u1/BmY3qnc36KNh6ufWMv50awJ8vltk5
L/gS0LIfaFZcnR8Xg63Whe3prS1BuaIj0SO9h8Cxvq8sC+uD8GSry8tHyMVC
yd5ZO7fkBWLYObkeEWV3YcLLvNuK9wIwRf3t80tlj3g95PjIjs+vp3umJm5H
FW3dU1wrlg0PwFZqh53adX8GVk5bu0j/BeDfF8l5A9+9guLfBxwL7gdik/3e
ONNxmXDB/ezxLgeDUC7OaN0gSTaM7u2XtGRMMCroJfaD+rew0zmr9pWCBJW2
OP6Y5PgeHOLneVQuk6DK26qYufF50LPhc2/dxxJUG+a+ZoUa7+fI6mH1zTEc
UPCvSYnjfm0/JNh8VrFdWTn7fEh9MH/feLTBXj2ffxKMgop5cQ75MHZXO1fn
luf9+OIm/WqLAniAq/bMOhKMN87qpluYfIW/Z0J7fbMPwqQhnQ/tUS4G8/l5
b3brBqKQZz5c+FHC6yHHR3Z8Vs/ZV+/37gB1W7fMCdanf0lQYfe9qcMVSiFg
xppr920lGHRHacX+AT9gS3j7mV+NgnHY38l7HjlVQHz4klGTrgXi6oD0NKWx
P6E0PHzAtYkBaHWvYmbkAt6/kH2+kkatX5Z6CE616eNTEVsFpR0ybG8NluAf
Bdum+3XVIFns+GLg3SCUPJ213N2upX8cVTP6oxOI9h5r0hd7yPpHsG74qhAv
LVsPUx/PDicCcJTR0AGVWbXwzT55zKw2QdgaXPvsV6sD2/UFv86GBWPJcl9T
3RF/YfxTxZnLfCV4/dSzzsGb+HpF9nlBlsmx7cOD4X+2b8+VbMe3mz2ng78E
B52MzWpf3QDJo/zGaIcE4di81Furqxvhx4wT775oBuA8sy++d6pl62XiIKUf
H9rr29o9+3dgY1Mwhi1c2APeydluz5z5ZFxCAH7+k7HaoDO/fpH9/soJq4J8
Xgej3JiyHsrTFG3D9bp3G7gxADdNrsyYXK9ku3TuhR/NqySYe+Zrl6txKra/
jnYf3UEtEHOy7PuMHKhum+XWbbXaTQmONM2Ys2iSlu3LYXnhdiVBuHfDeEs/
NX1bcV4M2LyYOP+FbP5LnL8BNn8jzpMAmycR5yWAzUuI+T+w/H+jZ2uTKW1C
wHzGs2Vv/poIYr4NLN8Wf47s52K+CyTfBZbvinkyf1+SmFcCySuB5ZVifsrf
r8PqKZlxWXVgQXtBzNuA5G1A8jZgeZuYD/L3rbD62eexz3dTGYtn2xgLYr4D
JN8Bku8AyXeA5DvA8h0xH+Pv6xDzMY5ZPez4rJ4pd3+12faknSDmFUDyCiB5
BZC8AkheASyvEPMaJHkNx6wednxWz0AdaZu/KW0F0Y8H4scD8eOB+PFA/Hgg
fjwwP17ML5DkFxw3HLjdf7A0FBMd9D0nfTXh9bL6WL3xRrYZI8zacFyub9jk
/q2NIPrfQPxvIP43EP8bmP8t+vtI/H0k/j7HrD5SD7J6WH2ulb+HXmlozfGL
dJPGRHdDQfSjgfjRQPxoIH40ED8aiB8NxI8G4kcD86NF/x6Jf4/Ev+eY8SN8
kPFh/OS3Knd4pSzju3qZ7WyVva0F0T8G4h8D8Y+B+MdA/GMg/jEQ/xiIfwzE
PwbmH4t+Ov9+uuincyz66RwzvoQfMn6M7+OSwNlHNsv6W/fhpo/MMmX48JnY
gTkDW3H8+dPg4APnWwminwvEzwXi5wLxc4H4uUD8XCB+LhA/F4ifC8TPBebn
in43Er8bid+NxO/mmOlF9EGiDxJ9kOnD9Dpo/djCbSjv92D644WLxREZfhrw
9lJFpgyvm/I5NaKLgSD6qUD8VCB+KhA/FYifCsRPBeKnAvFTgfipwPxU0V9G
4i8j8Zc5Ttz1bk3zHylmTUn1f3aL39+Q6IFEDyR6INOD6bN30IHy7f34/Qrq
Oh+dG7Jehrfqnnr4LEGGfzae619brSeI/iYQfxOIvwnE3wTibwLxN4H4m0D8
TSD+JjB/U/Rvkfi3SPxbJP4tx1syfozQcA7FjOoeaw4p8Ps1En2Q6INEH2T6
ML1smn1GTgrm91+4pVa655S+juz+a2B95+lhGY5pf6ZWrVaGe5h+HDxhpS7H
kv79Nx3P1RWOa73Z0r6NlH9fRvQ/kfifSPxPjutmTtpcYBiKZndHrNyZyPcD
SOpFUi+SepHUi6ReZPXy/WfPHW32D9fk+JPP7G7HJTJ8RsPC3F1Fi+Phew1H
eK+V4e/lv+yDM2XYe3H27EgrbUHiUZZp2lbKv88j+o9A/Ecg/iMQ/xGI/wjM
fxT9Uv79ZNEv5Vj0Szm+MLSbwsNzoai9d0BywOX/s7/+L38k/JHwR8IfCX9k
/JkeN11DV1o18/0JNI/2fD5vkTrH9iaHzPcky7DX300XAjpocJyb7VyXvEeG
uyVMd/qcqyGI/iIQfxGIvwjMXxT9TST+JhJ/k2ObKyq6h51CsUtPG4OkZ7L9
FOGDhA8SPkj4IOGDjA/j92yWoVPP9Xx/A4ZvvW6XPpPhxbMNDON7q3J8+a3H
pk3HZfjXbN2XQ4pkGHLO9qkbLdP/5Byt43clasKqVuf3Dj8fwudHRf8SiX8p
w6aJaevdQzDF2L/Bqqa1YGxyM6JIW4p1h8s1T601FL61uX7E6UwY9i+HDnlF
fP+FhA8SPkj4IOGDhA8SPsj4MH53bMNCthrx/RFknCps92+vDJdkd/U4nC/D
TSZLVTXtlGV6rwpx84yU4b7X838baaoIrv1HxHj1C+Hzn/nn7WBy7zCORT8U
iB8KzA8V/VUk/irH95amPgjsG4ov5wwb51HVSniz/5Sb13wpLqm3d46e3lqo
CJhqffJkGFYFzN+bclW23yN8kfBFwhcJXyR8kfFl/P/c2v/VM5Pvl2CifcYN
/QkKHAfmdT7qkSzDP9dtmqU7WJHjMXIppueiFIVez3WLLl0N5fOaov8KxH8F
4r8C8V+B+a+iv4vE3+U4fNPnfnpDW/pZwae5vTYaCPKOcS9+9AzF5arrZg9M
NhAWWuxZ/9RYiqV9G2YO12glXG9nrxuhHYbrp52cPmaObL9H+CPhj4Q/Ev7I
+DM9otvf/D4wsgl5P7Ry+zq7upnjATHSyuQgOdn9aJjauml2LfuZJwk7zQaE
8HnH708XPpjWVcqx6P8C8X+B+L9A/F8g/i8w/1f0m/n3w9+11/qi0yEEG+Pn
xKq07O9WGJ7tcPVLCFoMbqOauEVfqNbRmTszMhQ3JGY7u17TF9zU3L1+r5Vi
pLXXvbZV+oKmgt4r70FhmI/T26YNkO2viR5I9ECiBzI9mD4WZwqWhPX4hzZ3
4bXBkBA+f+h/xCjaJTuU44YpNQeStoZxLPrPQPxnIP4zEP8ZiP8MzH8W/W3+
/fVPrbYN23ikZb82Zf+qyq56QpH9JEPHXqH4qNL3WtlsPeHH/i5Vls9DUcvz
RkPJKT3h180/z9tvlKLjkFd2X+/rCQ1lL6KaW4Vh4NvvZ/Nb9m+KXcOOFCaG
YdFOpZwPPWT7Z8b/l4pk+YisED7vV+z1w/C2pZTjd52HPRkUEMax6H8D8b+B
+N9A/G8g/jcQ/xuI/w3E/wbmf28ZNW6tTceW9WLR6V1zoLbwUX/IJueoEOya
6iUZW6stjCvosv3Y4FB0nKW26vRUHSHhmu6emPuheOzr3oGvI3QEo8ON+zPs
pXhnS9XfNs06wuGZZUd+Z0uxTMElxWmOrvCj2/uTxkvC0MQz91ToFdl+78/l
eSOz+vzi621Ju7w/UzZXc5x91Olq2p2feHl5/OGp5iF8XrDj16f5T1aHcuy+
rGjEqHApx6IfD8SPB+LHA/HjgfjxwPx40e/n/+9TC29WN5uE4Io+sYWJVprC
10EjnaQ+IZinKfUoOKop3ItIfTzOIBSnl/uO0M7SFC4YOwwoPR2KT156lFp2
1hLWnsvxOassxREJx72XrtMS7BSWKAzcL8Xr593sziZpCR22f1uTXSfF3lu2
VSWqagu/v298s2NzGAY7rg0qcJTtv4l+SPRDph9/nkifMMo2q4LjI7lX9Ho/
+8FxTmmbfP2HpRz3adh3pT7pG8dumkVuhdeK8VlZfxfp4hA+T5hRUmLp7BbK
8dtCiXqnQCnHeZ/n5X24G8axmFcAySuA5BVA8gogeQWwvOL05DGhd6eFYMKH
RpdPVWqCx7/Z5+vvh+ABk2FfXlqqCxdjVx8YZhaK05ZsXYD71AU/J7cNO/1D
sXPolTdXHqoLgVqeixLVpVhRWOogUdcQQu+FT6ndIcX7pj3SPRw0hMi1d2yG
FkvxnKuz3cGLGkJchxd9tzqG4aLogPub8jSEa8/zja+ntOy3ynKslnaR7deJ
3kj0RqI3Er2R6c301+x1acYgvSKOT7qlNv1zK+RY9U3t5SflXzg+1rfnHE+n
fI7Vla6oJF36yLHKVd3FDltz0SjMxSLON4TPH74OSorzjwrl+KSvjumpRCnH
oy4sDdiZGsaxmA8ByYeA5ENA8iFg+dD0v/V/frasJyXl7pe+rFERBpilaqw9
HoKHt1k+7R2vIug4n+9YUhmCCsUT/236qSL8uOBkvnRuKB6cvWhA0iBVIT2t
55iPQijKPdm0VGGbqhD9r3rW3N5SPGB59OLERFXhhPn9lVnnpdgc6ZPm+VdV
cFl+cs/UeinubxfbkGutJtj5OJ57ujQMm05g/25uakK3551C7J6FodvfTOc1
gmx/S/RHoj8S/ZHoj0R/ZPrz5/8/l8qNPHM4XhS6eHHNk2zZ+ZrS6/Xzxtcc
O1V+OTrZ9SXHsXZbVjVnpnH8z1dpyrWRDzn2/tTXOd3xLrpZaFRNnBjC5xMj
rgQ9l3MM5fhNr8FRtxZKOVYMfXJ4rWsYx2J+ByS/A5LfAcnvgOV3tYlR0w0G
hmCY9dzQBj0lweBT6P1k3xC8l21waOlMJaG/UmDfVQqhmL3uhfPTi0qCfR9v
n9ZrQvGHyolR5u+UhBXTzisLWaGoJBndxdtYWTiw/fTmNTZSbD+sUa7JSVkI
CDj6uU24FAdnJuYvD1YWElP2T05p2U9OXLNZePal5U+/7bqzbnsYLlUykwzq
Lnv+Ifoj0R+J/kj0R6I/Ev2R6c/OR0LjlA7bFiRw/GlDjoFVzEWOldqenLS8
7SVgeLfr7j4HtidwPOikweiernc53jbrTb+Svg85HuAScnt4WBr0Wr3/kIV2
KJ9HDP3y5+KH9lKO28zbGH2oTxjHYn4KJD8Fkp8Cy0/F/BVZ/qru6yH5OLll
f5idbGp5T14wDMzYsTw5BFP1lmv7KSoIXUP0HMpa+nH8ZI3f/yYqCP3Dp/XY
HBSKl04kfFjsqSAMj/ZorNORotuj2Y9S3isI4+Mysve33B9XyDXGmHZRFByv
6sWq/JTiFBup14mVisKSm9MOn23ZXwzZab+n7IqisO6Ox/zWr8Oww43KpVP/
yPb/RG8keiPRG4neSPRGojcyvZn+n9Mm1Tya/5Jjl6RprmN0Mzle6NHg2L0q
m2NHl4jRylk5HE+0mW5efCOX41EG/zo+ufQRUhWMzU7sD+HzihGqDVV3AkM5
3q/14VbZXalsvlE/eU/H3DDZfOP/5ttA8m1g+XZb6Xb5aeYt+7+l5p1djzeh
QbLLKLjZ8nxV3+Svb96MejmzD/YfHoodvF60vfeuGXWqxj3oiC3Py4Yv7a/b
yglampby2nZS1Fl687jaRTlBw7TnqH9pUpwaH/B44Xc5QRXaHiybEoZn6w8r
Xh8hLyjPU32QmxmGL8atGaXmKXu+I/oh0Q+Jfkj0Q6IfMv2Ynvv6WIfCmHyO
KyZu2Hzo0xeOF6+Rjn68q5DjjNM5BmqGRbLzEatZODGhmONrz+H62UnfYGSR
2vrbz0L4fOQpP+fYLcpSjt86JJX2hzCOxfkBYPMDs/QqprS7G4JrWx6kElbX
o3/RWvO7G0IxNnTMnXyHBvyYVGawqLsUi9WeD9If+g+7eaz+Lfdeij02OMaO
Mm7E1Su+50jPhqHrmw+mm5sb+fVN+CLhi4QvEr5I+CLjy/jrLr2SeLbmO8cX
lr11uZxZxnG7FY2GT66Wcxzo0v1xoUclx/o3TIfL3f4Jh0NUZt0cG8rnG+0U
hk5YHy3lWJyvADJfAWy+4nHPpb3jT4fghbVWN5Kcf+MdVOhYmh6Kzw8n93tc
W4vhc6R6PTTCsN5vdPir03VcH1I/kvqR1I+kfmT1Mz4NpcoZ6y9XcRzh+1Bx
/rNqjqdPOGg59kcNx/9qR64x1/7NcWT4v6D2/WvhWGOiTb5dKJ9fdBjrHZH5
VcqxOE8CbJ4kcWGBxOJRGH6I8T3eJkb2fEDqQVIPknqQ1IOsHlZf69W526XH
/nBcZ+C1QPKjjuPsu5NsA2fUw3PbyWr+90L5/GLmdp38bQlhHA9vThLcnEOw
cprxKfNRlRgxyXDf8cIQNJp8MMXyTzka+GwY5rEiFO3Gf6sfGfcD9319+tun
JBTXj3YYPG5ZGX43734tZJUUfUfcWjPFqBQd97mtv1wmxYdWHcMcX31D4em7
PtfXhWHF4CMfFhwt4XqQ+pHUj6x+xmel+pzJDXkNHHv0zpjwXdLIcaK9/dic
Fc0wuE36jov6Uj7fKM73AJvvaf3CfeSVO2EYfXleh9FqxZh/sDy5daAUb5rY
VGlbFGKsxaQRuw+E4gNPk9T3y/JxZ1nUvc/LQtBfW8FiUrc8Xj+pB0k9yOph
9fmVTjugI8jZMjzcrvX7oYXytvE5vY+duhDC5xnrT4SkePiEcTw35EdZ2ckw
XOnntPF7aQ6uVQl7OOamFKNjoV349Szcv2aBv39+y35t39gDD+peoleGwZYa
zVCcHaqZYXUqFSOGpk+cZBmCV85KYYnlPV4/qQdZPdwf2KBs6GWhyLGvnk73
3VeVbHXz85bZvArh84vivBSweSnTaptFXweGYdLOjt0vPYnEBMm6LXO2SPFR
WtFa+Ucnwdoh6ET6jVA813/CumeO1yC18WXgiNqW54vMXbNP3xZgVmzztYSW
es+ecahNGMfv50jqQVYPq6/8+qjT3n4qtjOXjqvcuySEf98nf4jCt55XwvBE
TuUE9X3PYM7+jx1TWvYvacOs8zOOvIZXT2/PdBokxWfHm9p3nPQGxrW+cLJ2
S8v99M2DOav038P9RRvQo+X+m9ntqNfNnA+8HnY8dvykL9vueTeo2dqnFa53
6B6GLq/xlfn7L9DhYI9mszlSPDnD4smdL4VQOWyVu9aplvtJVuz90aVFkFId
06nsXgi+cux261l1Cf989nmNGyYrOI0L49+HsF4v/aXQwiejo6N9lkEpdA2L
Orn+sRTNHr5bdnbZD1DPjTPJzQvFUysXuo2/UQE/da9fH1sdgr9UNj0/cEjW
H9P+TX/uPUbL1me5V6zNmTDc4F/uPkuhGr4tXjG+crsU+yrHde+3tAasFlgW
hDiHYsn6tXcUUn7Bidnq+xxb9peh7/pOfd+F9yNkn+di13HNmc8tz19Lv59I
XvEHKs9983N738JX2vfop9A62PT+evrGLCmmf113sPnzX/jbbX/90hdh+NM0
YV/njrL1Xap8uE6zTs9W82bvyD/TpWgYoNk2rk8jJFh+N90RGYJNSztbvh7P
1xey33eesSi3u1kYvldqPn91o5ytaR8nz18t6+H5tarKc+nytoLwqeipZhg+
POmtPuqHgq3jn+vqtvYh6PpQYdPuWCXbqYtXrDlUwvYLWrYxX55Yyw0KxfYe
96ut9qvYpn2pblhiHYonE81mxn5Ws9Vy/mb+Z7UUzQc8/zX7g56tOC8FbF5K
nA8ANh8g5tnA8mwx7wWW94r5Mf//o2JeCSyvFPNU/v8w7RuafdM+hcG2Kaf7
dL5tIoh5HbC8Tvw5sp+L+RWQ/ApIfgUsvxLzMT4fKOYzQPIZIPkMsHxGzIuQ
5EUcs/qXTlHpv13aXhDzCiB5BZC8AkheASyvEPMVPu/H+LPPZ8fT3J2tcPSZ
kSD6+UD8fCB+PhA/H4ifD8zPF/MJJPkEx6wednxWz8rhB+067WwniH45EL8c
iF8OxC8H4pcD8cuB+eViPoAkH0CSD3DM6mX1sXpDL3XoOWtrW8H70aWsjWXh
YLH+1vG+sSaC6GcD8bOB+NlA/GwgfjYQPxuInw3Mzxb9fiR+PxK/n2OxXmT1
Mn6MD+Onfi3x05HANoLoNwPxm4H4zUD8ZiB+MxC/GYjfDMRvBuY3i/47Ev8d
if/OMePD6md8rBoX7v050pDjU8vnb3r80VAQ/Vsg/i0Q/xaIfwvEvwXi3wLx
b4H4t0D8W2D+rehv8/k+0d/mWPS3ORb9bY4Zf8IXGV/G/0xbT6PhMa04vhDk
97FnH1k/DTCVhhhGtxYm9PDbFecdCdtuZbukHWwviH4pEL8UiF8KxC8F4pcC
8UuB+KVA/FIgfikQvxSYXyr6yUj8ZCR+MhI/mWOmF9EHiT7I9OH62WtGSLYY
cDz4Ulzx4lwZflXg0LPTqFbC7PoR0/QOhEP8iPH/9jw0EkQ/EogfCcSPBOJH
AvEjgfiRQPxIIH4kED8SmB8p+rNI/Fkk/iwSf5Zjrtd/9UCiBzI9mD6N20xO
xm6R3Q/TPZe9H5omw95XonpjBwPB+qv04b224eDVaXSe+bZ2wo+DcX93WURD
evhz/fbHjQTR/wPi/wHx/4D4f0D8PyD+HxD/D4j/B8T/A+b/if4nEv8Tif/J
MdOH6IFED2R6MH3MjCf0cVLh93u4uvyox4IpMmxxJaV2/gUZTvrb7DQ/T4bB
bsTDeV31hTZ7JO4F8eGgHLHfdeSqtsLd9SnOm/Oj4P6Z/k4eI9oJoj8HxJ8D
4s8B8eeA+HNA/Dkg/hwQfw6YPyf6j0j8RyT+IxL/kWOxnyHrZ0xPoh8S/ZDo
h0Q/ZPoxPadMWb9IPpLvd+D5R52IFV10OJ60/kr5U38ZTm9yGNq/jS7H9u4/
93p66ArVaiVpLzIjYPyeBzm5B9sIT5YfH91/WjRErljt4dyzrSD6dUD8OiB+
HRC/DohfB8yvE/1DPi8o+occi/4hx2I/Q9bPmB6EPxL+SPgj4Y+MP9NjTc8l
hzYf4fsxkOYesd9RJcO5Z6P19i7S4thg1MucA89k2P5XddBRK21BT6/17O3j
IuCRgfW0oX0MhR7Nlnr1w6PA5Kec8sBYQ0H074D4d0D8O2D+negXIvELORb7
FZJ+haxfMb6EHxJ+SPgh4YeMH+Pr871VY7dO6hyvT5G+Xn5Ehsf5D44I/y7D
Jlsf7i6eqsFx7eSZDj1vyPAr08JuK400BV25q4afDMPh8/1V90siWwmF3okn
joRGwLp4V5tSndZC4oD7DX0GREF94IqkH9ta8P/6gcD8QNFPROInciz2HyT9
B1n/YXwJPyT8kPBDwg8JP2T8GN/jPfo+vSbbT4Lbn7IVv5/K8Na0WAUrM1XZ
9em7Lni3hww7r+5vk1wjw3OtK981z1bjeKpWwrbRSWrCy64dFt5WDQfzhAX/
VDcZCNfv2sdcHxsBvUJTFwQ8NBDOO+74G384EkwuDLxr3qaVsL08bPzlB1HQ
5liA8eOVrQTRvwTiXwLxL4H4l0D8SyD+JRD/Eph/KfqpSPxUjsV+haRfIetX
TG+iLxJ9keiLRF8k+iLRF5m+fP9gtf3j2wV8fwxLR1jor34kw/1H19o19lPm
+O+4Wzs9Lsrw40nbY7s1KQszdJeP1wgLh99N1a7rXPSFb3vXLoiLiIBTi0MW
+US3PB+Xbt0wLbrlfAkOsx7+0Bdazd13uCYmCq53bppU0fJ8LPqvQPxXIP4r
EP8VmP8q+rt8vlHsZ0j6GbJ+xvcL/+WPhD8S/kj4I+PPr9/eY8OS1RQ4Tg27
5fn2kAyP7NzrYOU/Gb7l77tBbYcixwPaai7qUqUoZP664fi3quX6cq/JblDS
E/ZYFt8YlBYOAy+ltg2y0RO6725ruDYoArYG+M633aonvLg3YVv41ki4Fbo2
sCBGT9jWvOvNp4lR8DcK8o8U6gkmo2OGtusSDdZXDLr1bK8viP4xEP8YiH8M
xD8G4h8D849Fv5rPQ4p+Ncdif0TSH5H0R2T9kV+v/9UTiZ5I9ESiJzI9eb+/
nuDq0LkZud6D/jaXWcnxn0dpGE9O+CLDnQuH+2w9JS8IymcWzjaOBvm9k4cM
eaEtLJPHnuoRkbDHbW+k1zkdQaWxquruwAj4fSDWuMZBVxD9biB+NxC/G4jf
DcTvBuZ3i/46n58U+yOS/oikPyLpj8j6I78//FcPJHog0QOZHkyf+1tN797a
X8/19Cwplb41b8R5n1Z7XXYMh+Jxs7zXbdQUjCu0HuVUh8Ptu5MTLqZoCrmN
8b+UzkfAaXO7p8mttQR/7emmgwZEwsJw64IiFy3BqWPNrMUvIsHceHCD9h0t
oYPZxWNn1kSBgnuf1haa2sIHG8vEO+rR8Eaxq9mihdqC6OcD8fOB+PlA/Hwg
fj4wP1/MC/j/OxL7G5L+hqS/IelvyPob04/ohUwvfv9Un9ygqvIbc+O/vMqd
EQ52D02mtVFXF5oC6lQufQkH48Dy21Yz1YUep3VHTt8YAdXb73VZEKguTN3V
Y5tWcwSkTzt9al+JurDddUTsk7ORENpnfk3wQA0haJZj4aEOUbBbqbdTyh4N
IXXMGuORLf13xqc/j74+1hAqBh6a/ndYNPS5nWqmqtdyv//fvAJIXgEkrwCS
VwDLK8T+haR/IelfSPoXkv6FpH8h61/8fijqxfRb4GEpn1VSzfGe4dWrX9b/
xIHNp1uZfw6DTT1UTQNa7q+tj6w0jVgRDvNcDn7fHKsi/FEba9nhRzjYRjTE
2VerCLlnu9h7bm7ZbxRv29zZSlVINmiar/Y3AnR7/LT4s09VkHjnrnXbHwl/
VqxuePFQVTjSIdHtl3IUfAr/imHqaoJriJfH6jNRkFq06MgeBzVhfI+NofkG
0RBr+n7CjItqgpjXAMlrgOQ1QPIaYHmNmP/w/58l9ick/QlJf0LWn5h+RC9k
ejH95H717detrILjR1Vf919K/MHxicrALPUjpRxPLp/dc9+0byjdfLSTacv6
1/y2rdVvGyXh6bxWqmnvw8FQvnufRYeUhErbkIrViyOgk3Gm7ZMnSoJhrwFv
tYsioPfgA3PMtZUFa93k5ITVkTB4cv/1vjOUBefaieEzf0bCiBUfjij4KAvH
P747U7stCsa7nfJf81FZiH/kstW3IQqme1tdy+6qIoj5FZD8Ckh+BSS/ApZf
if0LSf9C0r+Q9C8k/QtJ/0LSv5D1L6Y/0RuJ3kj0RqY30195c5Dywf7FHE9d
P33O9YNfOfZerRRdlF3Acb5LYn3bXl84npma7XOh9hPHxfeH2/wNyMO8Y+3H
9FkSDn3uFFQ+/yAvzICVvaZUhINGprO1pIeC8PTPDe2NeyOgtDT/2JaNCoJt
gnyNp0YkpCsuyRyXpCAkrpz67qZPJFzu8LmjsZKi0L+Lf/K7HlFwauiiVeVT
FIXw9yWhDTeiYNXUjzcEb0Whg+eQEyZjosHe1UnuwhdFQcwPgeSHQPJDIPkh
sPxQ7KdI+imSfoqknyLpp0j6KZJ+iqSfIu+n4vki5wfJ+UFyfpCcHyTnB9n5
4fcP04uXtq55x3GBku21qdvfcDz9a+mLXgczOd5/vG+WcrtXHDuNO6iRZPaU
4+HKOaPWj3nIcf8T86rtriWhmL8CyV+B5a9iv0XSb5H0WyT9Fkm/RdJvkfRb
JP0WSb9F1m/5/eK/+iDRB4k+SPRBog8SfZDpw/S6kbSh5OeYeNn5aZ8OZo/P
cFw7z9D9RkowMLz65+HK5l3XOdY5NfruDEXkuPH8gYczxj2Gtt3Otq3tGQ6n
X18pDCz6izYbXA+1V4wAF/u5H8Y8rUfnu6PKbT9FwKgHcm++xzbgMdUOc13u
RELHYdEv3D3+YczM2pTTF6KgLmF66tCtjZgRnGF2dUM0ZPeqv583pwnFvBxI
Xg4sLxf7O5L+jqS/I+nvSPo7kv6OpL8j6e/I+jvTm+iLRF8k+iLRF4m+yPRl
er/c+ylhRcdnHG/Gx83ZFzM43mfboeefgCyOTzzYPNUo7C3HXqOfbrOOec9x
0MNOgQuvfeA42m77o/13PoO8zq8C//HhUPJt8sCb/f7i7KwF748fjGh5Hui8
yL/4D8b4PHy15W7L+bv769RBSS3KLeqbuvh3FFiGpSW6zv+N4vwCkPkFYPML
Yv9G0r+R9G8k/RtJ/0bSv5H0byT9G1n/ZvoSPZHoiURPJHoi0ROJnsj0ZPpe
qIxMCjn+heMd1/IubbYo5HjeNt0tY4q+cmxjNcah9YVijk0atvctGv0NbBIm
2F+d0fJ8YjFOd+yZahTnP4DNf4jzIcjmQ1g95PhIjo/k+EiOj+z4rJ5rVkGl
anKlHK9pNbyw4FcZx90r3uTd+17O8ce0TdmXPlVy/Oz1MZfb33/Cu52ew+f3
iwKVvq6NpmPKUZxfATa/IvYXJP0FSX9B0l+Q9Bck/QVZf2H8CB8kfJDwQcIH
GR++Xi/oayyqqeJYPWe5VXnnGo7tjG677J36i2O3BZoXNff+hj8W3XLvVoWB
/oFuu1ShGEui/OrbHw4H3XrFfc16RfjW2KD93tYRoLX164E/BYWYeuak9Yfw
CNCoeHSk8kYB3mySc7KxjAS1leEnSo59wfCNO/cGpEWCcsHRM5/n5uOFgsqA
f/OiQPn2885XZn3CI46uyU5lUSAXe7ZX8N883JL66eO9vdHQEDzV3D3wPYr9
AEk/QNIPkPQDZP2Ar7f/6oFEDyR6INOD6TPOOrPI804tx/Zn701O71/H8ZjP
Edflw/5yPH7geeNhRg3wocbQsN2iKJhyIqrTxYpsnGO3xt/XJhJw4CvreOsM
zLwgdGnfPgKW3Sq7ck7/CU4uMowK+BsG7gabMw7OuYviekO23lh9pB4k9SCp
B1k9vH+v1BjUo/Qfx/kGyyMqHzTBvQX1pw1b9rcrtTaZHB9yFS94LXT2btnf
7s2//vflq2Bc+0ywMNoXAZKUTUb1T7eCnWJ3LX/NSCheYqHoYhwORtbHv3Tw
i4RDdsHOqS+uQ9Xm0ltBvaLg2Vzpg3k6yfD08pQznRNb9ru3sjy293wIIQUJ
zqFjo+GK8MZWePKErUdk65H3x//Wi6xeVv9ZhzPBwlI51m9g0evn0uzz8rZD
FMzWV3yNgtlrevRp4/4SoldFPjL5HglOBx9FfVyYBSavu7R3KI8AnRfbbMy3
5oCXVcCm/VXhgO16Zhw6lQdqkjZpV36Hwcbl75a9kXwGcZ4N2DybuF6QrBck
6wXJekGyXpCsFyTrBcl6QbJekK0Xpg/RA5keTB/nxiqrLh8UOK4bbjPUyUXJ
dpfUusdSt3A4I41YcnHSFwhSuhJaYxYBK/c5Zs+5XQCPVnTtdPRjBNjNUZhg
bPoVvqde9G9zNhI6D0y4++F8Eej0Um8XZRMF/zQWDQhuKoYhJ/deGPYjCnK+
akqd13xj6wHJekCyHpCsB2TrgfEh9SOrn5//JOv+Pyap2C6yfeTcVz0c/Eu3
d4iu+g6Tz90oWPUuHCw/W74cLimD4R/ClkVFRkB2Vt3+51PLoVefi1+Lt0fC
xrQ7Axc1VoDhzqMrTMdFwbFFyVV/Zv0EhdRtxcsMW/aH7wLTbc2q2HpBsl6Q
rBck6wXJekGyXpCsFyTrBdl64edX5Mv4H1o9xTozTs12SfGIQov0KHhdlaKn
4VgNC49nehYtiYRBX1rVL35WA/N7uY6+8CccvDKWF94c/RvE9YJkvSBZL0jW
C5L1gmy9sPpYPay+lOc3FGrKNW39m4ad/boxCjorrpsj2fcH5O8/8B+aGAFe
S08abJ7wFxbus798rDEMDFLCX4xp1QDi9Ynk+kRyfSK5PpFcn0iuT2TXJ6uX
1fd22NzO0/dFwY+hd/oeHfEPlmnPmFY4MwIm79OTrNnbBOL1heT6QnJ9Ibm+
kFxfSK4vZNeX+f6j9TNeRsCIbcYLlVbIs/OJ5HwiOZ/Izidf3/Lbc5Rf6dl+
CGh8PGZxNJT3VVQYsl3BduXKPqf3Pg+H29vGusyersTOB5LzgeR8IDsffP2J
nx9X9PuE6/pIGHDHysCxiwrTD4l+yPQbcC57zJWmCDjS32GM0X41W5EvMr5r
rE7Wz1ULh2UTUlxXlWqy+pHUj6x+8fjIji9+PrLPd8mo+/DmQBRU3Xhfpxel
xz4f2eeLP0f286G7vhl1fxUpzn8ZCU11+XvaFITj/8T3Lu2EYh/9qnO7o5D9
f3nx94H8PpDf5/+PvtcVydEUDOfvI72S8PJ5wr5oWBtisnDiZhPhm+m6he8O
hPP5YvHnyH7ef19R7LPXkXxeWPw8/v8yjZsD8s+ZhvN535IVqTOCraM4Zseb
fjl9yoIl7dnx+Pt+uvbfs7+daTifzw3OHJyiFRnJMauH/b1YD3/fjX/76Ueq
1kTwedk3rjOO57XoyzA7vvfmr3uKDxqxeoHUy3HFQ/kzCQ4RfF71UK/rNo6G
URyzetjnsc/PNQ/1SBjYTthsv3XAorhomGHx4+zJjSaMHxB+HEfpbt9Q/zmM
z48W2vU5s2JdBMcmuz9FZdRHcix+PrLPZ/Ww47N6NkifzHSb3IZj/6ED+md1
aytIj+27M3bDZfF6MWH6AdGP491n0qSHjSP4fGfF66ejVA9Fcuzc9tnnU9+j
OBY/H9nns/pIPcjqYfUtnp/19FBJa47LdEeEanoaCgFbnSeorouHBiXF9Aww
YecHyPnhuLw2ZvZ0/Qg+T6nxPKWXwdJIjnuGvK/PvBbFsfj5yD6f1UfqQVYP
q0/f6KzDvNey9TQg49DHB/Nas/MJ5HwCOZ8cv9Tc9FnVK5zPL5buvLBoQm4E
xyrFiR9PdIniuOvMPKenK6M5ZvWRepDVw+orbIqptd/D1zfMDn7R7cl3GX4O
ldPs5rYSrr6t25X9OAbaXnXYI2ffnp1/IOcfyPnnOOr66iF6U8L5PGFdD9Pk
6d4RHE/w+zzW60skxz7afi+z+0ZzzOon9SKpF1m9rH6VgvB9mS76HI/cohFx
/4EMb1fa8PJyBwN2fQC5PoBcHxw7/jMYOnxwBJ/fW9H2tub0lvs9w9sHLSxw
LYnimNVH6kFSD7J6WH0P+jrUWJjJ+uUvn4tBp3fJcE+VD/b5j2V4wZauv4cY
6AsfMjtvXJAdB41/rN6enWHEricg1xOQ6wnI9cTxmv6Ncv7e4Xy+bs2yuKSX
upEcr/ZZuFXhRBTH4vWC7Hph/AgfJHyQ8EHGh/FzkTcrir3H+z8s6rXufAdb
HY5nOcSNOPNQhqdsL//eME6XY7tAs0tr0nWFGZNn+99xioOe097llSq3Y9cn
kOsTyPUJ5Prk+JzLtC5/DMP5fN1ltU5tJyZHcJx6uVwrcHkUx4wf4YOEDxI+
SPgg48P4fQ9Nv+m3UXZ/8+91Y9PGIhmeEh9oNm6+FsfNg49/b/9Khq/e2Rhe
NUZbKFi7rdutgpbrqdvMHbc7tmXXO5DrHcj1zrH52+6pCtJwPj9nkyE3Ivlc
JMcT0j9c37E7mmPGh9SPpH4k9SOpH1n9jI+WXr9IjUJ+f4be/eLDhzqoczx+
gnnYkrsyvHz5tdDTPTU4PnRgSMgtLxkODrgV/KVZQ6j41Xa+zddouJgedsCv
oLUwy7GTXcXmWHBYXhX2cp2hcO96j/4S+Sug0TTiqcJfQ0FcP0DWD5D1I/v/
QfN3Hf5VE8Hn1yZ6aZ28CNEci+sb2fpm/AlfJHyR8EXCFwlfZHwZ/1D3cKvB
q1Q41i7+0VvIlOGdNkPaT7FRld1fPPdo5YbL8NTvKY0uurLzkQgalTU71QSJ
yqbmz9Mvw+lz03skprYSltYrj9CZFwvHn+YotR/aWuhe4bfbZkk8HFZaVOgm
bS2I6w3IegOy3jjW2eF+N8sznM+nnVwZHu25NIpjsR8g6weMP+GLhC8Svkj4
IuGLjC+//0xI3ldjq8Sxw4K7M9ddkeFe6+/0LumozLH8wcTmJWdk+L3XzTe5
9cqCg9FVNdfn0dCxr8PrrjsMhPjectn31sbAwDi30KhXBkLb4Q7BBtpxMGFA
/Jb+vVoJByYGrV4ZFw+Lr360u3GglSCuVyDrFch6lf3/oH7ad+X1o/h8mdgv
kPULfj/7Lz8k/JDwQ8IPGT/Gt/V718XLnstzfMd3sXuXyQr/Z784Bz8/k2Gl
9g6VgZMUOb6cN66T0zNFYfz7zpplIy5Dz4Sm7QZO+oJg7zlxn0cMXJjee4du
mL4wLEnxlG5hLMjXzNyh9UNfuNZn29OQofGw/oLbDvUhBoK4PoGsT4573h65
pi4tnM+Lif0CSb9A0i+Q9QvGn/BFwhcJXyR8kfFl/N/2qRN2xzSzfgshuhpf
Fh2W4z/PUfdxlhsoL6Sl3jeJ6XYZPh7tumViNz2h1jU9/pN1DITE/x3/aZGe
0F397UgDx1hYkZPRYbOfnjDj8peXY9fGQW+5qCrlt3rCgUnli3YdiYfyXvtT
ffX1BXH9AVl/HI8oUUpZfSmCz3uJ/QBJP0DSD5D1A8aX8EPCDxk/xjd1XL3n
8UsNXI+UMdmrzKybcFmpr0XVvWi4lZftvP+GttA0/BfURl+GlHPvuk400hF8
T0+1b7gUA69GfShs7aYjDP0QNUPuSCzk/foc9rlAR8jop+ikvCkOvkUWrrg8
XldYu2/hCo1F8fBrfkmPbbG6grh++PsErNMHtas8HcHfpyeuZyTrGcl6RrKe
ka1nxpfwQ8bvon3N7trvLddD26MGI501hfUv5075m3gZPm2rMXl/W1MYP/N+
p39HY6A4y7nvVj0tocu7btVNM2OhYmCGpe5KLaHe6eQj+a5x8Nt9pN1l1BKy
v1RcUvoZB//KY6eNbastxLk4rlK9Hw9Kk9svzF+vLYjrgb+fQFx/SNYfkvWH
ZP0hW3/sfP0bk/Vul1cNP38Orfb+uryqChtuxbg+kkaD24PIqsYPasKqhd30
q50uw5XEXa2T+6oLbxX9kzq1iYH8uEmWe3erC3aXDZZPeRUD+mEd51s/VReu
TjulvedELIz2q9xb31ZD6PRHPjFqVBxs8XgQfMdFQzgTuGvJ2/o4CDvmlbLz
poZQP6ZKXelGPLzZu6LIUklTEK9n/r6DauPbQx93jRb7pZytuL6QrC8k6wvJ
+kKyvpCtL3Z+iR7I9GD6mKfoK67pW8nxP5/fOQmpPzhO2/A+tta5lGOvcckH
bRpLUD7vtNmkQ9FgZnnuwIKVKkJZld3dlwMuw5dfoS+6X1MR3qo1TZjx8TJc
upZoXNGgIgidEt++ORUDEzc+d00cqyrEWGxcPs8qFprNvtw44K4qnJ/Su/pD
USxcK/stP/G9qrB3ecH+JV5x4BKt4dCqm5rgssdf+6ttPBi7dgr4sFZNmO7p
6O9aEQ+vug/5Hn5LTRDXC/9/U+J6RbJekaxXJOsVyXpFsl6RrVemJ9EPiX5I
9EOmH9OzALVUsp8VcVzp3Tgvq7lQdj42VMRlDi7gWGPCZ/lM13yOB9hKYkIt
P3I88efBmSHB71H1i4fVnJb9+s8NN41f9FESyq+4nzx59jIsyZXr6rdFSchy
O5d71yoGMuwm93a9pyTcmXK2b0VhDNhe8TYfoqwsBHc4s7ezeyxcMSq0lJ+q
LBwtO/VixvA46HSkP7y8pCysTjppcrQoDs5V7Brn/1lZmHbyxIZEj3homvt4
yspeKoLYT5D0EyT9BEk/QdJPkPQTJP0EWT9h+hI9keiJRE8keiLRE5meTN+o
m1PmN+98y3H5n/GfOszM4njQ8NFLh5tlyH5et/P5FZ10jrfvW5ddmvKQ42bF
R7cnVSThstUmDoseR0NF2t741rflBb0TSmaRuy6DSfUbfVRSEJLDSzV+msXA
1PYDtq2ariCsfpjxzaogBtzsTrz7f2S9dVyVzfcFinRKg2IXKoKdGBtMBFsU
FFExQBTFQkRRsVARuxvFQPJw6NwPBigGiFiESYgggqAo5eXe3zPD/e73z/Xh
nGevPbPWntlz5hx0r8oKhp9i03efDYXwtZ9Gp36TFR40X76ZaR0G78+aX1s1
Qk7Y0HHvHt1/YaAhnJLV3ScndDZ3XbooKhzGllWsTMmWE8R6xP8/qVgvkdRL
JPUSSb1EUi+R1Esk9RJJvURWL9n4k/FGMt5IxhvJeCMZb2Tjzca/YNPPrisX
hnH8de+59H3SvRzPiLyd0n13IDDc7obX/E11MRw/+KV5x8QwjWNvoy83Lg3O
gM2zFvlNgmBYozeqt6raP5zlE/NOs20IFK6qKytL/IemkrZ98wpC4M77ha9X
DJMRlD+6bL0ZEgoflRPjbI/ICF800zLWbQuD9kPaX5hYLCMgGBmOmhoOcxy3
bhs6to1w0X2Ts1y7CDh84I1DzzNtBLEeI6nHSOoxknqMpB4jqcdI6jGSeoyk
HiOrx2y8yfgiGV8k44tkfJGML7LxZeN9WLpA9aTXM45TuocuWVr5guNhbv0S
67q84jgsJljv2Oy3HPf619fdeG8+x1es7j5OiX4Pf/6ObNdtSjDsObK+X8XE
erQeUvygZk4IjA+wWhLdpwEvu53YkL44FGSjup7yVm/EyltjO19YHQb3Hv5J
n1jViJYfyjLXbGnpT99m16vnNrF6jKQeI6nHSOoxknqMpB4jqcdI6jGyeszG
j4wXkvFCMl5IxgvJeCEbLzZ+ubf6B/trfOJY+fb2ImnOZ47H3H7U+d25Io7X
39Zf8G9RCcc3by871av7V2h/zTulV8v+erTryMKyi3+wssd2R+sRoSDY7dhp
Y1WH94O8mtY9DIPJk+91Cfv1i9VPJPUTSf1EUj+R1E8k9RNJ/URSP5HVTzYe
JH8k+SPJH0n+yPJn42GzL75fSk0Zx6ph1Xs82lRw/PiVSZ6ZZiXHE/9FttvU
torjwFMzJs7Ur4Y1+7OU5hmGgLHOkKKVi6pRrE9I6hOS+oSkPiGpT0jqE5L6
hKw+sfxIPkjyQZIPknyQ5cPy63p8xuEzw39yvKdfkOq1jTUcF6W38QsKr+V4
8jIHFem3X7Dk/GTfB9rhcMzOYLrhwEoU/Y7E70j8jsTvSPyOzO+ML+GHhB8S
fsj4Mb67HS9LetvWcZxjdcE+N+8Px6ZDz8rsdqqHzOybv9aqh0PTTpOBrkeK
cPX7r8Pr0lv682B8Yi/5iKoVplt9dt8F/9C7z4/ffoeiv5D4C4m/kPmL8SN8
kPBBxofxG7oxeGa6YSPHJfLjUwYpNHN8/tw7kys//8G0fcbmHc2CIWrq1c0v
J77BiNLR1REt/UNUwlL7ThW5qGMzO2jC0RCI6ttjjMupHPQId17yZlwoRF0o
7hJpno1vtb0N1vwIBWfdWUq/7z/BMR4nnjVfCwOXmtznh3QyMODt7X0nZ4XD
qpcLznZyuodyY5JHG7eJgGznlKRlS5JQ9Acyf7B8CH8k/JHx5/47g0/6DW1j
URtt6ndPLRxMSvttMz5xC7Wrqny7RodC0Y9e+cMqr0D/fjF7dy4KgQPlQSbh
mAA2zl4+BfLBcNhsontpm3SmT2T65H4Qn8/ixeyIamq3WZZjTbeDq79rylvY
vep6tKI2DA7esZqZ+jwbjgUX2w+8FQod35fZf534CjJ2BffYPC8EJHqHl+kk
vYNmW/fKOIVgmGhj6jZm0HumJyR6QqInZHpi/AgfZHwYvyEl+3e4VytYpAVu
WhydEw7KUY/DEg58hNjS3Yb91oXBusrvZwaWfIaQfsezr6uEQm5fnZ13JhZD
gPvVQ+1uBYP5yuHOnQNLmV6Q6AWJXpDoBYlekOgFiV6Q6AWZXlh+LB+WH4TP
WrzMVtlC6rPsSdvmcDjV+9yf02/K4PuQIypqbmGgm1NyxWVvBfQpjZuilBcC
p7yHTzAf8AOWX/y8X84qGA7pTtjs+70KRP0g0Q8S/SDRDzL9MH6MDz/PO6xQ
WntVzcLzZSf93uVhEHLytOfKGz/hr9324v7aoVC9oe+k3cNqwbvgbczwEcEw
YnaqzpVHv0DUExI9IdETEj0h0xM/bxPj+/SI65D+KxT65P/M+AJ/oPpkfMHH
qGA4Bhoay/vVg6gPJPpAog8k+kCmj/thb4yPuATD2aJfFe3qG6D7zf5PnJaG
QtdzlxU332kCn4v73YcvCIe7Uyd0zbL9B+J8IZkvJPOFZL6QzRcb372VVpML
r2lZeEYfnbXlTyisKJyjfLFcho03kvFGMt7IxpuNF3vex7vrKyYGhMCo8zJr
FxfJsfFDMn7Ixu/h/Q6TF3QKA5UqhbFxQQoW4nggGQ8k44FsPM5lPugW2zMM
CrK8OjSqKbN8kOUzfuk9he6ng+GDSsGbc4fUGD9k/MT4yOKLz0P2vAzz9s+/
aUfAPC+9NxWuWux5yJ4n/h3Z3y85b9l22j2c/97ikLdd/yn1CeG/r2iXcszI
/1Uov78kvp7/f78+n8bM0o4M5veXxPfz/3c3ZtVh5f1zQvn9Jd+13h13dY+A
fmU9Y7WHd2bP5/eZynSa3T6+CeH3l8TXI3u9GI/fX7ra9tS0DQuC+X2lygGz
9389HsYxixfydaKpRrsOjA+/v9TVrMHG50swv6+kvrBb7Uz/MI5ZfPZ+kR+/
r/SyJr4/1N7l95MsmjtfzRkaynGY8n4NZ49wjhmfolKniXPHtWf8gfDneH3D
Nw3Zw3f5/aPtWnOuy+0O4di3V8JQBc+wVizyZc9n8XaXdpTdU2bI8gWSL8eF
B6zT0n2D+X2itIrHMXenhnJ8a/bUYH/1cI5ZPPZ8Fs/F1PvO/nwDNj5AxgfI
+HC8YbjztMk9g/n9oFN1N8ImZoRwHBP/oe2E1WEcv/XquN5SI4JjxofFZ3xq
fY722AP6HBuPvt3r6W99Yaa62Z9iRSkMC+p+f03bzmy8gYw3kPHmuPuXKVY3
6oL5fSDVgXGFjodDOa7xNt7Uvks4x2I8ZPEYX8IPGT/G97fusfPt5fQ43v67
YfSnM3psvoDMF5D54jihW5/2O8OC+X0fRUltkKtlKMe249JGznsVxjHjQ+Ij
i8/4PImWs+vlp8PxuyP2n3q00eW41DlsTfetumx+gcwvkPkFMr8cL1r5N6/H
mmB+30e+1mDf67ahHIftGWp2SBrGMeNL+CHhh4wf41s/0WNiuWNrvfK8aCv9
gq245seQrgXddATjmEAXp49Ssd4ZMT0A0QMQPXCcNchSNcYomN/nyXnhqzPl
QwjHrzY8NXoXGMYx40v4IeGHjB/j23DrmrNuW15PYVas7qk5S1vxrfQDeELa
iutfN5Rny2szvQDRCxC9cPwsxsnvZO9gfv9Gz1TbpEe3UI4dbgiPo4zCOd6U
7b3pxmQJahwZGF+j1oHzJ3yR8EXCFxlfnl9O3ukOn1vrv2KYzbsb7m05Tj6Q
3MmkqRVvWGa2LNJPk+kLiL6A6Ivj3btm71mRFsLv18gVz1pQrhzOsagPZPrg
+fwvPyT8kPBDxo/x7VDZruuHlXx9gt2TItR2fGnFpZcn1Rk5qXM8vTb/c/z7
Vhxls/H5/EUagqg/IPoDoj+O8395HawpC+H3Y9xHrLi391o4x8MH+FVmNEkx
/2tYWnpma76ELxK+SPgi4YuML+Nvr/i4V30nFY4/dNdprj/Rip3B4XWDgirH
lQ43wxu9WrHH1u++Td9VBVGvQPQKRK8cL6/XvJ20M4TfZ5Et2aG84Wk4x4wv
4YeEHxJ+SPgh48f4znOf0L6nJ1/fwTt44t+S0lYcUDzp3V17JY4zuk5JcHus
9P/L3+rCAPPW/YfBualeP4OVBVG/QPTLcWC7IQ0HqkL4/ROzG07u/U5H4p5s
z1Fh7fn+Agk/JPyQ8EPCDwk/ZPy4nn38BDkz+dZ8tPatWHqjFdcG7FBOMVRo
rXcDPUPbH2nFbdLWz9oiqyiI+gWiX465Hv83HpJ4SOIhiYcsXsI3GfWiZcH8
fgrjEzZuxjL79rKcX/Xr5SfLrrXi4e5e97YZy3G8TenYT7UwOSEi/6LU6ImE
739FPQLRI8cfgo6XjsoN5fc9GD8SH0l8JPGRxWd8RqqP3GtT2szGC3zW9xhY
3luG/704L/jqwIJWPHXSYI0tx1vW7683a67/lvD9t6gvfj+DxSPPR/J8JM9H
9vy2VorOm7PD+f0OXu8PmVQpaNVzvu12j/bTiG7EQ/57LO/LSPh+3mfP/Y0O
/lKOxfnj9ynae33/+TMrnP8eDa/X//t8ZM8f21V2f9NVCd/P3zMv2+wTJuVY
nB8g8wMRk8abFezi+xdwf3ZVIU7zJ7oOHlQJFhK+X0f942/1f0ZyLObPP68/
o3H474m+wbji/8OyFqJ+eL/G+JJ4yOKx+D0nPdgWd/4Hx3XThquOaKzgONM2
6ELskm8cX1lk1Hf4/VLcaWYeM+aEhO/vxzdd81X/F8mxOJ78/zuI+qD9IpL4
SOIjiY8sPuOzZ5z+OW+vYo7hzp6Ren5fOG7SrHoXcvETxx7Vib9953/guOre
mVGxnvm4obzLxmM+EXz/H21++4V2k4TjoF1jvuWPknIs6guJvv7T3xJ+SPgh
4YeEHzJ+jO/MCR/qP+W/4XhRuePo/TtzOXY9VbC9T7cXHH/fErv13IEnHCtn
RP0tfPqA48n9l/2y6pmMpUl7Ljk1RPB+oqBDc/yadpEcP3xnftN4iJRjUX/A
9Cf6AYkfaL+OhD8S/kj4I+GPhD8y/rxfWWimVtc1nON96RZRsy75cOxX5x85
4+Ut7seFWr8y4kviON6ac6JD8YZ7HN/r2Pfl2qpHUL1GPffTQQnvV1atGOGT
ciSS44+LlpleOCnlWPQzEj//5/yB8EXCFwlfJHyR8EXGl/ujUUmIC8viOHG3
zeO2o15yPEThlNTy0uvW9etg3qXNTe84Nlbvvv/OkkKInLUg+VVuBO9vshs7
/Xn9RcLxlNmaOhMKIzlOvSVjGvFayrFYL5DUC3p+goQvEr5I+CLhi4wv4y+3
ZOH9Xmv4+gMBl3Wffpv6meOxeU9zI/oUcZxn6Fu4WamkVQ/zoGRUSSkcf7ur
apRXROv3F9Db1SRawvHXkwl5cSGRHI90/m0zKVDKsVhfkNQXJPXlP+c9hD8S
/kj4I+GPjD/L58zy8UvfPGndr4zpsG1999/lHH/JifRZ27WS40kPN1st6lXF
cbvrx7N3m1fDzRHr812dIni/FK5/6UFJhIRjP82dl9pFRHLsrOK00TpcyrFY
b5DUGyT15j/nUYQ/Ev5I+CPhj4w/y2ealrnQY/NPjsev9fDJFWo4Hpkpsdiv
8YvjAb0rZIYv/A0nbYfVftkSwfunAkWN+ONPJRy7L//nEVEYybGcUD3keaWU
Y7GeIKknSOrJf86/CF8kfJHwRcaX51v16lCXn3Ucx77csa7Y/y/HXeJ6zQ3p
3QA5eUE2vbtLeH/ULDhW9J0dybHJHZ0jpj5SjsX6gKQ+IKkPSOoDxzy//+WH
hB8yfrwfMH2yuMmkieNlO51X2Q76By8cfhzqOknC+52xGUmXMSCS46DBByMW
N0o5Fv2NxN9I/I3E3/85TyN8kPFh/A5oRJrVZMhYMDwsaW25t56sxfzP8efv
vpfwfqW63E022kvKseg3JH5D4jckfvvPeRmJjyw+3w9FPeirFypn0WFDwmXf
lvlm/YaodyR6R6J3JHr/z/kWez6LVzZIy7L6oIKFfEy1/Y8OEt4vPL+2GK8f
kHIs6hGJHpHokWMWjz2fxXtUFRLQ5buShf+8PasuSSL4/t9/0NFg869SjkX9
INEPEv1wzOKx57N46fqXe92boGYRv3Sptq+xlPYDyP4uzj+S+edYnA9+HiGO
F5Lx4pjF7x/ubLzeVYvliyRf2r8ie73Il/eXDV1+NKZtjxC/36xlIWJk+GnX
iMyZlpE4ccamsoDHhoJ4/gfs/M90wrDJ389E4u6Urhu+RBkI4nkSsPMkO/eO
y7pdkeCw0qM62ib6wnCLa+/7TZViReLmCe1QXxDPJ4CdT9gHnZzsvl+Cu9wv
fbxSqSto/NnpZfIuEg3bW6qVrNATRD7A+PiZa/8cnx6BJpr9T3zdoyM0/Nl/
OKampV+aEb8665OOEGkrd3WqvBQDj4yfGGuhy/gC45uy0Vrz5ZcI7LTN6HWe
rbZgfa6pz4UsCe62unNX5Ya2MPzXvEyrsEgsNhi6Y+QPbaHj3PA1f/ykOLlY
mOUyRoflByQ/YPkNCf3gNKHF3/pu1wZ+V9USCm6/myC7SoKacw4ce2itJVz1
vP96WZdIVBnpXnnFT0twsgpzvf86EuU6203fkqkl9Gh/rrHHUSk2yUHoDFVt
Nj5AxgfY+GwJM9McmxaBG1auHvM+W0MIHXTB6vB2Ce4Z/EUTx7QVrvhfUtlq
EImn/jl8uRbUVjhaeiVzRWQk3nqaG+ujpynsGh9wePY0KcZemO7n5KMpuF+5
MW1cqRQfOac7jq/QFBIGLi88JxcF2zK9Jjyr68TGH8j4Axl/YOO/b0T9qOKj
EWh+zvtBlb2acMfKzD1rugTHzE8x84lVE/w9HC1NcyUI+s1nNfXUhQ03juge
WhiJlrnjZK5tUBfmZ6UUF39s0eOpXa79s9QF88bvceNdWuZjjpCTYqohdOnb
2e/adylO1W4zZrqfBuOLjK8430DmG8h8A5lvYPPt6tZ8/XdmBIbMiR++WUlF
GLMobGyeowQ71jzcPMlBRZi4x8Fk1GsJHjn1UmoQoSJMC1IxPD8jEpuHfKoq
lVUV5j6Pk6tLj0T33Mr+CfNVBYfalVXzQIofNze6+QWrCsuM9Aqj46Q4R181
xKFZlekHiH6A6AeIfoDoB5h+tpk9VZt8WIrqA0bs65+oKHgalc5sgkh0XblP
uzBASfjaVr6Pa1kEPrz04urhA8p8voUpG02GtfhZ1BcQfQHRFxB9AdEXEH0B
01djRsyW/3c9ctb+8tqpk7xQE/9I36OvBI9v0UtodJUXvh4Zvn7rOQkm5k+6
dC5WXihcdjNzu0IkFll47hgspyDkjNDptWtTJLa9HbTk2UwFIUPdZ9eeT5E4
Ui3PctVlBSH50/d3+2dK0Wm9Wk+5MgUhPNZh6KEUKR56NUbx6jBFrheWL8s/
alQAHqxtx/QLRL9A9AtEv0D0C0S/QPQLTL+bujt6rm+MwIFR0zK3FbcRlslM
DpLdIMFri/1tXYfJCofdC/WetezH2qo+fW+3X1aIfr9597n5kbgjRs118itZ
oWC6eqXT40isWGpTM7SXnKCQErjQdIwUHdQP7+jhISeYmY7O+N2yn8iMy1TS
eSjH82f5svzVK5RG+F40ZPoHon8g+geifyD6B6J/IPoHpv+BsiPOOe+KQHsf
2y2Gd5oxqzbt+g1LCe5s15yktugf+q76WnfivgTnvH0p46MsI4wraDtj96RI
XHkzqEf9Mhnh18xhN9dnROLW9Tsmb06REcLuO9QvaVl//MfMca00bCOsGLFn
1swnUrym3Nt/1cY2PH+WL8s/XenrrZH+Bsw/QPwDxD/A/GNb5XJ95KKWfq56
0qknaX/RsNkj8cMcCZ67PvqtxZ16lJcf2TOwToLVswd1ivVvwGqV+iPOlyPR
Wrb3sn4bG/G9ZnJdX0sp3pR2vBNg14RP9Hc6fS9uWQ+W6VToj21GxpfxY3y/
nWqEx0V6HD9YdHyFbrC+oOM/f1nHqTGQX7Fl0++3nZjfgPgNiN+A+A2I34D4
DYjfgPgNmN+ej89buW5pBP79mWHxva4W15irdlgbIsGFn25cTp/3G93n9pYL
vB2JSVk7/lyLqsONbhPL316XYsdUe1sv7b8o5oMsHzYeJH9k+bPx6JfbRykg
UJdjf4V9K3Mt9ZjfgPgNiN+A+A2I34D4DYjfgPltpUEPv+vvIrBX13TP/buq
cGlo5/7eY6X4M9p6a2l8DZ9fwhcZX8bfM3+0/48AHY51Ozaqzu+my/wDxD9A
/APEP0D8A8Q/QPwDzD/b+sTO+mQTgZ8brGod03/gN82JA973k2CM1Gza/NmV
eE7NLPZJpAQPuurcnFFQgROVDMYmjIhEh651DZNdyrFa9t/92ymR2P9N/lz4
WYZXm0utT0+QouxRIWTEjq84rT77xe7HUnw18ZbcQOVSPj4kf2T5s/EIG4sm
YxZot/ph+/J45fut+G2C0uRXpjrMr0D8CsSvQPwKxK9A/ArMryOCLx2J05Ti
84XHHLrhF1TtETpM06llf6axqteYLu95PoQvEr7I+DL+nY+NXXHOSovjc7OO
KG+43oq1dApDreu1mN+A+A2I34D4DZjfWHwSD0k8ZPGU3c/0zzgbgTMPGq6P
n/cW7SqGb8TREnx1SWZY9pdXaNKtx/QOoRJ0iCj7W7rhJTbN0+zj2TESP93L
Sf33Lxuz/RpkX/pHYlaop9KAjs8wEEsL+zdFYsHLqScWj3yEm2pfxvutlaJy
Q4cOR23v4+S+wqmSQin2nVgwdfunZMYX7q/ZMWJL+7Z8PNZVDJk4W9qK26/9
NsvUpnV/++B7gKNSkSbzJxB/AvNn+Geryq8t+8+/Nt7xA9sH4YTnttIbOyKx
r1O6wsiIgBZdLd2y6JQEjQ/IL8tOSoZ31u82m86JwPzKk0tljz8CNl6EHxJ+
SPgh48f4Tks7+nfqSrXW+b+Zv/tlRSv+fKCPquNmdY7N1nicLGloxVtn3DNa
v1eD+ReIf4H4F4h/gfgXiH+B+BeYf8c6KPW7tD0Wk+yuZyee5fstJPkgyQdJ
PkjyQZaP12rJolIZCQrfZ7c/7fEcOiePHTxshwRPLlYzHPvjBdzXeKK0968E
J6av7SYJzIVVS+wLsz0i8bdZdr8e9m9AI7JY2vlnJAadGTz8rHoeRMpuOui2
TooLm05bqKQVwHxbmcWJ36SosbLO2tvjA5tP+Ds38hpWte6f7R7e1w5dq8Jx
7PDXe89/a8V6QV9/7XNR5XhT+waXDUWqglgvgNQLYPXC/5l11vRJUuwj+2yP
nM5n8Jsx5tA6u0gMvlmz7lhQERzMMptwzFWCplOMHDpAKdcb4YeEHxJ+SPgh
48f4dtKsCXA8yffP4Kd7zHWNmhLHdYb9Bnvta8UrOmbU+za14hddl98/vUWZ
1Qsg9QJIvQBSL4DUCyD1Aki9AFIvgNWLuTuzI05ci8aq6Ruuv8rn+18k+SHJ
D0l+SPJDll+Q+kuvgbJSVHt3brG/cwUo3PoY59Wy/5u6xc5/7fQfcG9bQfn+
lv3A/UNqjr2Nqrmetg7SKPnZVZ6PV5HEU23B1VY8a+DngdhBgeOUiGnze11o
xcYD4rYfNlAUImqnhy/Xjeb3fcX6BaR+AalfQOoXsPpl8HZHeJ+W9ezd9k2G
cpU/odPhn81VryR45YFpxxE3amGq9/OrG0dF4DKNkq5r5v/m+iP5IMkHST5I
8kGWD8vvYZgkbu83vn+Hbxazxk/wkuVYM/fHU1ll3t/AEJdjdvfOyglhu+P9
b66P4veZxXoBpF4AqRdA6gWQegGkXgCpF8Dqxa+dBY6mZtFY4LHwvOJB3m8g
yQdJPkjyQZZP5rfSQXF7JWghO/66TnwdhLtp7XTZFYnFgx+4nzX4CycrR2Ya
bpfi4eWTxxl51HN9uX86cajz5X98vRRmjEqr8JPh4/U49O7YzCltBFn5Xvm7
VsTw+yxi/QFSf4DUH2D1p8nqooeWiRSf5das6rmsEYJvZXjdmyHBmfsUTur+
aeb6IHyQ8EHGh/ELVOp9DMc0cP6r1ow3KPzWhC90T47t6h3N76+I/gPiPyD+
A+a/HlHbDx07HY0fB7qW2Wzk/RWSeMjiDenlJtjtlaKMae/C6QtkLKTHa+9M
NZbgkB5TpFeb21gEuRneGhASw++riP4B4h8g/gHmH8dloXYnL0Wi8xGHMEMn
OYvrkjZrr0+Jwp5Fi2MGfdQTZsKRQ+AZg2Hed9/E7mrtd/TCUh4Z1/3k49Ph
RVxA5LAqnOe6Venl0Bh+v0XUDxD9ANEPMP1caTflwoMuUWgZ7HHx+nVdobbm
vN/ygmhcqC+vvqSrnmCT9W277IVY3ORzckfHa639GOGDjE/B3/mv+pyQ4ued
a6K2d1Sw4P6WDLe+5/Cd819TeCXx+a5vHGurKvTLDyzF4AOO5Yuyovj9moNn
hpTh7xiORf0B0R8w/akoq959dFKK6WFR/sJuJYtnTRfb29+OwoAB899nntYR
qsbcH2SvFoMu06c7HK3XEXS9y6far4/FAWsmvp29tLU/I3yR8EXGl/HXiD+2
TGZEMcd+5hHNo7t84Vg55flFT6VPHKvtKljr/KGQY8V9HW4XRrzDTjYjNb4e
jOL3daJ36r0zs4/h2FpadXNT7ziORb0C0Sswvf7J6rlF1i0KQc/v+e9Z2sIb
78d5m49GY+gu/+C0QG0hou86KJXEoEH5UV//39rC0dc6Nxe8jMW9808ss5va
2o+R/JDkhyQ/JPkhy+/inzWHj3+W4ORp+3t21lfj+li6M7+oQfM1H49regv3
GW/K4Th5XuSUG6HPOHbeE+5btzGd4wxHu8MXNqZi6fPv8jdPR/H7QFUPXu2U
7RnDcX1iyp+lUbEci34E5scJnnd13mVE4cn1jxdUj9ASqgccM9aMj8bf65Yv
XO2tJQR83Ww+KSgGF65tWvhF0BJmXF84Y/v5WExZc85hkUJrf0fyQZIPknyQ
5IMsH35+6fRJIWephONHW9ZcmS67j+M2yhpjdwi3+XqQtyWxKt0ioRUP9bx+
5/h9cHeWvExaGsXvC10sHVIy/H50632iVXF/InvFtt43+j8/A/Nz2c89V71y
YrFDZ0/7EbkawrD2nauLdGPQqFpxcnZOW2EPJEyYNS8K2z04O8T1RWu/Q/gj
4Y+EPxL+yPivEcJtZS5I8Y/G+89TLbW4fopl39xKP5TJ8/2z6vB9+Q/ZHO+Y
1W+osVcux7Ijn9ycovuW4wNd1ui7huVzrKGk5us35QO83XO8KTspit8fOuDi
VvtCJobjYdOsynMmxXIs1h9g9cdopOdgz4lR2MvXwmiAvZpQeWfStja1UXhs
dvqZ8clqwj1DvXuHA6Pxb8dp2vO7qgtnD3xWMZgbg8u/vvB33acurK6TzA6Q
jcVnUXbKO76qC+Ncdl0wkcbiyF2Fe49Pa/18hOSPJH8k+SPJH0n+yPLn43XU
KDrg7CeOFUqLF/04+YVjZYtIhXHHijlWu+Ad7n+Y9yvQ9ucUu/wDZaBV0Lvg
pkw0v3/0PXKi7oRhMRxnHnCy/uQay7FYL4DVC+8LuQfiBkahr0b0Rt8SZcHz
uqGj77MovNKnr1IFqAgb7i4cPG91NEZPuHpp9gUVwS3yilJPpRh8slh3YNxP
FcE54WPBz8AY/Ox18EHHaaqCU1oPaZpFLP493WS/55aq4PDY+cDxwljUlmz8
Xtrc2i+R/JHkjyR/JPkjy5+Nx82fWQrLsss5fisZ4B7coZJj37gpbl5DqjgO
OFsX0GlBNbxecUN9cUoUv7/00WjrAs/v0RyXZ0+/fbxTLMdRCxo8vEZGYfXD
f6P99ykKWaZV63Uzo3Dj6/GTjr5RFMr/Fa0Jc4jGmpL9M46bKAlKL985T/ke
jZvrHtmd3KEkdL/93OnTzhj8raTudDpbSRjndX/Rdq1Y9Gw3c/XZHsrCwmnx
dvo3Wsavz8lN51v6I48uYXMihsThtlGvvC8+bu1PSb5I8kWSL7J8Wf62A2/Z
WYT+5Fh14cOFA9VrOU7bW+zY1e0X2AyvP/U4J4rfZzo1eLeTnGoMx/n9lQeM
tYzlWKwnwOqJw9h+xwv6ROHhPl0Ggr68kPvk89io2BZ/eWapdnSWF6YvvFh+
aGI0Qsau4j+x8kL619kXluZE43mDgcIrJQVhjKfKlBFLY7Bq5ceLUnsFIVYh
rVajMganxhz3OHZXQRhweuuNou2xGChvOcutXkEI6j5wVpJKHDbOrTaZatPa
n5J8keSLLF+W/5slc1alf+H9GfRx++D15Mwfjr22uh3OnlIPiUESyeBh0fy+
07s6WUn9rhiO/0yeF3EvM5bj/ZnRxg/nt+zvOh9qkH/cRljnN2jznrIWfvbT
jMI6ygp21uFp4B2NR05qjpq3XlawVO2n2dQ2BtOf5tg13ZcVTDLvLEq8HoP/
FM9uuWUoJ+j59Qz2HBqLoywXnJm+Rk5omnq9bmhGLG7c3jH6V2prP0TyQZIP
snz4enjty4VrZo0cH1wfdfnZrGaQfdPmsH6LHtj9E1PrkWMTxsVwbJey7sei
kFiOfeZvWN3RLwonpucMz/jXjBpfbd+b9I/G07sWmLxO/IcXvUbOGdUy3xs7
Vh39aS4j9FbrmD5lS8v65xWlvO28jBB9+d+o+UaxeO/Vlj1tfssI4/t/CVuR
Gouug80bD85t7QcJX2R8Gf9dBp3dHKxl+Pp2umeYXJ+7bSzGFn3HkovR/H6U
y7oSmzzzWI7T/t7F4T5RGFEovyeydz1qVZVsHjYtGnH8gtHWWg24pKSHydB2
MZh1J6z2858GDC9Y+mFwUQy+V5cN3/6pERtzrpweJInFyg3zXfQym/j6TPgg
48P38wO895iPlLOo+25++Y1VNL8ftd5lgIzV4FiO+X5afP3Whtejf7XUo1zj
l02dJL9wZk3n2W6/o1F+8vnsEwp1aFzu7PylWywOWekYqODwh+93/vhtlaCm
gkXXc+7+wbOi+H2oJf3dF+0MiOG4pi6k0mRyDH7sfKcs8lRrv8Lez563TapU
5eShZLHSxrX2wPQYfr+JvZ79nb1+LXw4KZunarGi+8eKTbti+f0kn9zivVfs
o/DcbeWIvTeL8dEjNdO0yig0mj3UvfuMItROGZRbtC8arzYsGZBW9xkXRNp5
K3eIwW63D/9Ycv0T3ri1o6dpZAzemhUX0Wz9Eb9dCHw6c0oszv798IN5WSEO
Ofp486aW9cneptPSrWPyeT6Mj27pcYuMa7H8PpP/hw5qQddi8cO31/2KC17j
1nHOYU0t+zXz91M1ggOy0OGKZObcgy371ZLie4cOpPHx3RLYZv7VUVoWI94f
6eGG0fz7DR9Nx3mFBcaiaoPNSKuPYag/epvKlJZ6lyrbJcRnRABYT4298LFj
NI6XmZRxszfy8WPP++V95UTM5Vj+/YMuWbFes/NiccTJusPfGp6Cz6UF9iPv
tKzPd3Junv79Ej66NA7vsjka7/relRvq/g4sh17TV7SMwg0rfZa9LH0PPvLb
bc8PZ/MlYzGp4ouzTHYs1lxtrjeq+ggfCixqzh2LwcTwhw8fZH4Br2dXdg2Y
GY0+qf7H190qAb3UerWMtlE45flch3Y+ZfAz/N+HlKwoHB7sGNpzTTn8bq9k
PLllf9Yz7qOt7/TvUL+vrdvzFr/rPFjeVDrgBzT90JfOt45Fn1U1OT0PVYGM
Q6c/7zvFYV3l0DvztlVDTa/aQHmdGPj/lpun8hYLtvccW/UsBt0vNFUXj6gB
9Sv1TZ6m0Tj844ftJbq/wF7p3Jg5OqzfVbIYL5VJUmlZb0tqU5NsE+ogx/F4
B0WDaHR98/KRdf1f2Nmp5nq/2mh06b/U9+njJvi68OKAgKho9DubndJufRuL
2PgyFZuW/n1bf+HOlTRZiw+RucbLz8Xgtf0w590BVQvbzz6lP5+09Bu7/mRO
NdOyEM/zgZ3ni+eN/PcJxPNVYOer4vkb/70C8TwM2HmYeN7Ev/8inscAO48R
z3f490/E8xAg5yHAzkPE8xf+fQ7x/ALI+QWQ8wtg5xfieQn//oN4PgDkfADI
+QCw8wHxfALJ+QTHD/CQ1HpUHCx8cSbkaFQnQey/gfTfQPpvIP03sP5bPA9A
ch6A5DyAYzE+svhiPwuknwXSzwLpZ4H1s2I/jaSfRtJPcyz2h0D6QyD9IbD+
UOxH+X1ysR9tvW/+f/0ox2x8hx4sPNvugJEg9ldA+isg/RWQ/gpIfwWkvwLW
X4n9H5L+D0n/xzEbf8aP8d2+uZt398B2gti/AOlfgPQvQPoXIP0LkP4FSP8C
rH8R+y0k/RaSfotjxp/xZfz3fbx52HyCoSD2E0D6CSD9BJB+Akg/AaSfANJP
AOkngPUTjB/jI/ZDSPohJP0Qxyyf975e+5cMNRDE/T6Q/T6Q/T6Q/T6Q/T6Q
/T6Q/T6Q/T6w/b7YryDpV5D0Kxyz/Bl/lk9VaEXWR1t9wS0/P76jYgLEXQ/p
hlc7CeL+Hcj+Hcj+Hcj+Hcj+Hcj+Hcj+Hdj+XYyPLD7jy/iJ/Qe/fy72HxyL
/QfHLD+z5qum04t0eb7pnQIyBx3TE8T9OpD9OpD9OpD9OpD9OpD9OrD9utg/
IOkfkPQPHLN8CV9kfBl/e5mRyn6CDsd9EpPj3Wx0BXH/DmT/DmT/DmT/DmT/
Dmz/zuKTeMjiif0Ekn6CY8ZP8trGWXuBNuf7Xu9Dz+tPWnHbuRu/DBynI4j7
eSD7eSD7eWD7ebFfQNIvcMz4kvhI4iOLz/hMroo9NXiwFsezl8hrep1sxYue
z/bDn1qC2B8A6w/Y88j7kbwf2fvF/gNJ/8Exi+eiFOqYgho8vs7bw1UrV7bl
OCVozd62apocr/KyMYiTaApiP8K/P8Dik+cheR6S5yF7Hnu+650Ttt3Xt+5X
gk7u2lIjq85x6Y615x+cacXGrg6JZ/poCGJ/A6S/AdLfAOlvgPQ3QPobIP0N
sP5mUPuDnkt3J+KJ/t8+BDny9RQJfyT8kfBHxl/s1/j3K1h+Hy5gbdIMFZ5v
yHyr+R9eteKtui/iZB1VOZ6YvaC9cZGqYGW8rf+k1ET+/wjFfgtIvwWk3wLW
b4n9Gv8+B+NL+CDhg4QPMj6MX/aGwGGjUxQ5Hi3sv10IShzfabvK0OdeK9Zx
tD7YfRJfX2FniOnfBxnKwuibumvndInn/19R7P+A9H9A+j9g/Z9L/NJV+W3j
sa9f119jz/P9BBJ+SPgh4YeEHzJ+Yn/Kf3+A8e/pU+T2r1PrfvGORbPD05ut
2KxNO5sL/RQ4jkobZO4sbcWj9tj0HTJKUfjjZ3oP2yby318T+1Ug/SqQfhVI
vwqsXxX7X/57BqJ++P+/ZPkR/kj4I+GPhD8y/iyf2/2WaRci35/C/qXKcsvs
ZTlecSa8tqSqFY/PtC1Zc0hOEPtpIP00kH4aSD8NrJ8Wzm44Z7UhDk9sWrd5
ooWh8GlPon2hVjL2exqjudO2NV/CDwk/JPyQ8RP7f/7/Jxj/4+e+X3co4/tZ
6JFzPmTBGBme34635r4K8m2EiB9+38prE/n9EbH/B9L/A+n/gfT/QPp/YP2/
6B/+/0wZf8IPCT9k/BjfJT+f7PnxqHX/+tSxaI3v4UaM6TRn+rgDSfw+h3i+
AOR8Adj5wvJpUWHFlXHYqce29stMDISF88pKVhxNwk69prx5I9vKj8RDFk88
z0B2ntGj/7fGLdXx/H6GeF4B5LwC2HmFeL6B7HxD9Bf/PUSWn+WTHUUHTfh+
F4p8ir91UavGgltwYefSBH7/Qjz/AHb+4Yujjo/QSMAjCU+GtzHXF8al9Dxc
9jUJlUtXSx4U6fP8yPORPZ/FgxdLtJZ8/c7xiPamkVX3v3E80OnP7D3XSjFj
SeBv56Y4fv+iyG7M2iGzkzgWz2OAnceweOT5SJ6P7PksXvm9dX2+yRZz/LLc
Kv9z8meOk/R6HM3f8pHjydvrdwc5FeCb2kcjrBzi+f0J+7iHxc36SRyL50PA
zodEP/DzHMaHxEcSH0l8ZPEZH/nBnqrdDN5yHPh0v5blwFyO+7qcNnCyzuZ4
sdzkUbKPH3G8euTySeObBIyYM81lkFsCv/9w3SD6VGBMEseiH/h5E+ND4iOJ
jyQ+kvjI4vP1o5f/20vRUo43X1ZelLHmKMddG3XlbIfc5uuRRPNM5VOZRI6D
tLK/1216AG8+LlLxPRDP7yN02TuradHORI5Ff/HzMV7//zc+kvhI4iOJjyw+
X+/zzC41NzzhuOJB87z8ty84vnDZeXFc1CuOJ29+7nzq6DuOf9oMd3d3LYRV
+3an97kcx+8PRBxpZ7/ePoHjNuciyuL0kjgWzyOBnUeK/ubne3y9/19+SPgh
4YeEHzJ+jO/BoDWa1lK+n4buN926v8n+zHHytbXDVvwo4nj+pXVW1RqlHFed
dXfYaVoGD2d65VZejWv9vcQZRjd0hyZw/HNakvvIx4kci/UCSb3gmPEl/JDw
Q8IPCT9k/Ph6XvDv/ZIj5Rz3bciS1DR/51hZY1bahJFVHG/vODJYY0M1/Gkf
O0kaG8c/j/+SdOiR0bAEjp87OtrsjUrkOOHfwOflg5I5Fs+XgZ0vi/UIST2i
56dI+CLhi4QvMr6M/6WBBgOcPvzk2E4z51fYvFqOVSuPJNc/+QVdDLdIl8yJ
45+XV0/L3ZrxKJ7j+3sGwwBI5Ph0/HGFcy31hv//3v+rR0jq0X/OYwkfJHyQ
8WH8TubtLBvjUcfxRW+XXKvxfzkO7DwLbTUbICsvsNsJ3zj+efbMMyv9Jsol
cJw9s3dN3a5EjmepljmENCYBPU8i8ZDEQxZPrFdI6hXHjF+fyzb7U62bWv1y
7nqe57F/cPv02JHyk+L558tDsl9Xt3uTwLGgtj7EzDWJY7GeIKknSOoJPR9G
Eh9ZfMYHN66/VtOvjcWFtZ8/uU2O55//brt1dZXOvwSOFxUu/BEXlwT0fIe9
X/Q/Ev8j8T89H4bJswat7Rcpy/erB17E+3Q/LW/hEZMZv7Ehjn+eq3OjZuDW
HwkcJx/teHfHlySORX8i8ScSfyLx53/OewkfZHz4/iJK8W5og6JF88MlXSys
4vnnubslEYnVJxKBntew14v+QuIvJP5C4q/W38d97Tpju248/zx39GktF5lX
iRyL+keifyT6R6J/ep4Kv3MinJ8vVrV4cOyJta1dPP/8N//Z49sPUpI4Zvmx
14t6RqJnJHrm+LldhLPHzUT+ebGoPyT6Q6I/er4IDzJjX2XLalk8LNnUmNSY
BPT8gP1d1BMSPSHRE8erjcfP3ro8iX/eK843kvnmWJwfJPPTev71f+OJZDw5
PhusPWNgcgL/vTJxfPj5jJgfPx8R+fF+X3w//7098bwI2HlR1ZQKw9gR8ahz
xFWuPldX8Dxy8VPKjkSULgmMzFqkJ4jnE8DOJyZpHVT/vCoeZ/3ed8EiTEfo
sqhgyJ0xiXhf7XPqGiNd4c+dgQ5uLf3r8G5QdPaAriD2t0D6W2D9bcPFoTV9
4lr6X7+nFqdmaQtuCuZ+P4ckYNWcLqc33NUWStyhW7IkEWd32Fg6U1ZHWJI3
MX6/WTJKvzww7++gI4j9GpB+DVi/FhAyY8Sewjhss/L+8LnGWkJF6ZHGLe0S
8Ebi9tW57lrCyJ7P0tbMTcSJWkOvzkvQEvYuVT+wtKXfK15Z8eK1rLYg9ktA
+iVg/dKuLlcmeG5p6b+zVy3oHasheJzZuszUJx4vG35vNB3cVlijZrv706EE
zF28IWBweFvBafeAgLOnElH99q8JI000Bbs6VbS5koQTv3uVjr2tyeYDyHwA
m49n24c+u34+Djc41e+MWqIm6HVPHrxgZzyulqnfX5GpJjg8mnBea0UCLr/2
17/XcHXhxronTRlTE3HRuL+nFl9XF8r05i7fNSAJ5xX+uXhOXUMYmJT3aLh+
Ms7w/nM921ODzS+Q+QUyv8Dmd+K8C3M7Nsfhub6l74P7qAgLUkbWZmXGY1T2
3sLhB1WEtb3ent57LgGzPLsW3CtVEfYc8Rw2YkUifuuckjdjiqpw9pfB628D
k1AxfcG7vNuqQohj7JarTUnYfe3vN86KakwfQPQBRB9A9AFMH4tqxnbq3aKv
TtFjbve6rij8a7Y8sXtzPJrEdws68FdRuKE6WaFgUAIOT1YMLputJEwysPYa
3uL/CUJ5iE2wkvC124zvx0MTceaD7LAwWWXhsNkcp/KWerXoUUyEpoOy0H/U
/FeTeresF08vRm6IUha0Iz32n3dMhs3TM5fluHRi+gOiPyD6A6I/YPo7dMKr
X6dlcfjrr/BRQ1desNNePedo+3gcWf7pYNgqecHkxEKvf9nxuLNAdtD0VHmh
ScsmYP3BlnXmWY93FboKQvbx0RmfWtYPVZy4299VQQjUMq2cU9eSj2RlX1NU
ELYc76j/IDwJT1/3ffFET5HxR8Zf1DcQfQPRNxB9A9E3MH17CAPlDqyKw4lv
Q17eimgj2CjVjsnqGY/OGfmvDijJCt1mxG0x/BSPB2PV3roukRXqTm+TLLmS
gMG3RufZxMkKz/PHfruzIBGfnl5TYKYpJwR0b9OzqmV/XLH30ntNFzlhi+sD
x5E5Sdh205OP1alyzC9A/ALEL0D8AsQvQPwCzC9TNqv8890Rh3k5oz3a327G
oBHeaRenx+Np86Xd7Vf9Q5WGyr3hnRKw9+x7Ljb6MsLqVKfJ974noPx+29TV
W2SEJ7tzlV+nJOLH+BI9vzcygumkKU/KjiRhSsXWNXdHtuF6KhhqZGUxxoj5
DYjfgPgNiN+A+A2I34D5jc0/izfDzzFipnUcmoeF/vS++xfzM9p7OrasdzNO
rh9252w9rlJ4PW7N5JZ64zl064u9DVg7/qSi18RE9Fz0J7FhfSPu9pnx3Hd8
EvpbJjf1WtyEGqmqZ09bJGOAsY/FLJtmFP0JxJ9A/AnEn0D8CcSfQPwJzJ+P
dv3b7rEnDo/vWr3GSPsXLnJd8KX8WzwG9N+99qLT75Z1J8p6Wct6ICk8524k
rcP9YzSkb5OSUPAP33BR9i+y+YgZPnRA0ox2zJ9A/AnEn0D8CcSfQPwJxJ9A
/cniH5mc7hvaJgGdteI01YKr8V/cnSyDiCQctyCmsKhvLef7u/tYHelPA+Y/
IP4D4j8g/gPiPyD+A+I/YP6L6Zq3zz6zZbxPTt1kVl2JH+b8Tht0Mx6tDG/G
b1j4HVX26/xT3dmyH7zc3BRzvxyHxPUfU2SXiPFdF0yoN/2GjmXWXimDktD9
VtTBcWe/4oEOLrFn1ZLR2KTt8z3/Slh+yPJj+WqvPt9n8C89ju/ru9RNz9cX
7iy8t8JlfArkhF/aVL64E/MvEP8C8S8Q/wLxLxD/AvOvGA9ZPMaX8EPGb9E7
y6NdHybgRvmj3s+PfOLz16j3KdpsqJ6g8ehoD1VTQTyf7MT8CcSfQPwJxJ9A
/AnEn8D8OWvoocLDPnE4VdnZ5cCxt9htz4V5GiPjcfuhiyOnf36FdVl3nx39
0bLfUc1S0R32Ep91SpykdScBUw7L5b89kI2BazJTTixOxOT26+3HxjxBr4S8
YboGSdjc4V39o4XpOFOpPOz0syS06Dz+iq1MGor5IcuPjQ/Ln43H2xX3FDS/
6XBcVZ94JsVHV4iTxo6I7JIG7Va4zY/v0on5HYjfgfgdiN+B+V18HrLnMT4k
PrL4Hcamh3Rq2Y9nbhycebEsCrs2ZMzvNSIRv0YsmrJD6yL0SnjcxmxjPC5d
WRVbsVUAxv98T/fqh47aPJ83EeUN5nmtWH/0KkXJfB3mdyB+B+Z3o0mh00xu
JOEe5W83HbWz4OLKpOozDQloYBw25Ib0FRj5Zp5tMy8ev00pPn2mIJ/FRxIf
SXxk8Rmf6Nn34yo6anE8btvlP1f3t+JHNzxGza7UYv4H4n8g/gfifyD+B+J/
oP4nfJDwQcZn3cvCr55/E3G13IuG0vOf4by+vfq4SQloaSwMW5RRDPftcgbI
n4jDdlMj3LN/feXzY2ZgE6Sh35bnt3ZW/77TH7fiMD/tYP8dmsy/wPzbrsMV
3cljk3B81wyDsqhycAvXkJ5YmICO916t7DnqBwiWO2cVesbhmMEb8wYsqebz
QeIhiYcsHotvkPjSSe0gX7/Bf/V75ce91TmW7VAW4ZvRirc+qZk/0UVDmPAo
/FFvA4SSOe27STsbCaLfgfgdiN+B+B2I34H4HYjfgfldjI8sPsuP5IMkHyT5
IMvHcubi0YlzEnHw3w+3Y3bXwM2uX5IUu8WjvMNLdZ2jv/h82g+oXHpimAof
j5luS35sf9SKJ9/N3uHsoMrx2BJL9dmVqszfQPwNxN/A/P13f++95/Ra+v3h
S1L2HvwDutvDZ+uti0OvK4cqyts08PkmfJDwQcIHGR/Gb+eXfIu2axVb9en1
6FtOfStepBlz+txBJY6tb10ft8igtV8ZNfro1643lQWxfgCpH0DqB9D6QeIj
iY8kPpL4yOLvqv4zyad3Elqp3RsRbtsIfw41nr5WEIfNl5xifV3+8fmbN69n
yade8py/ZZ87oxLiWrFpQ98jx6cqcNzueehHl3wFIahjtn8XXwGGfP+aMrpd
O1YPgNQDIPUAWD242cfaXyUtEXscHy9zQpCxYPwJHyR8kPBBxofxw30fZpdd
aN3vF/favrLdOFmOlTIMvKZ8bsVmq6T+W3zlhJ3qMvN0ZqeCZpfene6/NBDE
egOk3gCpN8DqjTgeyMaD8SN8kPBBwgcZnx3W3i/q8+JwyWf3I7a75dn4gPmw
z9EvP/zj+5m6uoqNvx7ICG+fj+l5WSEFRm2OmFpaoSeoK8pNm+8kgFuF0f70
QH3mZyB+BuZn6x9rtYtfx2Fu273agWWKfD5IPGTxWHyXlXJ5tgMbOJ+2EbKp
3XWaUS3h7LeeeS3jOcfrjrmunjChg5tg/k0A6eqggC839QTRz0D8DMzP4nwg
mw8Wn8RDFi/4ydQjuz1Soe3L65FPn+oIqVof49zWChDij0HNlrrMD0D8AMwP
cl1Usw+9SMJd4U6D/+ap8PG2X2LWpa73T9wmVengq5wCHVZYjiqYqy3knn19
c1hjKlyf43pqfpS2cC5l9rmfngL0sTzxPVtHRxD1DUzf4vwgmR9k88PrlxiP
xf/objenIrCS416vjmWMNS3n2NX80Zhj0aUov/DvxhdZyZA32nzsS30tARW3
bRq/NhVU1mSU5azQElIWNCUsUBBg5EXbszlRWoKBZKy5Tq4AKx5/Gp8jq830
Bkxvz5JDGveaJaLisJHWSzM0LWa5Tnd1e5HKv5/B+BJ+SPgh48f4pts03R2Q
V8SxifGlQxmLP3Ns3mZjTmr6B45lY8NOVGbloWFTlPHaaSkt+6Xnl9/Xagg2
kjzfbndT4cf5fGnXbW0FIdKn5pusACYfvz5a9q+tsFDtdI9JkQKs7P37/c19
moKob2D6FvWJRJ/I9Mn4E75I+CLhi4wv43/HLlVno8trjpWDvBuqTXM4zq7y
ePSl6AnHx0/8vPDF/T7OVDHacKSpZf4PDCibu15NOJuW3BBjkgqJKRG7V39R
Ewq9lvi+t0M4XTPAaPd8dUGn/e6De8cLsK6vRHrusbowzCPnmeE7AayWDLQJ
H6PB8yF8kPBBwgcZH8bvummBRUn3WI6r4upgmsl5judcFyx9Otzk68uMY6mz
dY0TOa53nmE5pMtDuFMx4cupjing8dYz6ZG+Sks/fM9hRZ9UKD7uZtHNW0Wo
zbTMHToUYd5Up4den1UEDcelt2W7CvCwzXzrHCtVISD32udvtwQYlmidZRKh
Kgyd9qHzy35pcHsj2O7VVxNEPwPzs1gfkNQHZPWB5UvyQ5IfkvyQ5IcsP5bv
oBVnJ5VMecbx6C+xM4Zk5nC8+PSNbZuqXnPsM+no7SgDvh+AwN9eOTVjPoBl
+rr6Aa7J0GOY85rc1YrCZONVrwyXpoD+NOO1Ax4rCja+TpJ/81NBaXnJOr/e
SsKskoWHS6cj/PW6vb54v5LQr4dJlEt3AcqPO2+0KFIS+r+8HZB/RYDCO8ab
L41XFgbt7XF0Zvs0yEot8fgdoCyI9Q5JvUNS75DVO5Y/yRdJvkjyRZIvsnxZ
/tuuBi32y//EcWHWsksq3Ys4tmjT6e3BVSUc3xj8Rk854it43plsu/pSMsQ3
di68ZigvDB25ysj1UMt4dblsfGqjvFD96NBHF89U2GjZfr3vM3khfEHIbeeV
CNnLzyZ49VEQhns4x0r7CmDmqyu3dq+CcHqsZ3tpgAB+QcenLX2vINQoHPSO
NEyDr5kaZ+eOUhTEegmsXrJ8CH8k/JHwR8ZfrOdI6jmSeo6kniOr52w8Fvyx
D//Tt5yPT4q8g+fER985PnGwf1erIVUc3z8aIb9uTzXc7LlsfNvFyZC1Re58
esv+ZfrX/DeHZqVA4smrJet/txGqQuatVZiQCoHho4Z1mCsrXHTPkt09DOFo
Zu7ehxGywo0LPac16wrgVeKe464uJ3hu/2Qw5kjLeiOr1s3IVU6wcbz6yUsx
DWZ2vu3+4KGcINZ3JPUdSX1HUt+R1Xc2fiRfJPkiyRdZviz/s0WWTgva1nA8
7rGL2aOrtRxXhR35O3zAbzj/a5Wps1UKPN79dkNB+3/YrUeFzraW/WNWUZny
lqJ/GDzL/e+RhQjlgU1ZB+xkBCP4+yN7UEt9nud7KTdZRsh/Zf5lYawAlYqa
Lt26txEC3LxfF5mnwYb4c4PXHWjdLxI+SPgg4yOuF0jWCyTrBZL1Asl6gWS9
ABUrD+Xemn94/kPm3Vj1tOEvTNnx81Czegpc+RG1PKhLPf7q0VXHxCYVDk2V
7/xapwEDM6dfnHcIwSPQ9q2cYiMGxY89ISwXYFnTzZOD/jbiv8O2817LpsEM
u1/TllQ0obgeIFkPkKwHSNYDJOsBkvUA2XrAxovkgywfll9/q4gRVoaNHCe8
u9xr7N5mSNhvcv5tYApEWl7d3zv9F1qnqpUdWIAg+emRGKZXh2u3/7586YAA
ksDpP4Ys/8PXC/I8ZM8T6zmSeo6kniOp50jqOZJ6jqSeI6vnLB+7SdKQ7hd4
vwXrp92NVzGWtZh49tmuw4dTYFmd1reMkir8MqFi65PJAgSffGdpO6QGxXqK
pJ4iqadI6imSeoqkniKpp8jqKRsvwhcZX8b/vfzkj3n6vD9ChsX6haR+Ialf
SOoXkvqFpH4hqV/I6hfjo2Vtqle8S9HiW8fehr3qkuHbfKlsxPZiTHGv7LDi
ewpoGntrT5IrQr97MV0Dv6TC2F+Tuub7fUZH/R29Pr9DWPZAc8AGnU/Ybmj3
M1qrBGjbO2p726EfcE/hfsOBXwSwfzj5gvmEAhTrD5L6g6T+IKk/SOoPkvqD
tP6wfELU1N7FaqbA7h5FoRpeb1D+V1/ZZQ0pIO/dYdrxoFxc/N6qn0ZpKhzI
nVOu8/YFxme42MbnIOgt1NPvp/kcD9nfTx20RAAjtb1zB657hMOfzZmr9EqA
LsnVJ4Y9u4efLT+XFlinwdQ8IcDDPhHF+oKkviCpL0jqC5L6gqy+8PXP8OK5
fc9VLBr/3IBNJ5KhRvZG+rYucTju5rY5q/akQHb5lyLJqDu4a+aclY6bUkGm
8Ktl5+HmmFbfd+ucFQgOVgVr3mbfhjYvfR4GmrT0U4M6+7Utj4UbQRUzOgcK
0L1Lb/e3w9Ngwk77t+c7pMGdXnCh7590Vj+Q1A8k9QNp/WB8na5EQbcXyXDl
89xtiouegmNI37jLr1Lg4af7jYusX8CChGv927X026NzHJNjnXNhfob+7VPv
ESLv1W3X2vsG7n57ePTABgF6R50YvfpaHtyp9rF+WCPAlcB+DfeTCkH0PxL/
I/M/G7+gC0MG2OzXtDhfkBSs3yYNwtyc37v+/QiNAzbMqApCsMi4e97jeBE8
ur16SszMFMjp9n3O7t78/BfZ+7Pvyg281tKfeD8O+R6kVg42QwxlxnRBMDFw
NT7aWAm/dXoHjDqcDG6DTkUkbKkG0U9I/ITET0j8hMRPSPyEzE8uGeqjYu8h
jE2/dabb8xro3/2FfWF6Mlx+tnBGtf5vEPWPRP9I9I9E/0j0j0T/SPSPTP8D
phQ7f+qYBqH7V5hcjf8N5TOvD7pwIxW+/Fhs2sPzL4j6RaJfJPpFol8k+kWi
XyT6Rabf9+/V1arbIZywXZXsXdYEoh6R6BGJHpHoEYkekegRmR7N4oRTS6ak
gJ9HbKKmhizTGxK9IdEbMr0FBjb3kFalwot1NhsqsuWY3pDoDYnekOntqGGv
4yeUBZiTlXWjdLiihagPJPpApg9xvpDMF7L5EscP2fiJ+SHLb97LM6s9Nrbs
D0vaz72vrWkh8kfGX+SDjI/4emSvl42GHZlXUvn9fZNB9QHds1L4/Xbx/Ib/
nm9t8+3TOwH5ffAlwgWPbYNT+f3o6Sp9u9zIETgOseiYqeWWyu8bNxqvqDC5
I3Asxuffz7HsO3SO1fZkfl938yXNsKs1qRy/9P21tz5G4Fjky79v83ZwzZGB
lcn8vu2FxNOj84yQY7Nul2rTWvTKsJgP/z7MiwS/r0da1n92H3bD551+lXap
HO/ZP+rsnT4CxzkXhpTa9Urj+OluDAyekwal65yMytt3YuMDZHw4Fl+P7PWP
e+bUNbZJ5fdf42QTvc4UIMdzqrKbzuYLHIvjC2R8Ob60uL/EblEKv6+6E65U
bzRBjgdq+baf4i1wzPgrX0icfru0PZsPIPMBZD44Zvmw9x9M6auSn5DS+v/m
1ptN1z6CHKefOP+oh0TgWJw/IPMHZP44Xu/1UVu2cwq/v7plo8+vaGXkOHXY
8YooL4Fjll/881iNp02GbL6BzDeQ+QYy30DmG9nz3owPOdM3JIXfh13S18XY
qMX/DH8/cMJhf4XAMeOT8v3lCLlLBmz+gcw/kPnnuK/+75VDjFP5/diX2+I/
mlgKHDN+7PksnunRddG6e/SZPoDoA4g+gOgD2fvjrH/Wwq9kft92wMFjpbUx
yHHuMoPvtqPTOGbxh52/6OT6VJfz6VZgeDTojB7TCxC9ANELx2hf8eZRbgq/
zxuVO2ye3QmBY8aXxEMWj8X/Odn+4JttOhz3VviY/qOzrqBZVjP11JAHMHGl
yczjJR2Z3oDoDYjeOBbfj+z9LD6Jhyzelk2NHbtFIL9/zPicSD/3MdtFm/PL
dlg86PgPbaY3IHoDojeO3x7cskxuNfL7yyw+eT6y57N4zypfG+5S1uLYIKR2
zuttrdjRReeo2ff/h6uvDKvq+cKlu9MAu1BsRcwFBmIr2Am22CCKqIhBKKgY
2A0iYmEjimvT3d2gYCKCoCgSl3v/e4b7Wx/fZ1admXfFnn04aAgiH4HwESgf
iT0k9pDZu3ZtUnHXUeH8+9XM3wepC5dPoCr339XjvL7vUTWOlyqfP3d1mjrj
JxB+AuEnEH4isY/EPjL7zF9gxP3qkY95PYfmzztiPqxQ4dhK3eT6aRVVISNM
Z8g+gwhwso20fZfXURD5C4S/HIvyyOSZf+IPiT9k/jxfjA07OlLgf8/N4olf
vHpUQg9FHt8yq7LkdZHtuHrGyrWSa5U4dp1S1HhVRllQnN+zWH9XlFj/OjK+
8r8/iN773nf3P1ZvJcxEeWTyLD7iH4l/JP6R+WfxbDQ69nLfc7n2eIedmWU5
R55jh3FXKnS+tuO/U/z3lR9VEA4dVxN6yUaDSUCgh+fJjoKYD/zvHcR1ZOvM
P/GHxB8Sf8j8Mf/nFqfJKo6V4Thj3uw5X/LbscaMpIvxTrIcz5o8/f09fTnG
fyD8R2IPiT0k9pDZ4/tXUV0UN0CKY3ePaZe/Fbdj//7+i9R8pIVW34eelxdF
wgq7pnU1WfoMI8N8f/5rD4k9ZPaY/bMTR0opzmjl/SAue0ZV43EJvj5T6cCi
nTskheAwixitwgj4YDL+QYyzHuMz/32+TLu6Lsft3on1QdGM+SP2kdhHZp/5
W3xj8sXP6e3zz1fPsrO3Sprw9M/DTx06RsL0sb4Z+st0BZHf/Pf8xPiQxcfs
E3vI7CmdDBiSlRYOa07L5WmFawuVC03hSFQk+Ky93cluRXs/2rT46Y2xZ+pw
IEztnXY0HKZemNuit1tLWGRwYccy/Ujwstjrp1ivJRz6+/HNx3tRkPbrlmXT
Tm1BjBdZvMw/s8fsn19nvrTfyR8cP9bstXTAy28cl4XJLR1U8gmPviv1/JQe
DmpOdReklmkK24YnHjbuFAlZl+VVQsL/7/8Lfbl/5+oouBTW2XVrv/Z+Ruwj
sY/MPt/vUQn7LV9VcFxSMb0+qbmc4zs9L+Te9izBrMQBG4rWh0OW2pYj8+Q0
hMHuUdNv7o4AF8MfPZYs0xCOmq0YtNY9EvoY20fYBGsIZY2/NPudb9ufMb9s
N8pqCiJfgPFFPA8k54HkPJDEhyQ+ZPGxeAWrlZfLjHi/a3sePN7g453VzvcL
2+4dLknluMonds0HvxiOe+iYj/PMCMUdTy/FpLu01Q95Df8xL1QF/9WnHyis
jYDgwosH701WE3K1jp2BaZGQ9Lj7sg5ZaoJSpKvT7kFR8OlIkInHGnVhgoPT
yofa0SC9eLjW75+8XyGJD0l8SOJDEh+y+P4e0XxSIh/J/x6fxT/h0US5Os/b
/PNcDdrgssr+Ju8/oZLHJPNfvuZYW/9Hd/PL0WCc3Hl7p9K2+WvkpBU6XsrC
pIsH7b/5R4C6pe7OYjkVYemaD45v7SKhYemnowGHVYSdg6buPTEkCkq3vr64
vUVF8PgbtH/l7yiIdfV6YOqsKoj5gyR/kOQPsvxhn4/EjyR+JPEji599none
uTVK+1I4NimsLRn5NpPj6TV7pnwck8fxKtmW++dfF0HAjXHDnwSHw7uqTcZ+
8opCZqczsnNsIuDZU71aD0dFQeL8p9wq9UgIdIp8seWDojBQc3zQcYyEaxN2
OM+bpyQs9T6zv9/2KDgjYwgmqCS4y3+eHdMlGjwS4qU7D2yfF0h8SOJDEh+y
+Oy7We8Pbgznv1/A4v9hs7A2Nah9XpUIUCwY3e0Dxxrf3kb4+VZy3G3Ijvuq
yp9hzqfNk3u38dN5SLVLtIOcYN3xh/6SIxFw5nLUiV5qCoJYf5DUHyT1B2n9
IfEgiQdJPMjiYfE9EoKs3t3+yvHi9yPyLjt+51jycOmjsb1qOM45419770Qt
NJ8u32/qHQ52ql1zpXvJCAuTVyw06BsBO1r1ltQclREeKxQMloiIgN21aoVF
lTKC/OSFihXLI2H/B7kV8Raygs3BjPexDZFwOLul5MVdWSEkdPbb+2eiwCP2
t81thfb5g8SHJD4k8SGLb+yrs97nvkfw+x4W/wzfGlmPMXX888zRmP3gyZd6
aBg8b9m0zLb6Zbk2UferpHA7YGO4zI4I+HKt3MZoppQw29C1r6ASCQfrVv4e
90hK+Hv2wol99yJBb1qR11wNaeGO0uM6E4soeHB9Sfe19tLC3EMxS36+j4JJ
9Tkv92RJC2I9R1LPkdRzJPUcWT1nn4/Ejyx+9nlmW+9Q2+j/m2PFQ99mjXn5
h+OoR+tPqMQ1woi3B+T63Q2H61V5f3qmteBz/ZWLcG4EhJzIVFjj34qmDhMC
FzZGwBb9DSrzxkkIb1K6/P3uFwlNG9ae2xEgIUD/1mlus6LAO8TWwEdDUohw
K71s0BAFnRVX+T92br8vIPEgiQdZPGL9R1L/kdR/JPUfSf1HUv/BPcBK7opF
M//8NwplIbSsFRq+lUw2tA2Hk3WXXR/d/4sXNlQqbTeKgNzJF8+tDmhE0w/f
0oTaCOh23jdQ79Y/zFr587xWaCSs+XTmbcKVJtxV8Gf52sNt523qk+ZyvhnF
eo6kniOp50jqOZJ6jqye8/nyv/Eji599nla/loze5yXNlinNnmrsHw6q1hs9
Uob9wgF6k7eqBEeAgb9tttrh3/iv+5izVW8iYcCvpT3npDdg9MAhr5Nio2Co
xfydp7q1z2/MnlifkdRnJPUZSX1GUp+R1Gck9RkW2l8+3+AqbXa5y/Hvgls4
bJY4++oH1OCn1XeNrKBtvhnft8Jn4080uhu17sOfKMjc+0Zj2Ol6FOspknqK
rJ6yz8Ps83o2O/iedLWs2bXv3XS/bYqC6GiLy9U9qvnnZ+tifUNS35DUNyT1
DUl9Q1LfkNQ3GNm1Yqu9uaLZ1Rgr5TPPw9vmnW+xi3ZW4sHklvLfVhHg/Sb+
RFnFB7TNCgpZ1sbHjVfuWm9a/B4nFy48JZyKhEn73Dr+TCzDPu+l1vdum4fG
v4x598ulBBW/PBp3PCkK6h0PT5dfX4hifUNS35DUNyT1DUl9Q1LfkNU3tn/s
82gFZi5aoR0Fr74ZHh8wKAv//H6ct71tvjv/sWutplwYivUHSf1BUn+Q1B8k
9QdJ/UFWf264BEmeaW173gjVHWXQdBjvn3u+1q0tv7fcVmncOSyc5T+S/EeS
/0jyH0n+I8t/dp56IcdeDKhWM7vsfmSNX+8oaPn+zFQoSocd8a+frG/r964v
/Gr3KhXwfGbyYv4iyV8k+Yskf5Hl774FMhqL3cPhybKs0CWHyqD+1udhUZMj
oClgfcemFe9hS3XSgiHSkTD1558918dUQOWYJ05XwyPhzHivHDP9j7DCw/eK
gmsUlHgajvxQ9wnEfESSj0jyEVk+Tustuye/LgoKZyxP32z4FTatWq6W0j8S
rArrb232rYZjl57diWirt+teWLx+4V4LYv4hy7+rXt4eKT0i4XlKjx5u3etB
zAck+YAkH5DkA5J8QJIPyPKh8m7zp7SpUWCn9lfr2sEGWL1B/5pCRjh46miO
STrbCCJ/kfAXGX9n2a/41fteBAwZMntPRmkTTFjXL9VhYRT8Gif4d/rbAiL/
kPAPGf9Wq4y9EjMsEkZmOV9rGC3J+IKEL8j4cm7K4z9XLaNgUfeLSod/SpmJ
543kvJGcN5LzRnLeyM470OvZSIcRUSA1TGq3+zpZM/E8kZwnkvNEdp46e92e
POwYAZ490qQ1Ddvq2f/OE9l5ivuNZL+R7be4n0j2E9l+ivuFbL/E/UC2H2L8
yOIX40EWj+ycB3+mng7n7/u+ntbW+VoYxfH4pKEeDtnh/H1fqV7I1Q37ozhu
OW3gd6g4gr/ve9op5fx9xWiOxedD/vuFCrGtuHVGBH//t/lU3W9VgyiOxecL
/nuB6/7MN5bvHMHf910etE5lQmAkx+I8y98fGu19pmqWFc7f7xWW1lxpGhLJ
8QmLQf1fn4jiWPz8QD4/x7GN70t9F0Tw93vRncI2dTgdyXHkmAt1l5OiOBb3
C8h+cazR6UPw/cpw/v5uyrUD/d+pRHJ8uFsH/7ThURyL+wtkfzk+vPCd0owN
4fz93XFvs1GWbhEcn4mIWDOlrT9w/Geyz8TwKI5HKB04e6RfNJxem35gTIoB
Ox8g58Px/ZhHXqZB4fx9ncrGAf3/xkdwvFUxMO71l0iOY4N6bXBu4wPDoj9k
/sTzBXK+HEeZe23f7RjO3991HSprbXo7gmOHbgdNGlMi23+/Rv1vx7f/ojgW
+cDfF4p84FjkA8f74lvq1xhE8Pdzx06/LcfVkRxfWOKc0vleFMds/2wtB319
fLwj4wsQvgDhC8dsP5h+cFTpHpu2z8vel3yU6vhiTUUExwbmVj/XW0dxzPzP
HCp58fpNfcYvIPwCwi+OO3smOVSXRfD3c8t23R+90yuKYxYfs8/83dkdsqBu
pB7jHxD+AeEfEP4B4R8ye9YhM3XebIjg7+82rDuZr74+imPm3/vcvlLlzrqM
j0D4CISPQPjIsdL45D4XmsL5+7bPbxxk3myL4pjFx/wx/8uv3R4wbogO4yd/
3yfyk2ORnxyL/OSY2Wf2TgVNv2pnH8HfzzF/pb+yUi8/1OL+F+a9lOhhqy2c
inrQJDyJhRVz5hXPCTBg/AXCXyD85Xhjh9YXazpG8/droj1k9lh8xD8y/ywe
q7lLAgr2aHI8YYPZ2VsqWozPQPgMhM9A+IzEHjJ7x8b90077Es5/X4n5e7ni
/raO9hrcf9Ar7aArPzQEkd9A+A2U30QfmT6zN+XtnOQJY9U43jXENytWW51j
P/+CwrlV6oy/QPgLhL9I7CGxh8wes2/5cGzpvc/KHG91O6EXF6jC8ZkVpbM+
blQVRD4D4TNQPhN7SOwhs8fsz1h/WXmtviLH5qNePlaPa8cmChnWb5yUODbO
/96w3kiZ8RkIn5HYQ2IPiT1k9pj9qmmOX2s3y3HctPD1ry568hyrrG2WmCm0
Y8Od5ip77RSEXp6q628Gx8Hpf1fmSMzuKIj85+/XxHVk68w/8YfEHxJ/yPwx
/99Ktcf8tZHheNSOLXGL1GU5PiIRvfBlmCzjNxB+I9FHoo9Mn9mzf+D+8lVP
qXb+1oxbeeVjO+4wok724D1pYekX9RUeTjGww2rOaotj+gwjw8w+sYfEHjJ7
zL6rjOqzy29aeH+q8x3luXSRBF8PuPf55ae57f2PyCORRyb/6viqZ3fb5tv/
/Z6amhmzV/Ahsuuy4H/4eMCphJykaBA0fQw69NcTRIwMM3tMfs0JaekJ62P5
76eLmP/eM7O/bPFTg3ePa3BJ5ZXcwdPj+Pfhxt488eGGTgxO2tW821JRV2i2
tgx+Ny0eY7/1/nyjkPcLZPrMnkzv9J9ZS6va8VLNtM1an/nnJ+vI1kX//O8p
mb5SxeSqeJ8Kbi/92Uhlh5PlHA+RnzXftEMxXrEeMeFZdCyfr2/NmrlkyNcY
vNAwd02Cio5Q4lylO9w5Hj/OeDk55zm3j8Q+EvvI7PN8NLnhunVvLsdnf9Rc
D9mQwbHVXDdn+QcJHB8M7/fqmqeADbbrJz06EcvnefG8gZw3EvtI7COxj8w+
708JrurJMvc5/jz6td6jo+d5P9GSMjwbFhXCcU7BlLS+9W11//5R9X5f4/jz
gfWTj3GbGqOxfMjkgQOuagn9KhuO3VKOw6qlP8a87cn7IxJ/SPwh8YfMH/Nf
HnUlyfN+Ksfp0mc6yodlcTy0d07SNP98jn0sOrl6e5VA0MmyM3vuxPLnD2af
2ENiD4k9ZPZE/vD3P8xfrWn4nhfl5dz/olefQ+6crOA4bKRGo+/YT1Ct+khS
MiyWP790Gn1bp+JHNF67Oe3nlPWawnONqON1N2Ix2nju1bosTWHW50oJ6bnx
WBWy0OLWpPb5g/hD4g+ZP+b/hO3O7Rr17fNU+L8Dh/vIfuf43/To6V2UazhW
vjhj/r2ztZA1VK61U9cY/vzz2eefYf8NcRwzf8Q+EvtI7COzL/Kdv4/h8S7K
WqG/vo7H88VOq/7u6F8Q8MroRpRpNH8+ktW123RlQCzHa+2Dhtt3iee4YbDO
4x9bY/DwsmPey601hClOe4d+zGyrb5+mq6g/1hDOCSXPikbH40F7Fe9wpfZ5
i/hH5p/ny3U/x17DGzjuVbVyecuOv+A2yNTubucY/jxVnTWnIC8tluNF+zZM
V3KP55jnw3/tIbMn5hu/j2D+8uffzjiU8o/7d7bZHDT7Rgu0WNed6G4Ww5+v
sqwP7n2UEMtxkLXyurEL4jmWzDCs6B0ah3r9wmy/DVATfH1n+d3ZFY0JneKC
W/La5zHiD5k/5r/bzuL4+d8kzIbMOpYwe0M0f77KyvP42iM3hmOnte5KDRZx
HBvWHO2f+DKeY2af2RPzF0n+wjHbjREL0qTMTk682n+vcgx/nhqYov31wbbY
9u9rLvG6V5Yex3HBwKMJp7vE4I1tMiUTnygLie82bdbqGYt7BugvfG2iIryd
M0flbN84nPPZKGXwWxXhUdmIh9rG8djvzjiLAPP2+sH8s3hCuslNkzKXNev3
qVyuw/oY/nx1e5uFlWbb/jNs8DvomtKgeKD3AUz/6mjjdbLH254v5krZh7co
tPWjS4P/7IjBfxLJIdqOikK3t3KNXxfF4q0nF1rXfVMUVjc7RBVPiEOL1ast
QmyVhDsTyk+m9W6rF1oDTyjltc+jr4cIbx/eUzCzPpD7vGJNDH/+Wlkwz3ln
TizHm0YlQYtlPMczgq+lbhrc9jzQO3L6j01ywuvW9Md9pWMwv8sBF7scOaHv
HDmfypwYVOgw6mnlRHnB9/qYHX5BsThKs7bS5rG8IF29ba6tSxyuV7rfsaiz
grBjvN+QrlbxeE563axFnu31g8XXyd7veJBBDH8+ezZ/c33/h7Eczxo1fOX9
8fEcy7Q2D5O/FI2h5k2f/UfLCBGzjJYvWhOD6zS3HpxxS0ZwvTrf7e7AWNQo
L9b9qSArwLeDjxoaYvFt8OwHF3fICi2j7+dOjYjDDa44EfJkhbeeORIXveNR
e+6Q/Epon69jxnbopWihZvb85jP3RxXR/HltcXqk06a2/sJws2SWXa/18Rw/
Lrv68X5IW71+eSB01wdJQU31xzzdozG4EO5vuj9DStgy2jzMZU4svonN6/D+
mZSQuO5sv8+d4rDbXLm4DgbSgtGZyrPzPsahW97wPXOOSgue70a1hj6Jx682
tn3cq/i8iSy+rQ3T7Qp3xPDnuzO2k6ZcdYrj+PkDp6v958Xj91JjyZk1Lbin
Rld3SWAMfz6r+fN5wx6deI7DzT9O80mIxj3S6wbdgUbs9dI+e2BcDKY37vc5
MukfevRvtUls64cDfp77aTu1Cb9e96raGNkW75cH881mNOMs7Q5OcuHxWFoW
9bLLnBacu2tM6ZwJsfx5rM/eoydnzolB/Uuy+wsaf+H4yA0fQy7FolzQ+n1b
ZjXgAtUZE3pXxGF9aKxzy40/+FMzrabUN5o/T2XuiupSPz2eY2fTvLLGkhi8
tNSw2iK8FrsbZ0n1eR+HE5R8c3un12Fmi8nUwuR4/rzjFZYduFw+DlfZCmsW
WFbhRLvhkXbzY/nzh+mUpD/rS2L49+20gxN9ZfdFo+0LudXbpubhEdeejbEQ
g+oGsv+aumVj3dx9K4/LxGLYYelzXo3puKZ7ZsTM+FjMzpBeOiIwGTNr+/dV
PxmHQ25KeM9bFouTIw57pbflg/fW5rBtauG4+0vtji932/K/7237vzueYOKu
Lulnd8bgGCn7bVqdz2A3iRlDJ4yNxZ0zM3aXxdwER689pz/LtPWH5G1ad2a9
gEQ9/9ozKXH4YXRofVXncOh2O23e+IvxaKE63kb+dCz4fXWQmnY1lv+ec25r
Vfi5x23zlob/3tiqZLgzK3dO4rG2/NkT7hi5KwMcroQXS66NxVUfgwf1rMsG
8y/3N5u21ZvFC25+OrwzHzRGnf+7rUM8WkWduvn+RxEYyU9cZlIRy/+fronu
kcwuJ+PR4N6TaeXny2B6zwlJn01jsUXu/nVhZSUkbbobJjc9Gnv2PdhiUfIF
jjbvtS7aEoNNMzyfThtWBeNOz/zy5FQs5uw4vX6mezV879X1oMfTOEybPutE
36014B9Sq7MiOx7HF8/71O9CLTj++HFlmkQsBs4oO9hyuB6iJOfvMoqORv8c
bdUvcg0QtuFxpsn+WOx00F6Ij/sDr5KVhk8eHo+n+qY7BB1vBPshB3R+mMTi
rsJNTy9VNIPfjtxH547Eo6/50MAuAyTMvmtvnidfGo3nS488md1f1qxkxXgd
z/xYPHaxOe6iqYKZ+DwE5HkI2POQOP/x9wPi8weQ5w9gzx/i/IVk/uJYnL+B
zN/A5m9xXkIyLyGZlzgW51Eg8yiQeRTYPCrOO0jmHSTzDsfiPAZkHgMyjwGb
x8R5Bsk8g2SeQTLPAJlngM0z4nyCZD5BMp8gmU84FucHIPMDkPkByPwAbH4Q
5xUk8wqSeYVjcR4AMg8AmQeAzANA5gFg84A4nyCZT5DMJxyL/R9I/wfS/4H0
fyD9H0j/B9b/xXkEyTyCZB7huMPsf+/e5caD/oUGu2ZHA0Hs/0D6P5D+D6T/
A+n/QPo/sP4vziNI5hEk8wjHYnzI4hP7P5D+D6T/A+n/QPo/kP4PrP+L8wiS
eQTJPMKx2P+B9X9xXkAyL3DM9rvP0EvBz4Z2FMR5AMg8AGQeADIPAJkHgM0D
bL+YfXEeQTKPcMzimf92wtqHw/UFcX4AMj8AmR+AzQ/i/MHfbzD/zJ44PwCZ
H4DND+L8gWT+4JjF1+FfxswdSbqCOF8Amy/E+YO/b2D+mTzT35ppPqnza22O
5bpE3V4bpMMwknVk6+L8wt8PMH3bd433Sr5rCfeeHLDw802EYr/62UdXGAji
PANkngEyzwCZZ4DMM0DmGWDzjDg/8b+/Ef0j88/iZ/GxeBWPZr0sOanJcWSy
x7ayYVqCOB8BmY+AzEdA5iMg8xGQ+QjYfMTiIf6R+WfxDFb4MdBpswbHEzS2
vdb8rSGI8xSQeQrIPAVkngIyTwGbp8R5jf//DBYP8Y/MP4tntE+W/aRvqhx/
kL33422BGsce+w5sMUlQF8T5DMh8Bmw+Y/aJPST2kNkT5z/+/weZvzG9RzvI
r1Xm/pf1DZV/Y6rC8X6jsVe3qaoK4jwIZB4EMg8CmQeBzIPA5kEWH/GPxD8y
/yyeo4MfpUnoKnJcvlTo8TKvHU9wz9i1+aqSIM6bwOZNZo/oI9FHps/snbfr
vq20SI7jtRPfXV1+SZ7j4Z2WJeYvUBBiznvmTExIgpXhGd/8ZToK4nwLZL4F
Mt8Cm29FfWT6LB7iH4l/ZP5ZPMk3fZJKr8q0n1/pgZLkFbIc9++yueZNFzlB
nKeBzdPMHtFHoo9Mv39I4e7Eo9HoduaTSddRapxPvS11554ykuL+Nuz/8+ah
hDTH94IL+yblSgt3F8Tnu+bHQzefu5dOt9V3cZ4HNs+L68jWmX9iH4l9ZPaZ
vwJc7RdrLMHxxFslUt8mSAq3xo5e/6A4nv9/XqZP5JHII5EHXZP7n5Z5NvJ+
bG61zlBCtwX/RYbuGTQ2BRZsetf9+jc9QXw+AfZ8Iq4jW2f+iD1k9sTnGWDP
M8zfuchf99QUf+L0951THHYlg9HGaTJhJ3UFESPDzB6TZ/o5zg82r1b5zvFU
FYtB5vAZxfMFcr5I5JHJM/0hDnoh4xZVcNzgeH2DU0sZx861MwdtnFGIk+cY
hO2wTIDNjUozxj3RFlT0V8sdvJsMPebFrZuwXkcQ15GsI1tn/ok/JP6Q+WP+
fWIcP0ptyuZ445FavaBLqRwH722wmW0bhT59VCsaXyTCKFeFIc8StASrbWNP
T9meAilyh2bULm/v78QeEnvI7FXeMr/uaJLI/x6J+XOztpNpFJ5y/2VLrhiH
JRzm80GL0ek59xxecWyzK3Z/s0UMeEsmbliklwjlMlalMrs1hd8B2scXzU2G
rx9Mb/h81xRsZi5/sOh4KvyM6LrKYJ2WIH4eJJ8H6ech8SCJB0k8yOJh8V0b
sblmpEsax61PQ44Pep/N8eqhcr37WhSCpPKghxMtEsHI9a9zyUwN4RZ831nb
JRmGHyw2kgzWEMx3PTC52ZAC413C83pqt/d7Yh+JfWT23zXXXU3bm8rfB/F4
hhctvbKcz5eQbbfkX8KMDxw/uJVzpXHMR44P51mP69+/rd9tfaqTsCoBXg62
HheUoSrgMamQN9WJ4Pfx42ZJZzWh9o7VsocHksH7mvOVxd3VBeOI2y3XVVLB
eb5a4uM4dUE8LyTnheS8kJ0X/3z/jRdJvEjiRRYvi999hevjPY5VHA87rvc2
Le0Hx3uXLazQOV8LeuWP0kP7JMAB+RPB8+crCzMDJ5kluCRCmfOYtQEVysLh
7XmP8nOSYFL1J/0/u1SE1yZbDb8MSoEAW9/EabKqwo9mSe8/7qmgmD3x4BXf
9nmE+EfiH5l/M4fF+Tf3JPP3TSy+z5PKIjadq+PxFu7W6Lzp7C9Qu5+/u29b
/XiQvsKh7p+C0ONQmE2uUyIozHAcGb5PUTBZdGu6x70kWBvl3XDyn6IwY6Db
iFEFyRA+3v/18n1KwirpTV0+KaWC4as3+/r/UxJEPiLhIxI+IuUjiQ9ZfPz5
wLHj6r45DRzHzZ94/rhlY9ucKxvnF54M918uLfHq197PiTwyebdlOTeeFyTz
903Mnsay8MaoLs1QoR/atPNxAsifSRjuvFRG0E9yCAsJSYTx70r/YLyMMM11
oEtreBLs+lofJjtaVtg/4tMEi8RkCNJTOjIjUFZ49Plmq3dWCpRP7Gp5Wl9O
EPmOhO9I+I6E78j4zuJn8bF4v3U5cG1gVwnev7703Bc4T1fK7HvvsLD+xxJg
9/bCzbIVkkLig4lh08608W+j7NEx1lJC0PC4txuvJMG01YOvbo+QEjxDZ731
8E+GZ8uWPPcfKi1sMM98E/AwBQwWHEnKv9k+DxB/yPzFx/bu/mRyYvv3hf2+
fi23T+WYxSe1Rcoz0UPGrHr/g20qeQkwNT/ig934ViztprDlTG0ihDxqyE3U
kRDSotZs6qCcDEk1qhPeH5cQwjfi+uu9UqBsWC//PxKSwlOVzmt7TUiF+l1j
lNT3SApiviHJNyT5hiTfkOQb0nxj8b6xcdhywTgBUg6f3R1b9hdHTrBxOrA9
EfI7je4W9KMRH3eedXTN0ySoeFoS793yD/v/He0z7VcyVE8/6rBdtRn9c/pc
HWyaCn/fGxlaGbRgZbzxuIW3Evj96Dmj4H3O6ikcs/3a5Hpd7ni9vNnT5zmd
/R8lQOG4uQd0Dv3CwbNblKymJUFGuIzplfzf+OBT78bWD8kQb/H6Z/dhf7Df
oVlfHrqkAiZufRh4/C+K+Y0kv5HkN5L8RpLfyPKb7Q+Lb8hhj5fpsxNBRmu1
bOCYWlwy1e3Xj+BkSJh8N8llTB0Gdtxjd+hjAr/P/XP1+byNUckcs8/r1Xi6
85wAVbPdkw6dlkhOgreGRr/qln9DMb+R5jeTF/MVSb4iyVck+YokX5Hl623r
W+M2FaTAoqeZvy6b5KKYT0jyCUk+IcknJPmELJ+clHfFhe5IhSv2p17M/PEK
TxlqlX4flAgSO6OiVl0WQMwPJPmBJD+Q5AeS/ECWH1b9/fqqfU0C26gRCeuf
ZIPIZyR8RsJnJHxGwmdkfJbrVm3u3RoPakOmWMdNLAPb8Eq9TRMToWfy9SEu
Nu/h7erib1PcksDU7o/qCJcK0JfJFnrEJcNMeatvX658BPs7Sb6tbf3Dxv9+
3I3Xn0HkOxK+I+E7Er4j4/vXtSMawx2TYWyvoFjX7t/hcrFbr8ml8TDPO2TJ
9LO1IPIVCV+R8VV/rlHpn6OJoPNcaf7clnoQ+YiMjzpjAryH3UmEavdAa53g
v2CyxkPi0PVE2Pp0gvfz4CZwOWvw4KFjCvQV7J6802oFkU/I+KRwKrbwg2Ii
FATf69hUKWkm8gEJH5DxwfXOzG7d8hMgGJ9/ybGRMRPPE9l5ivuPZP+R7D+S
/Uey/8j2X9w/JPuHbP/E/UG2P1cfrDroeDYJnqu91/topmom7g+S/UGyP8j2
R9wPZPshfl5kn1ec9/nfl/z7ud4n2DaRv8+Rt51x1SErmWNxXuXff+uXbLJd
/nwifz8TOL+87H1oMsfivMS/j7a2yuXaix6J/H2LtHt0/GTNZI5vd1X5ndma
wrE4T/Dvi3VRi08455zI36dM31m35JZFMse7swy/PNRK5Vjsn0D6J8f5rtsb
+81MaP/7jpeWpcPkkzieUdU9alxEMseyPf4FWhxI5VjsN0D6DceeO22vLsUE
/j5Ewr5c7u/eJI6d7G13XhiRwrFYz4HUc4635JdNVfuZwN9nyCaA29SwJI6v
h16PcPVM4Vg8TyDnyfHqz+Oteigk8vcPxX1yanN+J3G8eN22016VKRyL5w3k
vDkOnnXq4Ppdifx9wQVX1Z01V5M57ij/ctIBn1TwnDB1oZWqAeMDED4A4QPH
1YNn3ogJSODvFyQNBmyr7pXMsWgfmX2RL0D4AoQvHIcc6yColCXy9wXh8rYn
juSmcCzyBQhfgPAFCF84lg+0fN1hegJ/f+D5dujioC/JHLP9cdxquTgvtgPj
DxD+AOEPx+zzM/3NUYM3xD9J5u8XRP4A4Q8Q/nDcOuqvW9zxVP6+gcX3STXh
2dIkPcYfIPwBwh+OWXxMv+leEaYNSeHvG5j9HZ3ff5u/TJfxCQifgPAJmTzT
v5zp8ujxSB3GFyB8AcoXJm+8uSp43S12PhJmzJ7OATenvAnaglNZKT5NSoVb
kX8fLlQyEES+AOELx6I8Mnnmj9lj9ofFPlto+0iTY/3XT5O2r9USfiVHqL8b
lCaeh4Eg8gcIfzgW5ZHJM3/EPjL7zN+pIRPdh23Q4NjENKHfEklNwc9oY6LU
mQz4OrzbnarwzoxP/Psy4jqydWaf2ENmzyhHL3r0XzaPy/P9lV3TVULmmhr3
v3+n9rfUu+qCyD8g/EMij0ye6TtNL+uwK0SZ4+ae98+8u6PC8aFmRxXFs6qM
f0D4h0QfiT4yfWbvaL369AVdFDnuPTZ9e9Gfdhxz6Izvmkwlrk/kkcgjkQer
qUuOxPjJcXxBc87lmbvlOS4qnPwkw1JBMIya4r7+ZhokDt6ueTu4A+Mz/70t
cR3ZOvNH7COxj8w+83e/dHbHjl1lOB7c7WWd4+92/MzGMCUjWVYos/tZs8I1
A/7f9q5v90f0kegj0xfnH2Tzj2gPiT1ImTLvxNBJUhz3bLi18NMwaeHP/BEj
FullwlkzN+noBR0YRoaZP6KPTJ/ZGys5qMs0DQmOD/dcUXneTJLxGQifkcgj
k2f6n6WOaJsuaMZwnZIDt/PSofB5zr+3B/QEESPDTJ/JM/3Qt7DPK+EPr18E
g+Lmo30cDtZhhfyAaIOmNPhd6uToYaIriBgZZvpMnul7F3Xs/v3Jd47LKk+U
tEz5zP2RdSTroG49Qju69gPHC8I7yowZWobTK3+m7dVNB51fFt2UVHQEESPD
zB7RR6bP7OWf73O1sjWPY13hlqNRWAbHtzNGXy+oj+P6RB6JPBJ5GDU3fYv7
1xCO0zSKJMYM2cOxYcoL44MyL3m/8n/0tkniXQx4j+vyStknHa40v8urltIW
RIwMM3/EPhL7SOwjs8/z/1Xb0G6VzvFFlx2eNjNzOb48JWjKIYtirk/kkcgj
kYdDiXvuGEWVc1y0zP5LR+lKjk2rtgxUmvgZCp0M9XbGpkGRh/X43OOaQs/u
XbZfM8uA9I5WrStVtARxHck6snVeT//rD4k/ZP6Y/4VPQ8s0Yr5x7GH9QirR
+QfHyxsXnYm4UAu7dv7rXXgpDb7mJM5qmqohjCq44fQ7Ix3kl8acPPJMQ2ic
ODlRUyUTehULqUpd2/sjsY/EPjL7O5bsTXhyNIPfBzP/yyb0LA1KqOPxmKnu
2P6t+Rdop+yfvCQ+DWa/H900ZLqakOxl6RuVng7Sl6qupbSqCZ7TdD4OLsiA
kDk3YMsLdUGMH0n8SOJHGj/xj8w/i8fGWfWg+sU/cObx6biZlmlg+2iXd18v
ZeF19fBjC4zTYavjKJfYvipC2cCcaSs1MmDvuMbtG6JUBKmtTkob6jPAVTrM
Vt6W9z9k9v6ar9F6/DOd3//y+WLwiPtWc/5x/1J/VnxKeNwCQSZvXdy00+D5
WKM6VwlFIXhj0uepxWlwo2BnlY6XovDqcpGV0t10OL43tDJQV0kIS6p6m7Qj
Axw7SJeOu6kkRLU09Tk1JhNsXs3IS+uvLIj7i2R/kewvsv3l88p/40MWH493
lvG2kfMkzeR6Xf9a/i8VQhyDFCy95ISC8ydHdHuZBtMin0XGK8oLTzqnOMzZ
lg4FGmEuMzzlBc+bqs9c+mTA5pUxo5PlFIRVvWf9fFiSAU33U+tnu/F+isx+
9I7xW/bNz+D3u8y/plJxxPd4aTPPjJzuNRGpcPKMiYW1pozwIcj1Wl+fNBhX
YJc0+5iMcLhKt3/uhHT40v2G1XRJWaH7oPsv3b+nw4VNmXlT9soKuN1sksnV
DJj8RH6Vea2sIJ4/kvNHcv5Izh/p+bP4WLzhzwJc7neTN1uKo6o0JqVBhyTN
+7++SwrO3kMeBNWkwXnzptXD1kkJl5cYbZl8va0fvPrYaXuRlBDap4dxyYwM
OGOcnnHfWloorOtUtedvBqjffnP8cwLvx8jsO5Q2yVc3p/H73UUnfgat753J
sWZATJ30rDSYbmxqG2/QitIFUztESqeDbPeQ81+UJYRfqvHjDoemQ+WArP3b
jkkIn82n25rvzIAok5rVdXKSQoFjoptEv0zwN1eZ5nRUUhD5ioSvSPiKhK9I
+IqMr6mt7gWaJ9OgetK5P0vuNWKVtPaHouXpkCkbqbcl+h8qKtz4dndAWz2I
rR3hUt6EfVQG1Ns3ZsC1Y92sfZqb8cjYV9Xbd6Xx+94zLgcM680zOOb1+uZg
JZuPKmYb/b2cz7akws/0Pk82dfiFsYPjfQ9KpEPRvg25YXt/49ITM7e9kMyA
mN6BzZqFDVj1NdXim1QmPEn93HP9uL8o8h8J/5HwHwn/kfAfKf9ZfOVO4Q8a
16TBpdauJ6uzazAqt8uxaW31+uxMj/vdkn/iXZP96y6aZYL3peo4q6h6zHfs
PG3c2DR+P+WwHqyDotM5PmCzpNanYxpc6ZZZf7bbDxxjumxhXl4aeGbiCnXt
79igvuJN14vp4Oj+IOa47Dd8/mlltw2LMmD16EuD5f58Rnu0cXvUNj/OrXK7
eOjrRxTzD0n+Ick/JPmHJP+Q5d81uR86kzANqsI1e3z+WIJzr0tUTqhP5fdn
Uxt+63lZp3O84cbWN78fZHAsFzLzwIPgVJi5I2r0QPN8VMyOWNfTNQ1ObR4p
0/tuNqrNLvWu6ZsOGesDUgxUM1An9t+zsNR0MIoaNMzoYxJ2NOtQeHxPBjwK
1Yjt8DQau74eIbW4ayZsWF35SqPpLYr5iyR/keQvkvxFkr/I8ne4tafFycup
8D1JWPm3/2vMtZPLb9qbBt+cjrVWPfRH3QdxJ5/2SQelucX7h9afBqvvxydv
zEwH57XDJ6jPewY+g2Y1GrY9T+wNvaB2TCsckrerB2caZ8KLCF2X4/vjwDek
u94c/zR+fzjYonLkssJ0juMzAxds0Mrk2HKn6xTvNv6/na3f7feMfFDdpd1p
yOU0fn/orFuDfd+kc/zpZdK6rkUZHM8/MLafX3oa2D+vWLdb+AjPK/Y3/U5P
4/eDb35f0n/zKZ3jCIVXww42Z3Dsblor83RjBqxsftH48t83eKFY6P3YNxVW
22+ulD9fC/enxb52kU7j94PVslKDV3RI53hoxDj/sQMzON7lsqdjp4mZ7b8v
Y9n/15zfadBJq+NJb9M6cK3vuO5k7wz4Gb6xt2F+PXSuepOkNjGN3xfWeq5S
OWeTznFcb+mZHQ9mcNzjdueE74aZMOvs3i0Hr/8Gwy1f9r44ncbvB7cuOuPp
1ZZ/DIdNHHvBtu38GQ4qnH4kwK5t3nExKh8X3gyVSy8On5SRyu8HC265DlQz
S+d4ot7I8MbzGRzPy5c1C9jSVg/z73VI85UwuzBulNPRu6n8/q+PboVBwcr0
9vtB7wfNtV8y2r+P3DB9vuKoDIDPF7Yqdpc2k10k7dVzQDq/33Oa6uQ+SyKT
4+XDk31CP6fCPpW9LpU68mZDb6hm7GlN4/d1x0ulO2wYm8nx7RtKBbPs0tvv
20J/ZvesS+XfXxXnRX4fLvYnJP0JSX9C0p+Q9Cdk/Umcv/h9udhfkPQXJP0F
SX9B1l/EeYTfl4v9A0n/QNI/kPQPZP1D7NdA+jXHYv1HUv+R1H9k9V/sf0D6
H8di/UdS/5HUfyT1H0n9R1b/xX4DpN9wLNZzJPWc34+L9ZxjsZ5zLNZzJPUc
ST1HUs+R1HMk9RxZPRfrI5D6CKQ+cizWayT1Gkm9RlKvkdRrJPUaWb0W6y2Q
eguk3nIs1mtk9Vqst0DqLZB6y7FYr5HV6/daznpRFplwo7Lr1z13OwtivQVS
b4HUWyD1lmOxniOp58jquegPmT+x/vL7drH+cizWX47Feo6kniOr52I9BlKP
gdRjjsV6jqyes/04LNldWnl2B0Gsz0DqM5D6zDH7fExfrPfI6j2zP0Vv6TmN
OXqCWL+B1G8g9ZtjZp/pi/0AWT9g9meNvpkolaEjiPUdSH3nmNlj8kx/4bs+
9zLuagtivef362K955jpM3mxvyDrL8yeTvmyOVXBWoLYH/j9OdNn60ze2zFg
aXSeJsPIsNiPkPUjJj8s5/rtynUaXH9GamVdvJamYPDpYbOaTzas+ZjVY+XO
ztwekUcij0Qe7j+egJ2XqHF8Zuv1J5VH1QWxv/G/b2X2iDwyeabv7FDzW3+Q
CsddPfWreo1W5fJkHck6tPT0CC4dpchxp6yFz/UGKXFscrRPyKxeylyfyCOR
RyIP05N3OkhvkeM4YrTs2cVL5DkeG3Dx6UMLBa5P5JHII5Ovszc3uwhsXlDh
57dt8wi3QHcZbn9Ims/y9W3PC0yfrCNZh7fnN62RdpbiOKB0uWSBh7TgZvxt
V+qAnDa++Xudku7A9Yk8Enkk8jCkzK5/gJJE+3kdSS0xtJFknwfI50Eij0ye
6a+7cuVwp6QmrFQf+l1RJwvmSQ/2eDVaj8uTdWTrlac8pjWfzea/NyRi/ntD
QzeM3tN3fibYn563zydNR/i7ZlLRldYcuDnjxpqXebpsHck6snUW35xr8sZR
3apZvYGFN/cfyaj7hOn3r62buyWT/36RiPnvCbH4iT4yfWYv3jgXok0/cDzx
5slnBXXFmDvk4bdiu0wotFnYS/DTFo6qz3WeuCIHtkjnzyre026f6CPRR6KP
RB/WLzTrdtUoh/t3ubXg9WDTFI6HnO8/rK+hgLtaZi90upfJvx8iYv79cOaf
2ENiD5k9Zn/cvCGjbsf6cjylJuHI8I/PeX/Y0hic0PdGLCj7N7wbJ5kFn9xU
LmVd1hL0jllcerY2B/5tNo4Ot2j3T+whsYfEHhJ7SOzBxO4B85fvz+DxyJkv
n9V/YD7H8TZaFn+KS2F18QWHgybZ/PswIubf5+bn8197SOwhs8fPx1A4Y3/i
A8eSXj5n5w/8BJ+8Y/xVSrLA+Kr3zld3NIVRJT0fzszMgTV1nTfeHdbuj+gj
0Ueij0QfNP5k+xr++cr9Z/gb3t/Y8QdMjki4Ocsmlz+/iJjffzN/RB+ZPu9X
U2/+VL7O5yFwkHzi9lqjHgI/Fr6eNi4LjKLHBSlM0RA0vFc5lRZlQ9G6Ldv6
h2oITkM/mDgeyIWTcleHzRzc7o/YQ2IPiT0k9pDYA/9PifOLjrXPQw+9sifr
eP6F5yM2nH17L5s/X4mY33cz/0QfmT6zt6fknXtxYRO0PZqqr7mSDZezZVxc
gtv7JVlHsg5S6U0KPddImPlPmZultDYLGl5cO3kjU1n4m+R7IbitPmqEnrlp
46IiLJxfuHRhZA4MfOfxtLuRqjBNbqnaU5tsfr/M/DF7zP7SVUneFz9Imfl/
/Xft6JtMWGPxx26XmqIQqWj3oyk2C6RuFC/Yeqetn/bLM3PMyoZbDRFm68cp
CZKWFme+l+WA2dzAAasy2/srt/e/eJHEiyReZPGyeAyTVjx1WSxntmaf1JoT
MzNhX4TW+rub5IR8z8wpQ82zwGnL1NjRdXLCnPP+/bJHZsNuvf39kvbLC9F+
jsp7++eAgxB8bKWcgjD2iUW1Qddc2GlX+bXmlIKgqpt0IyUjm98Xs3iZvx1f
4uTVYtvyf8ZMh16WMoLtY6sjcx9lgVLwy7NDEmSEeY5FLWd8s0FNt/vzcTNl
hYlj1ztn788BLWevLMsUWWGYZM0v/bW5oFf6q37+XDlB3E8k+4lkP5HsJ5L9
BKXm6h8OLcpmKvU5Zu9lsiBzoufPwzJSwqnqwI77v2TBwRvPrDTcpAStL84/
dVOyYUBTydNrstKC74eZiY+f5kDeYiXtAe7Sgs8GdamSSVnt3x9+dbWw5FgO
x2w/mL/AwvMOS4sz4eN5//2R6q3YL/XkItmkLCi5s3tWBzUJITDCfWxwaDZY
Slwpmn1OQuj30qXrsns58GwpbnbrJCmI54fk/JCcH5LzQ3J+yM5PeFKwSVs5
Cypy3Tut2d2IIVdcn4ToZkOvReFBU2//w2C3Pn9XdMuBtTn/xhinNGHg9iQz
6QG54LfAJFGjsRkbftVN9rbK5PfF92M3H3o4OZvjVZc+hKWY5HL8cMCc+KAV
WXB86ZwtVav+YNNC3Q8uedmw9Y3soKIXv3H64cImK+tcmGvw9kei8i8U+YOE
P0j4g4Q/SPiDjD+3tnotr0jOhOdWt/b+vVCDGpuupAR6ZcOpmbvCrE78RJe1
9822TssFO4upkg8O12NH7zclv02z+H2x9Z5LHX2+Z3N8e8OX5CVn2p6HVN+Y
/1vwAy/D43NPvbKg7/WhBzr3/o5n9B2XKbtlQ+qgwJCx9V/x+I8xPda65MBu
7FK/LPIzHomV+PJ2Ty50mes7eP+ZjyjyEQkfkfARCR+R8fF795uhV+razmvO
5F6dNSsxdPssucQTWfy+tofswS4y+jkci3xEwkckfETCR2R8vHd/edfuQ7Jg
t9/o+i/rwkGx16bwPgOz+P1u0OQPj6dfzuZ4xroV17fJ53IcNbS1aP3yTDj2
JsE+6HopiHxEwkckfETCR2R8DPy8Z9iTpW39fc1M83tb3kPg67GDTHZlwx37
Q/M/VVZA8PFWozcncmDQ4Zcbeq/6BFP335T7aJnF75PfDzPfevRuNsf7v5Rn
9pDL5XjcsGyP288z4Z1Og/Nbn69QJRH4T0kiG77sOLt8mPN3uJrqvN1hRg4c
/6jfNWtoDYh8R8J3JHxHxnf5e3sufm6rd6OLl+WkR9XC3+DYhJxrWfw+2u7q
loUJjdkcF3lovg9blMvxEs+V64fo5sDfpGO1w5T/wMrj9dfknmfy+2fVJvML
uw2yOX679ZTPx6M5HEulBVrarsqC7a2XvZO3NcHrA5UjHfJz4F264/vqUa0Q
dvSfkebGLH4ffaVnzaMjX7M53htRMfz3llyO33ZXGd2zQxa/fw7xG6n+Kjq7
/fcweq+qnO6Qy7HPlm3L/YQsft+ML3699nqUw/G7ipeHzy7PhivO/7Sb/sia
dVQ/aDzBNJvfN3//JBPndyiX45DAokZ5yRx+v3zCv/eyvTMy4eTKx6OXNiub
ne5TNebRlix+31yT5zk8bHYm/76m2O/5/a1YP5DUDyT1A1n9EPsjv58V6wWS
eoGkXiCpF0jqBbJ6IfYfIP2HY7EeIKsHYr0GUq+B1GuOxfoHpP5xLOY/svwX
6w2QesOxmO/I8l2sF0DqBZB6wbGY30jyG0l+I8lvIPkNJL+B5DeS/EaS38jy
W8xPIPkJJD85FvMbWX6L+QkkP4HkJ8cDTuYo3z2Wyb/va/rD2GShVy5MN3lj
vHhgZ0HMTyD5CSQ/ORb1kemL9QNZ/RDzF0j+Aslfjp06rDgg6ZHD39eI+Qwk
nzkW6w2SeoOs3rDPd+f7vuUb0/QFMd+B5DvH7PMw+aYjt8Y+zmH9W8JMrAf8
/pHZV412a6iJ0BXEesDvF5k9tq7wxe9e8vRs/nsgTP/61G133lvoCGL94N+3
Zfpsnck/S79jnaKjLYjnCeQ8ka0z+Ypok+IcTS1B3F9+X8jk2bpYH5HVR6Yf
fHrki/yNGtzeOOsC+YfGmkKCx683qWF5YCB3Q36pdme2X/z7rsw+0Ueij0yf
2Z/XaUBNqKoax/mnPin9tFUX9r9e17j4d4F4/9OJ7Sf/PTxxHdk680fsIbPH
7L+2CqjVua3Mse3QadkB6SrC8kLnXz8mFUGRS1GHzMft9og8Enkk8rB+RmlP
rU2KHN/y/qUx75AS1yfryNbFfoOs3zD9Cx86Pii2kOf2duRp1YxYoMD1yTqS
dVDfrn1zl5oMx1F9FVwaeshyvLesaZnzKDmuT+SRyCORB0n3CUZV9yQ5dtvl
kN9UJCX4a87r4+GQDw9mRdj6+ulzfSKPRB6JPHQOeBv1or+EAL9HPxkZWsR/
n0PE/Pc3mD0mz/RlhL42GrebcPzg+annsQjWjdt+OnhYuzxZR7beXXNB02qn
ApD0XPZ77F5dhpFhHt/Goo4mmtWsPkL65vEe23+110uyjmQd5h+6NGHM93KO
E8cZ/wntVYCDXkXnq53Lhxc7avOdNHk9QCKPRB6JPOzX9MVWmQxuX0fhe8DD
xki0OHU2tLhtP9n9ooj5fSOzT/SR6TN7BXaz9+j2vs2xUmfH+Pq057xeRryw
7DtmaTy8DH0W9OhUPjRuzImdVKwl6BzLO3Kx7Ty8vKyW6/9//og9JPaQ2ENi
D4k9MKq18x00IYvHMzZkgl1gaiFUTr68Vf5kEb9PFDG/T2T+iD4yfWYvcrjx
EZfMco6nKvpFOHythCsSrV6FWgVQ+6BOflKcpvB89aDsJ8FF8Pv1Psndq9vt
E30k+kj0kejDfpP19X7qX7n/IX56DoYvq7k9so5kHWQaZ+npP61t758PLBRd
7Ouh5FNIXOSLPNgZYCf7bLKGoOZ4sKTbhwIIkOoeLBndXt+JPhJ9JPpI9EHi
xr8WHZsG7v/sXqtePd82gsqa2xJ7Jhfw+z8R8/s/5o/oI9Nn9o7NWX2iX0YL
rNea3BeM82Deq7V9H39QFR5KblIOkC4AOTfhXshbNaGu5sQPlcJCCLUyMI7w
5f0CiT4SfST6SPQhZVW/GdO+S5p5JDZeOPErjz8fiJjfDzJ/TL5236EuZV3z
oNPiVTfP71EWXhbV+B9/mQ8ZCWf1MoapCPvG2wwYOasQjo+P81atVhFEeSTy
SOSRybP4Rg9O6/B6jawZDGwMxsQ8/vxRZrdtboNpEcfiOpJ1jln8zF5txGLV
V9Z5sPfBvclqRopCjz99Nqq/yYe7snOnuKYoCtMH/orY0KMQ0lf+nvLTQUnY
tzrSUDhWBK2vrlqs7agsiPpI9JHoI9FHps8+3xt9tYD5RspmarIVr6Iv58Gt
zRtbVn6QExTn2wc+Ks+HJ9drFN/vlRdk/CQuXehXCBHpTrrrNBSE1tqTx1y3
F0GGjGT3zwEKwpr54wsv9snn93VJzrtjuioUccw+P/N3LHvr9J1XcqHXv2kz
7eRlBPehnyTcUvOgNj38qrmvjHD0hM2ri238exc4+nuHnrLCoS/5Wx+MKgSv
g0/G1wTLCgenWPcSNhfBooVGJ2MnyAli/EjiRxI/kviRxb/jpeSO/xuPWsCQ
Bulbbf13o3vPnQl5sGK+z7ujxlKCRCfl3B1/2/q1VI2bbIiUEJd46viOtv34
FzxnlvskacHngM6EHYuKYNqqxzryqdLCgC9f6k9czOf3dTYv9v000CziuKs1
TPWOyAXLZKP+g1wlhd2ZpWHD0wvhqbnl1bpJrSjuD5L9QbI/SPYHyf4g25+F
EgZhxqvzYKn1sc5bVzXiEtXDErff5sOWTp/MHa7/w2WdPk/S1y8El/LJG/cW
N+HKvrM9vHcWgU/g7ZMHDVrwQ8zkdSsCc/l93bODN5/fyMzn+Ihpk/T7lkKO
hVrLkDFVeTDXZWoEav7GEN2+25ceLwBz6StPdE41YPBo2T7O/drmFc/qm5tU
/qK4/0j2H8n+I9l/JPuPbP87eTs730vLg7573SaOu1WHXey9t22fXQCGH6tn
PjH/iT0WX189MqkQtK0XL+rzvgZbt97xqr2Ty+/ziqulfjtfzuf47XYbG5lT
hRzfKuq4sd+1AnB2MRAuqFaheJ5IzhPZeU7X6JaYfDMPtsYt3rhxQwWauOrG
1STng+XJStPMce+xR41StPa/Aug1315xglYZqtlIRJi07U/L8JZn81ILsVsn
/3Uzn+fx+z6jM08Wj3Ar4HiYEs4wWFjEsbv9lC37buXBjwlX9Ltcysbk173s
usTlw82jqwIrlqWjjqTMxvDqAvA7N9V+4fgEXGb5Yd1a3SKQ65Z29kNEOIp8
QcIXJHxBwhdkfFm986H+uXe5UH2sYm23bnFwOXPUXfWbefz+b2ufkl/zVhZw
DHuPTj5nUMTx1+2Z953T287vYYOTpks6uE55t9vQsABct+kqnZmUA+qd75kL
GwvhzeDhV7QUC+FOzVmVNc+LQKd2rvHZlFIQ+YeEf0j4h4x/Qaofc51k89vv
A9Ve1owKL+BYVcNdsWF/Ecciv5DwCwm/kPHLt8y7tnVAEQR/GTzYq+dPOL6o
Ji9JPo/fFx61if55Kj2f4wObLqtYXynk+MvKwR9jffOguUPznYLxjSDyDxn/
ho+Vn/FSpwBWWt50Uw5qhl+dnozIm53P7w8re45eVmJayPH8Be9rR7jnQ116
qqPCAUkzkZ9I+ImEn0j4iYyfFwWliIfe+fz+sceGoL+7HhRy/KhXxIGHLnlQ
02OEYs44WbO0LkefOVbk8fvIgrgXt33nF3Lsl5926rptAb9/FPsLkP7Csch3
JHxHwnckfEfGd7FeA6nX7b9P8D8+I+OzWA+B1EMg9ZBjkc9I+IyEz0j4jIzP
Yn0CUp+A1CeOT22e21XDIJ/f16785THX5VoRx2I9AVJPgNQTjsX8BZK/QPKX
Y4/uLz99/5vL74PT5g3qPn1BEcdivgHJNyD5xrGYL0DyBUi+cLznzRCPbW9z
+f2zmA9A8oFjMT+R5afIZyB85njkU+l7PS/n8/tDkc9A+MyxmL/I8vd44aEp
KeFFsHTSe92cG50Eke/8/k1cR7YunieQ8+RYzH9k+S/uP5D955j5f3xwb+/V
bc/z4n7x+zbmn62L9QJZvWD6R541VB3prSuI+8Hv35g+W2fyTkEJV/CiNsPI
8D7bFTMXzingv7fL5MOEdcNXLdbk+lNGL3F7sEqL65N1ZOtivUFWb5j+Tftv
ie72GswfEH/I1pn85p5zYuaGqnJcatVpYI6ZOvdH1pGsQ8OHoZmJS1SEtRnm
zoOmlYHH7SkGgfM6cXmyjmw9sTGlZVhZAdS7Gpcu2KPE4780S0ve9J0it++1
pNv2Egllbo+sI1sX7SG1NxHz57y3kOf27vpVBtm4KHB9so5kHTLWDYiLTpHh
uKyLT906VTkuT9aRrMP61n6mW3tIcWwQvbnl8xFpLk/WkaxD3yD3nw2eEnyd
YOj0ZPnfn52bse/N0ztrvcsg7I6Vw6V0PS5P1pGtf1mxZuEYiRIwuKjnlaag
yzAyzOw/n2b2fYXyd5RYWLywLrqUfx9PxPz7eMwfk2f6+99VGC6ZVsnxwmGW
OaMXlOLIHuf2LZIsB1dJ2y3aF9r1iTwSeSTyoNevZa+WZja3vzPE/denm7Fc
n6wjWYdVSxc4FrwJ4Nj0UKbRo9qXoCM7admoPWVgeSPINHVwez4TeSTySOTB
c6rx1O6BSbweqZ3Q3j6wOYfjU799xkwPKOX1hMgjkUciDyX/oh1dnSs4ttSv
uruk9xewDjOV6WBeDIuX3UkaMkNT6NMxde3yNWUQUHe8teuv9npC9JHoI9FH
og8uF+RPW9pWQ+7Rqvsm5cX8+2oi5t9XY/aZPNPvEeio51DO6zH4rVzdSV3q
F3jEZlmZm5fArcQCyymWGoLD/pVTh10sgxqLe7a52bx+IdFHoo9EH4k+SEdb
R8gf/QN7BvuNlZUt4/dNIub3Tcw+k2f6AZZXRg242sT9Ewy9v7pNqS+VMHvs
3hp1YVgxv//Z/OSCp+OYco7FdSTrHDP7zB6zbzvedZHREhmziZeMTQt9SuDN
pK+jsFxZWPV1yLN3S8vgW69tVSeCVYQunjMS1LeWQye5nzeXH2y3R/SR6CPR
R6b/3G2RZj/TMn4/JGJ+H7Sgn5nvcuMSEBaMNdqzQFHofNIHdimUQeOfTDdD
FSVBWeHQiNDGMhh5dcv7yAglJo9EHok8Mnn2+d+OKFG/1kPJ7EvsmRubD5fy
eVnE/H6GfV4m7zS+NamlpRjG11fX/i6WE266PN/f7VUp/Eo/OLP0iLxQWjpC
79arMrj3WONurJGCIMojkUcij0z+0Onac8sUS/l87Z1yocarYznH4jqSdY5v
mSZpSradJ5uvg0MX9TB8UMaxuI5knWOXMn3VR6HF7fOyimlmWpcyjkv7VdyY
blPO8Y6vPy4fWFmM37d8PX0vS1KwDDlVYFFXgouT5xjCVilBI1JfVWFyGUYO
fBGYJSstNN379GCLWjkOOtlphN11aeFP+JGVcidK+Dw9yfdD3OKdZRyL8SCJ
B0k8HI8e8MOt/4ASPm8blofuODCijOPrxi7X11mXc5ygdqSHr2QJFrl/zHBe
1IqXR3+NirpViiXGSUo3LCXa5rfA4Y03y3CWXu8HrpUSwrWpRTJaO8sxrPXA
rNWHJYXX979YP/Mr4fN4wK+z25S2l3G8XXf48LHe5RyLnxfJ5+XY586LAYfP
FvN5/cbuAHu7/9PVecf19P0PvL33QlJGVoRIRnIuEoVsFaGiISGVkOwIWdlZ
ZYSyt491LiJCCBXtPbR3afx6PL7n9fL4nT+fj+frde7t3jNe57zfVVYWcsql
j84xujnIx9dOmZiSlUHF4PByq7UttLdW1XDlK1l01SZ5l9j4v9TB6VO40aNs
qh+0OUnPsI0O73Ks0HF8Btb3uZPLp1bfy0K2HXvpZ5x2DjJ7npR7npR7nsgP
dnrd6NolE/cDC79U9v3pmY2seyHxzYaQTGpsH3jhYM8Gun5oUk719GzqfyUq
8P69RrpM7YXrVYcc+ro9YVqqdTMdvKU2rV4lE/cLJ6+cLYw6no3Mnj/lnj/l
nj+y9uesURO9MnA/cVSU/PMsLBt5zaan3sZemZTmVO/0OFhLBzbG35Eekk2z
I3sN26tbQ0/fGT64vn8OlVwyO/362Sqamb4uRml3Nu432Puj3Puj3PtDfjV+
gMWI3Gzcf5glPi8o2ptBA0qurTA4VkSDaq1/VbzonB/TzLLKd5fTa8aDV2ov
y8D9CHuflHuflHufyOnZQ0u1c7JxP9Ja1axvZpxNb8UYKT3skUu/dHnlfsQg
Gz//Z++Tcu8TOerA18l5J7Px83z2vij3vpDZfEG4+YJw8wXh5gsC80X4p89u
k30y6LPPVSqu4Xept92QXyPks+iwqBufNB8Hk17L4/trzs6m1HW3zaQBD4ni
pUa3PYY5dEdrzyf7JsYRNt4JN94JN94JN94JjHfWfyjXf5DZeCTceCTceCQw
Hp8Ujg96ODWDHlTvf27oikzCxgfhxgfhxgeB8cH6H55fsP5LuP5LuP5LoP+e
3HjTwPN5Bu0W0VBOjYqh/xGu/xHof6y/4nkF6z8E+g/rn3i+wN4X4d4X4d4X
4d4Xgffls3Tj7+sXO/vbOodTVh01hD0vAs+L9Wc8b2A/D4Gfx/bZeOtDjzPp
9LM+nctcI3nst/dCjlHn+HWYUui0r4UUyJxYmXEohzx16jnLSUZfZEyB2XjA
7xux+yFwP6x9wrVPoH02PvD7QXA9xbn71tke0sPrcUz+vNovNq/RESd/0PJW
H5VFpr8PH3c6SxryKecp58nTOSM0j2Vp/ft5/j+TxD0bD2mf0UTPMZG60nF5
Q6gGeo7J+o9njvTop44e2OCm27moi1lsflLE+6nc2n5n0xdlzP8yrXqrrIeq
OO3t7hERG3PJ5tiE/s9zumF7XDyFeNY+hfZZPuXySaud9SCn7wrIvotkE05O
UxKt++/skvUyj9Uv3YApMFyPy6eQD+3VTSqUvOopL278PKpuZ14+qR1eHD1u
1b98zlPOkwPPlypL7JZBNkib3fGqWRbzOU85T8429Ox5qEkKPcdkm3RyVOvh
dgo8vGBxovEMSYznPAXvTFe7rXuVSyZ7mnbMXKIHTIEzckL/HJ6ej7/fxxh/
vy/20uZdM1UKyCTz+r5js3WBKTDcz7lXFtL+k0vx+hyTvQf1Iud55dKa4h8N
r2fkkeq6o9ss+ujg/XOecp5cd/D9dLYlBdtLD1xfruaUQBeW9f2s6V2A319h
jN9fgfa5fAr50N6DBJJuvCoaub3Pdt8Lw16QBLvlPqWhuaRom6Nh3T0tcb2n
xprsNQVE/35Zv4On/rXP5VMun3L5lMsnRrarEzqmf8P5a0tsnOe2BWnE3baf
c821PPx+CmP8fgpcj8unkA/tXbZfIumWl4uckjz1ns7UYhL17WvjOpdcMu3j
w4dH/TXFj6Gn57fG5ZOCWqll54b9a5/Lp1w+5fIpl0+Or8iLGWRRQWKHPrmb
NDUPzwcY4/kAtA/xkB/T74d/7oQaZO2tF6wyfteTjRbGyRcicsm+tjhf2Tka
ou3ZHmN3nMonlh/lRtyp/DffcfmUy6dcPuXyiZvJSMV9PVpIqGR6r+P38vB8
gDGeD0D7EA/5lkf1XPfP7CDHqi5vfKqYRxKevxz7c4eaWLxpSOTWp/mkYf3D
tLoD/+ZfLp5y8RTi85VX+k3ano/nB4zxvADHn6qzU81oaUE3bGtegFEuMdz6
6dqPMGXRWdFe8e+xPDJz/pyTbn4q4uVQg6HblQrItkGpu6ocVf+Nz/+fT7l8
yuVTyN8a0Veu5VIung9cf7t52Ri/AmTmKeeR4f5XG6put1NSFKw3Xws9fTyH
zG+Zd8rhq4K4yGb7o3lZuSRoxxiljDOKop/6wgK1gfkkSskw2M1TSdybOlzn
Q+f13h6Rqiga/m/94dqjXHuUa49y7VFo74v+x2++p3PwvKHrbH35Li15yMxT
ziOPHzLuTVRu53zTZtftcQQyBVZpv5f1WCoPzws2vP6lfV+tAJl5ynnkFy65
+zPqcojNHNMNDuNlxBgdVXct1TxCeo2smvZHRjz4fpTVlL75xLxqnJdwSlbc
FOymG2xVQEypdbb5ZMynXD7l8imXTyFfzvK7u6tFLp5XzP9uudVRJh+Zecp5
5OVmDhrrNuSSUS/JcpOBUmKvgrK7fnvzyO6tQ2/HfpMSM0/tmOt7Op/8FIxa
TIKkIZ5y8ZSLpxD/oK1FNqk2F88/Jjf2/BlxPB+Zecp55LKIM++czuSQAL9L
o44FtNPi3f+9VriXS1KznXLOfOqg+f4pLx+/zyPn++95O/uIhJjtUv/UIyuf
fFuy7PT88ZhPuXzK5VMun0K+2av77/Mic/B8ZdfiItmHxnnIv5r1J+2OyUdm
8ZSLp1w8cuKz9UcdN+eSazZD+8e9bKFBrz2Wj4/NI6lf5QxGD2+l/T7MH2mc
kk8UFmVq3Ihug3jKxVMunkJ8nH7vNIOiXGK1JyZsT0AD/TRo3ryEiflkffcL
Vs97NdGcvkVpVx/l4nmETcCo1yaD85EPrnNsHngol1g/+Boy0LKaHtA7lWZg
nU8m6Bg4hS+ohfYp1z6F9vP60UPlnePrwaq4mH0tJfSrr/RPPa8C0nj99FTv
/EqavidT2as9F88b3v838frNtfnI/UpMl2oMyCXBxrv+9N2bDvdDufuhcD+x
z5wlxzzJIVUVk+tnJaXSqj/TE8a87Xy+Bz5t6rjwnVoYWB0dm5RHRMcrMs55
n2jgdFNny87+svbEfc3/drymmY771yxYk4vnDTo7HWK/luch293sXWDnU4DM
fj7K/XwUfr7Z7Yv7ZHbtfP4b7iafz00kb68127rb5ZFIvQGOrfN/kjFzj/uW
bconRmsbrWPGppGzTsfaDDrrGTh/uO45a9VNo3zkl2vdHi6ieUTvka+ypXk+
Yc+HwvNJbW/aPrjz5z2TNjJj8vEysr1vnemhJfnEOeRLm7R1FXm7LOzrg+85
eB6REuMdUngyD7mk0nZ0V+cC5BuDLsnXfcolpz5+i6vPrCPs+VLu+VLu+VLu
+VJ4vgX+y0at+pZHnqzw+jrSu4msXvBKsXpWLp533LPR9NmwIB+Z9U/C9U9k
1n8I13+Q1cbUKty6kIvnDQfdDQNnyhQgs/dNuPdNuPeNzN4n5d4n5d4n5d4n
4d4n8mqP+3dMDPLwPIK9H8K9H8K9H2TWHyj0B/Y8Cfc8kYPVHOP0J+fjeQR7
PoR7PsisP1GuP1HoT+z+8TxP7sG4HveW5eJ5Brsentex/kShP7F4PJ9j/YNC
/zi8dtvAtyW5pF79zqrWee2k2tdPbpJ/5/toNJl5ZXo3kTEFZvGUjw/fsz4k
/52uuNndoSWoLg9/vwXyOU85Tw4kvY+8dlIbr8cxqRubfHuehBZ6jomEeoX5
99sa/+6X8SDN1GjnzvV249B3RidcFfB6EsHCPfPu6v/iGbN4ysebdYncnK2l
ivEckz/P9hQfXaeInLSnI+pgZ30F8ZynnCcT8i/K5L2SF4cfM38e8KKINB9M
PxbS0hWYAkM+xEN+hOjTvHahDLJ7/K43ClpyGM95ynlS3FIyKXmzFHqOif+Y
aGN3Bwn0HBNt55Q8pdAWCp5jct/FN1B6chV178gpPpleRDzKDvT44KUrMqbA
kA/xkL880sN+llYB8oELuw92eP7G63Gecp58tvyZ41+QgJ5jEvBtVq/0x+HI
Zd/z3j+d85ZUiW9VBPtikrwuIFrfSFtkTIGhPS6fQj605zuy5sF5/2RgyjGJ
qKtt/TsiB7nHuIeWWruKyMUzti6Z84qIju5Zg/wbmiJjCozv9//nU8iH9k4l
L9COdq0g6w7PPxY9pAT3rxDPecp58qNGWOtfX0Nmn5j2frxcESmSj+v53V1D
7K2+85Pf2xIy7sIcnR1dNEXmKecpeLgetAfty5tKdNec1UgW3TNqX7i1GPen
EM95ynkyzlDfX/VBK/78HJPIXXdcB1RJCkemNHcNOF2M+02I5zzuPweWHajW
WldEavSi/dMsVMQ8Y2uTC+tLSJ+9L7PyxqKnnKfgQ2OWdbTrl+B+kTHuD+H+
TOs25Sn8kBemrX8X7mdUSA4tHHTyax9F8eMwN/8VBUXEtUrabqyikji9tG2e
y/XO97c7vfVShZLI4ikXT7l4CvHw88L12gzVF9VEFeJ+LyT3sd385yXIzFPO
IzvO7Zi1gXber3G111Q1efHgniFlRxcWk8heCk8VM+XFty8Wh96uLyG3DY2U
P97EeMrFUy6eQnxp6a0XBpFFuF9kjPvDW0eW9Zn2unN+3ie/rKq/jLhv6KoM
r4lFZF6QYpxqqYzo+Snw5O7XxWS9t3LfQTdkIZ5y8ZSLpxDf3XTfRseqAtzv
bf3kfcN2VjEy85TzyB/knI4Z9y4kCiUaXVqqJcWURg/TWyeKyP7Qk3usbkmJ
FcUB70YplxDdfoYt27ylIZ5y8ZSLpxD/WD3z5691hbjfc9n7mj44W4zMPOU8
suZM41sdAwpJjuwFG13DDtpuG2Dw6GIRsXu69uSfGRJijnXcPh+DEhJZfSTs
kwrGUy6ecvEU4sfLj3k50bsQ928TvV2tz64sRmaech65+96lt1dHF5CJMtGf
7D810zUV6qX9xhSRwhuWn52W/6Vv5orGWZ+Kyb75SZ+Xt7ZCPOXiKRdPId5X
Z/GbE3cKsN4dGeJ8T/d8EXJL7aILx8JKkFk85eIpF//v/8FN7q6m/rCAxO9V
Mevm0EybVUyUd78rIrlumg8bSCO9+mO0QltKCWm11BvzY0A9xFMunnLxFOJP
OvcsD1Ys/Pf7+J/SrurUFSFbjTvpdiOzBJnFUy6ecvHIaX2GLtxwrohYq2de
NR5WQwepL0pr+FZC/L9k3L7ljZ5ynoJf7h5lP35ZEdb3XdbKGq52LkFmnnIe
2fqpa75DUyHxexnbsq28jMpY6rlGh3T2714KPVd8KqFPnyVk1GiUkuQQ98mz
rxdCPOXiKRdPIf75h8ANjZ9LiPHS6E26pwvoluxui6YlFuB+cEnhqbiNJUXI
ZmVdhlyTKUXOX97j/GGPEmI46tHGiiXJ0B6F9u4ss7v//loR7vdGmRhopbaW
ILN8Cvn6EQtOX4guxP2Zp7bLrnz7EmR2f4S7P8LdHzK7PuGuj7zrkrdqD5li
3K+x6xPu+sgsHvcvL74adNgNLsT91W3t2RmJjSXIzBPOI0+LWCk/qHM9hv0L
Y9w/Hb9921WqspCElxv7jI0oI5rq33xH9S0hE1unb8ndUwWecp6Cr4uxWe61
tAj3P4xx/1QwSK6pcnYhOTs+of1aUA057rbVu02ihAywPV2naVYPnnKegg9P
e/1G4Wshfn+BMX7+a5dxbbb3hyL8/gJj/Px2qatestKIUnJm0Y+ZBwO6iowp
sPn7wVHVyZ31suS9q1PNJAXGFBjyzVOvmC7K0sF8jolL4P3EhKta6IEnzdux
vmJZCXFMTTbamyAnMKbAkH+6z9pjpc0a4hqFy6aRR4rw/1dBe5ynnCfkx/T3
1sPV8fock2FlO+4ciFdBzzEJHO3tuemoEnqOSXHIgs9LNskh75pwvubZVgVx
6JVBUiaLS8mpGhWTHmu6AlNgaI/Lp5AP7TklPc4L95ERz93TGfFhTyn+fzKI
5zzlPDky2anOdLiUaHj97RznzHKSnBznvqu+CzAFhvYgHn+eb7nnVih2ULw/
xuKc8rthXqVkS2LLvMwUHZExBYb817vNT/W/UkRnKxlnDTlbit9/hvY4TzlP
Nh1rmeq0II0e/6ERfim+nHzRWrRutIOOyJgCQ3sQD/nxOanDp/aJx/vnmKQG
bLOSSLlKTuh8aP5RUkp0fyr+sdivJTKmwJAP8ZB/4PR9yyitb8gBL+M2uhtn
EcfmR/WDD/3Bzx8hn4unXDzl4kmQ5VmfEJUicuK5U5CHdgX5G7ds6RaJzvv7
H1NgaA/iIf/W1kWXsgdX4vU4Jnf9PzYGmNURt289r9QklhGNxVvNB+/TEBlT
YMiHeMifNMDkaq9nzaSfC7Vya6rA/RPEcx73T4v9XG7csi4jMds9654HqIlq
GSn0xa5KcnFs41Lvz+rgKecpeLi+T7GCy6y9EsKHpAL7tXnluL+C63Me91f9
bC1WWA4qI+MefM5MlFYRlT9Uxc5uqSB3luV6zjNFTzlPwcP1d0gs6X11u5zg
Y1lYWHmmHPdbcH3O4/7L4vHyRS72ZWTmMKnamuuKYpm9lOPc9xXkvsWLh+Pv
KYGnnKfgFxX2PvThSTnulxjj/mioJpVe6liK+xefRxe67assR2aech7ZlJSd
l7hQSvZrm9ZuMZURVTfUV7c/KiP9o8b5rFGSFSvutFu3faogrwdPL1haJAvx
lIunXDyF+D+OK889+l2K+5mXx9sNGhUqkJmnnEce9H38T/unnfNz5IWiw98k
RZ+hfhH5L8qIWcXBQ3lXpMSbYdGLg15VkLJxwaMsgqUhnnLxlIunEG9WedKo
rq4U9zOufUZP1U4tR2aech55d1DC4QurSsnevKSknBPtNPeJeUR5QBlRGuz8
YnpvCXF84/kLY4IryKxC+/ABzRIQT7l4ysVTiF+5PerZr22luJ8hI7rZbB1e
jqxdEP7VOL8SmcVTLp5y8chNjfq9Jpz/Q06ZldkNeNdCLZ4qDpSLKydDrCon
djnQSgOCm4Z9LKkkcVNrxsrNw3jKxVMunkJ817/PLs0u+YP7m6MeVl4Pt1Ug
M085j2ygsUa/9/AyMmiuo/ZT/wYadJ8GLz1TQUoUrfM2+zWBp5yn4GMah2r2
ml+G+5OG+/oGF4srkJmnnEdendJ79G+TMtIw63JuwaBauvHV0TPTwypI6Lrr
cV7m1eAp5yl41wey+uv++4P7kTHxCvvHuFQgM085j2wbWHy2141yslN1c1py
3zJgCmx2NNQg5H0Z1uPft7mdEM5W/qvX/+cp5//9f5yu7ge3j6sk68vi7qf1
LgCmwPo9TszzVSzHep4x7i96RaiYh4eXYf3OGPcTa2Yt3f17wx+s5y9Hjyi/
E1P57/vH//OU8//+3qCXZcujwlKyPrzvWnmSSO7/1q90sCgnd07KWn1+m0xu
TW/Ja+pcT6I9NrzS88mEeMrFUy6eQrzaazmFI3UVuF9gjPuLI49U5/hfLyMr
g3yML+rlk8B3Hk/+TK8kg3ZZbxizthg85TwFbz22Tf7c/ArcfzDG/cfZHZvf
Wc6vwP0DY9w/aCpdDDiaWIn1P2Os/1k/IYHPYpWtdncRl3mZ7tU1LsPvJ0M/
4jzlPIl7vbx/7C9tEeKB338vvjYms4J8Oxp46661LMb/Z6hycUSYJsYDs3jK
x5/Msv37bb86xnNM/NNujbGJUEHPMRmk6qy+oEYRPcfkVYBF0mA/efQcE42F
lj6O9TLoOSb9M58sHT9dSrzQ/iqp/GAV8TTPbjq3rAswBYZ8iL+moPWkQ7Ua
/94WY/x7W9D+De/vsw3+tlG3/RY+/ptriIVTyOnKFD2RMQWG9iEe8oUzL1zH
/inGeQF4y46Hl4l3FfnzMTvg5AttkTEFhvxSQ4v5dZdS6aIClUWtr6rw+4DQ
Hucp50mQ3Gup+dqP8X7OpUR8uffzHTm6xtbk7rQa8npTVXmQqbbImAJD+1w+
hXxoTzP1xY0tm9JxXuSYCP00dxYMKyLRV11u7t9fRRbVpEd+cdMUGVNgfD4s
HvKjTBSN+4dWEaktAcUvm6rw8wmI5zzlPLlps9x0sW0D6bqclDTPrSFJeYMr
cj9oiIwpMLQH8ZCvr+Xye057Gym8XeObvqGaRJj4ji07pSYypsCQD/E/FiVF
f9tag/UuY6xvnc6PUCqQriZ+PpPHTMlTFhe893jYW7qWrM12irpshZ5ynoKH
+5vj/uypkoSsUP1zmeyHm9VY38L9cB7r27d+Dx7tTKgiM+Z6/pBYoCjmz3a9
HL+/hiQI766phSqBp5yn4EMW3o45ZV397/OB/zHWt3+9Yno/vlFFxLSLOt5p
cqKNwq+1SpNqyOZB9m33KuTBU85T8O/WHiDRStVYD1tMfBJfs7kWmXnKeeSF
rzXMiq1qyHDZVotjOTLAFDhMP3z45x9VWM/KTwxZfliyFpl5ynnkeJ28fdmL
qoirw4anqSmS4pnRm00uv6smvS5vWXb+s5S4xrlLgqdZLcmpClFZ/kYa4ikX
T7l4CvEZw3s+GrKtCuvZpf2f60wLqkFmnnIeuf/WUBcn52rSx2r9f+ZGEuJO
Lxsf5/gakrHEf2FfXfSU8xS89oDR3Q+8rf5Xr/6Psf4suNwnKSGqigxZl6i7
0b+FljmGHDjXo4bsXZBwP3h9K3jKeQpeK7W+86eswnpS2bDC6MPuGmTmKeeR
/VqWtD1KrCL9Dh4M27a9iZ7qXmA540kNUVkcp96jtB485TwF/6awfMNOmWqs
J6+GvRqy6X0NMvOU88i3jcoWz+mcj0dWTZ5aK1tNyyOcu9s8qCHdNjgtlo+t
BU85T8EnBsSP0n1QhfOmfIrwJiOkBpl5yvl//z9xwo/vSsc71/NV9de7+lRQ
O/P+5o90a8h72+9q0U6l4CnnKfhZLzLfPYutxnqTMdaXamG2C2RNq8iUnc1v
zx74DUyBr98x+BrdvQrrS2ktHSfSOd6AmaecR96x8leYy4gqonjaVj+g9gUw
BR474s6l73pVWJ+6mpteW9X5fICZp5xHzvDZtMQ2sgbrVcZYn5ofer7E8FkN
1o+MsX6ccjWpwCS4muTFRHgKcvkkLmTvQaNFtaTGPjt/VNcS8JTzFHxL+Nkt
foa1WD8yxvrRWu5UbVxg5/w47FnC+rf1wBTYNCCm1npCLWnJeD8g6EsLMAX+
9bFnuPW7Gjw/ZoznxwdvOJ7P2FdL7tkeXq+2Rk9kTIFj/z6ceSOwhow4F6h1
S1NGYEyBId/pkds6qytaovTn+H2HVlXh39uA9jhPOU9muNplfh+rgdfnmAj+
d4c03VFBzzFJ3xhUuHWFInqOSb9Z5KPqAjn0HJObFsVDpEyk0XNMVHKP9jR8
0U7BA/foMqM6xbOOpJf9XmdrpScypsCR3hm/f2nW4++XMMbfL4H2E6x7XbhX
W4Dtc0wGpB9KVvX4ip5jYjLWdM3pm4+JhY38Dy+ZOtL7UX95gz1aImMKDPkQ
D/k+6wrdVimlkaRQraC0hXV43gnxnKecJwNNwnpIbimG9ijHxL1n7KZxneNy
V9HMxK/1tWRa+vHAmB4aImMKDPkQD/mZya57TqxtIU9HFu4YPa4OzychnvN4
Pim3PsVcz7GBjM/XXWbipwZMgSdHTHs0/mAj1l+Msf6C60+pT4+64yctdJn1
7Y1eYh25EZrZEVyoLO7YlVlfdb+RTD2tNKl1u6rIPOU8BQ/3C+0ZdWwKGrO/
Husxxlh/zcrqs7pMoY5Y/eiv9p+Woph+7Vih1/EG8llx1IwrwUrgKecp+F15
NhPDZ9Rh/cUY66/jvfYesE2oJ3tkB/gfi5YHpsBS0/Y3WRY2YD3FGOund/X+
a+Yn12M9xBjrH4n4VYptQXVkldZY/Y+GUuJR070zl+xsIPanP4xeS6TBU85T
8C1b1nqZJ9VhPeNQM3niqZONyMxTziP39XyQJRvVOT6uTtPK2txOFfQsNLyi
60lYTPDAssUS4p+4x0JCbCPZvvX7h+JgjKdcPOXiKcT3U/oY2RBdi/XPdcPC
sHPjGpCZp5xHHuq2vtvwtXXk5U3t9UYRLVQyRKbBIqyB0L5lZm3lreAp5yl4
nXqNCS/P1GE9tCXS8lbfbo3IzFPO//t/HePOr/7vdx3pkn05Y/mEBnrsaeAT
xQGNZE7vuhkmX5rAU85T8Dq+I3xP1NZhPXTiRhetUJ9GZOYp55G3O2w2d82t
I+/mjTrzaGYtfTfBy7ynVSMxy45boHS/CjzlPAW/fqnc5sArdVgPaZRsPrNh
WOO/vw/2P085j1ya+r7c+3ItOXo1uaFLZCFNuxsS3tTcQAKW7Jv2R6YCPOU8
Bb/4zqGuByJrsT7SOyE1dt+cBmTmKeeRR/5YdS/2dOf8+TDe2WFSIX199W7C
lth6Eq6T0WP0nRw6c1N97pynjaSmKP+F2djfEE+5eMrFU4hfbLxuzah7dVhv
xb79emZ5Z38HZp5yHtlhwoTfMisaSVHmyRaLwynAFLj5+uigMVvqsd5ijPXV
z3SHkVmjG7C+Yoz1lVHTyIcZQxqxvmKM9dV86yYTR68GMk/qsI9UfSUwBT42
MjDcIagOz9cY4/naSveNe/SuNhKFk5UeeZcagClwLv17ZGdmIxm2OfmQi6mu
aPnOpihTuQG/f8w85TzlPBk1o3eH33hNEeI5JqezrVamOKmi55gMW/40aYWp
InqOyYp3L2caTJdFzzHRF869/E9PEj1wQfyhc6nPm0iLj2bz1A4dYArsdSI/
MXhOM36ey/jf/5dk7ReZXn3zZEI6hfY5Jr4vrq8Nnx4Bz5NyTOzOr3s1a0Q6
emD/UytO6zQ2kh+hoUL8aE2RMQWG/Prs3grDjMqIx4fxgrVcE57vQHucx/Od
sl7dhOmrmoj2+YeD4rWQKTC0b3Vs8J+/fg0kxLd7cZVmK9YX0D7nsb6wbbmf
UXK0lSSFN7rKvlAHpsDQ/qroKcPvXZfE/gR8xGnnbRXjv7j+M8b1X/tuluqu
MU2k+tfi3r0aFMRfsqXR2yVaiV1ehPyUm0rgKecp+CnpG2c98GjC9Z8xrv+G
2pmBY2a0kLe2Nc+Hb5cHpsB38zKtb3v8xfWfMa7/hjdfPDUvaSKR0mfP99go
Ix6UXF04R6mVrIvfG1GZLwuecp6CH3xmyLmnc5uxfmCM9UOfidfzqva3kMeD
P56f/00KmAIXftssBAT8xXqAMa7/D75PvDAxs5W8jZwb+uNaO2VMgSNkT6mN
Gt+M67UCbQte2dCKzDzlPHLp/W8uTxuayRZTW6OL2/7SHgd3T/HraCUOd6Y8
MpiInnKegs/+daa3yYIWXK8Z4/qs6/66Y9LhFhJ+Z2KeLWkEpsBCjPcum3ct
uN4yxvW1t8rRoeOiWsiDa8kz27fVAFPgVdu0K+1CW3C9ZPzv86rc92dTfjQT
m/5FQ0saSoApsFSV7ZPgnc243jHG9W3/3/bs6Yl/cb1hjOuLVYzxy5wVLcQo
vNT/s+0XYAq8OH7bwHTbZlxfGOP6Uj7rXMHjPn///X+b/zGuL1pBSvaeY5px
f80Y99cuqau7SVY04ucvjPHzF4UuCgucklpJzQGjCeK9DmAK/G3fgeWhs2C+
kBAY4+cvdTGayh7928id+wYFG59ri4wpxySq751tn23U0XNMjpENd8MiFdFz
TILOWNYlRsmg55g8rds+dmxgGwXPMTnZ18LlTls+HXdXJWVLSBuRMvvsUByr
LTKmwJAP8UrZP77IP2/DzxsY4+cL0L6v54cZbjYBZOCgSgNxuoRgJ+NsvFxJ
W2QsAkP7EL92+fZUlRmSAuw3GYvA0H7X691/LCU5ZJ7n6EVn9kkKSs1Os1xm
aImMRWBoH+Ihf3SwbcDuhmpgyjH5Ps63Qculg6ivcw1ZNayDnBvSpfu8RWoi
YwoM+RCf0s++wt1IQoD9JGMRuGll9+9mvyUEc/O1EYvzVYBF4OMr7SIHabaT
qWY7dj3powhMgc3J9ahhwe04vzPG+d0v3iN2/uMOssXFqVtJqjwwBdYs8jdy
LpMQYD5nLALXRx92iadtZN0u1RXXRsuIaruUkr9bSgp9yyQL4pplwVPOi+B7
todFbGxqw/mdMc7vE7yTsuy82gmxP7P99h5pYAp8K+pn9LVJ8PwkgUX8e20J
PvbdrkkIS+drfDagEsAi8I9+29c/N5UUYL5mLALnX9S7u0y/ncy+u19nun0L
jYyMaJeaJilIWO2KfXKpDTzlvAj+0Z5VpQet23H+fhBVY33zjaQAzDzlvAjs
/7p/qduzdtJz4Y9No5vraUzg94LDcZLCnWXZbx+EoaecF8EPeDZgsGRGO87/
jHH+t5PfkrLuWjvJcTN+4GhYDUyB1yzecPlSVDvO/4xx/s/ZrXziyLrO9neO
fdymVkHLt2w+m3hcUmi6tcrORrUIPOW8CH6yaoSLa2Abrg+TrApdazrHJzDz
lPMi8IxJG3qc9ZYUZvpd8VUgBcAisP2SeZcLrksIsJ4wFnE/0+3vaI/Ocfio
z0edVNkEYAq8Q/KDwout7bi+MMb15bnlub9qgyUFWE8Yi8AJH9TWewgSQlby
8ftD3yQDi8CxYb/jT6a04f6GMe5vlgaviLF9KCnAesRYBP50UdB65iUhWDxw
7PlapRJYBH5cnRtz/GIb7n8Y4/6n/XJTvspVSQHOexmLwGU27R7FnyWF2j6G
bvU9tUTGIsdCy76bSf38ldFzLDydYj838acMeo6F3ZnJES/zmyh4joWtGy99
7mVQhp5j4ZFdxIT0l4/gfkWOhZkZlmdvWJaQgA/axHOUtPCfSpIauaApMhaB
IR/iHUP8w/bVSguwX2AsApssU8mqfC0jfN1+wjmgUANYBIbrZ2QlX3zQ2oL3
Bzz86onV3VskhXdatZYG9soiYxF4yBobGzs1KQHqfcYi8BZ7z69r9kgLTq99
I8f+VgQWgTskFsvvmiwjwHzPWAQ2yFe3lfsuI6RNnXdU3wpZBN6dbzzniK+U
APMxYxE4Iz1G96avtBA45YHM4VNSwCJwfux9mQsV0jg/M8b5+b89HaWqy2SE
I0ZD3Z69lQAWgd3Mom6dk5LF+Zkxzs9++mvej3koKwx0Ozz/QHQzsAicsXlh
8bzHsjjfMsb5dWle0OR2Qykhzqlt5N6h9fTJIZ90tSeywg3v7vFdw9GLnBfB
D9D79tWkn5SA8+v/WARemhVSeaavlDBoUp2KlBuyCNxj48L+UWrwfKuARWDn
EQ2/fM7J4nzIGOe/tMHDrwYekhVih/+R2VNTACwCfy+7Igr3ZHD+Y4zz3yyz
uI1/S6UFuw/ND77d/QosAgfscHP8NUhagPmOsQg8M87v0IeHMgLMV4xF4Jgp
VZceXZIWioY4NhpvyAcWgb+aPRKm7oT32wAsAq9w0AlTorKCX1h2v8czNETG
IsfCOLndC1MT5dBzLFSHCmmtw5opeI6F5anvqpNGl6DnWNDt8tfK5mQK3I/I
sVCWrXtLVq+BjBt/JHPyVDnhxIcequa9NUTGIjDkQ/zzwAU2TXvkBDgvYCwC
D89f7b96o7xwSG3iw6A+6sAisMegK/1nL1PE+pEx1o9iRvSlK5mKQs85IwX3
Ccgi8NzFP9OzlOWEJKcgrfv75YBF4A8OM26tGyCH9R9jrP9ulUqf2npJXgic
WLJ2c7UMsAi8qLdR4ZLJCjh/MMb5w+SFX3fzAEVh8Tf36xmd44axiKw3ZG1r
tiLOH4xx/nh2LEhD0UoOxx9jHH8bK28VaprLCYn7XkreCKgCFoHfes/SijeH
54+M40/dfkTPgTGK2P8ZY/+f+/7b2LMnFYSEFEGq4eN9wlgE3nglSTF4lTzW
B4yxPnid9uyioaGSMEu1euH6AdXAIrD6kveKYTcUBVivGYvAV9w1AiMOKQmf
Dl0ctzRARWQsciz0bBl/23SCBHqOhZb2IUZ6/32j4DkWJkaXFgSuqoLricDd
tuxdZTZTBdcnxrg+3Tb7mv+5QFUwbZ3g6T1QCVgEjvMc17Z0qDquT4xxfZr/
OWi3hLmycNhbsD9Z1k4Zi8Bdfs5vfOKkjOsDY1wfamOlih0770/LYdwwTfm/
wCLwiAsqvyeeUcH1gTGuD3fqPVNPy6sKwy6tMIj92gAsAt/urWE7wEYV+x9j
7H/b6wYNcJ6uKshfa9ZvtawBFoFrrO4fXumoiv2PMfa/WO+46vE1KsJ/b9xT
J04rBRaBr2oX15rFqeD6wBjXB7vjI06onFcWtqSvropQyQAWgesf9kjUWa2M
6wPjf+uDutu2IZrqgtax35+GLioijEXgwx97jO9dqYr1KWOsT20XajrsHq0h
FOgMW/r4gLzIWORYeH6rTFyYkQvxInDQRDdnj2QNoeL7hMCiL3IiYxHYuXdb
Q6GKJs5PjHF+Oq80zvP9dk2hakiO8+J9ssAisLJU28Uv27RwfmKM89OJpzrK
znlaQqL6YJ0yV2lgEXj7tWU7as5p4/zEGOenrt1m2K6I1RZiEwyHhW1DFoFl
nmVbPbfQFbwcdNY0BH6nvu5q5OQ7LZwvGON8Mfuww91+OzWFlV1m/fXo+gtY
BO6y4Mbh0GINXI8Z43pcOWrRs6Iv2oJdrII71ZQUGYscC9/F8rxe8y9R8MDJ
+4bkZKTr4HhjjOOtt/7xSc9DdIWKql3lZ9f/BRaBB6/oGe3+RRfHG2Mcb+tf
fUk6YqAnDE3Ln9Q4qxFYBH718aedvbMejjfGON5Mp8S+XxCgJ7hvSx58qrga
WAQu/zQtdFuIHo43xjjexl1dHUxc9ITW+RMnp0iVAYvASxw9dtlM0MPxxhjH
W2mDpbLvB11hvkmF1VCjHGAR2Cjj7HK3nbo43hjjeBtSeLY41EwH1xvWP0To
H8zj+vN/BniLNA==
       "], {
        {RGBColor[0.4689718966951487, 0.1744522150654069, 0.0694799354321763],
          EdgeForm[None], GraphicsGroupBox[{PolygonBox[CompressedData["
1:eJw1UbtKQ1EQ3KuN6QIWcsQL58K9hWAgxDyuMU3i4wP0D/yApPJ7BHuL1DE3
+YSkE2xEsNFOC7EIOMNsimHP2Z0zs7snu5vcjHfMrAnsAvuZ2VViViJ+BbMB
ct+Ic8QeMAPOgHOgDwzBvUhUr4BnoHTu3LmtVPn7aNZxDdbfj8xOEddBb8jp
ArfwvoZmq5BH5ZoL16MuPdkncx/QHeH8mJvtFaptou7M16H3BI82PRHrh+r/
L8iDXg1wXnLN84m3P1H63MfSe2AvNeezx2YhzkEmvYFzylRn7q/nPbP/VdC8
27m5i7bX+85p+OxvUX9AffpsZ174DHz3C52HqH0ep4pD/4uO75j7ZP/UvEyU
77ovZ+J+uPfXXPWTTHmeR74Laq6i/ol9T4M0yancp3Tdf9WWRUg=
            "]], 
           PolygonBox[{{7489, 191, 325, 8435}, {8492, 324, 326, 9481}, {7415, 
            52, 54, 6634}, {7498, 192, 58, 6679}, {8400, 321, 187, 8351}, {
            6649, 59, 57, 7475}, {6577, 51, 52, 6573}, {8445, 323, 321, 
            9432}, {6679, 58, 60, 7480}, {7465, 187, 53, 7429}, {8416, 326, 
            192, 7498}, {6642, 60, 59, 6672}, {6634, 54, 188, 7474}, {7475, 
            57, 191, 7489}, {8464, 322, 324, 9435}, {8471, 325, 323, 9480}, {
            8309, 188, 322, 8421}, {7429, 53, 51, 6608}}]}]}, 
        {RGBColor[
         0.47101972072693704`, 0.17561310291287133`, 0.06965886930155211], 
         EdgeForm[None], 
         GraphicsGroupBox[{
           PolygonBox[{{8298, 185, 7443}, {7458, 186, 8250}, {7480, 194, 
            6679}, {7481, 193, 7500}, {8250, 186, 7476}, {6608, 185, 7429}, {
            9579, 457, 10351}, {9480, 457, 8471}, {7489, 193, 7475}, {7466, 
            185, 8298}, {7521, 194, 6713}, {7500, 193, 7508}, {10351, 457, 
            9547}, {7475, 193, 6649}, {6679, 194, 7498}, {7498, 194, 8416}, {
            8435, 193, 7489}, {7553, 194, 7521}, {6634, 186, 7415}, {10324, 
            458, 9601}, {9481, 458, 8492}, {7474, 186, 6634}, {7429, 185, 
            7465}, {9577, 458, 10324}}], 
           PolygonBox[{{9379, 9378, 8464, 8465}, {8422, 8421, 9378, 9379}, {
            8465, 8464, 9435, 9436}, {6610, 6609, 6577, 6578}, {9523, 9522, 
            8493, 8494}, {8427, 8426, 8400, 8401}, {6578, 6577, 6573, 6574}, {
            6574, 6573, 6626, 6627}, {8532, 8531, 9522, 9523}, {8446, 8445, 
            9432, 9433}, {7395, 7394, 6609, 6610}, {6636, 6635, 6642, 6643}, {
            8468, 8467, 8504, 8505}, {6643, 6642, 6672, 6673}, {8310, 8309, 
            8421, 8422}, {8505, 8504, 9520, 9521}, {9433, 9432, 8426, 8427}, {
            8401, 8400, 8351, 8352}}], 
           PolygonBox[{{6713, 194, 7480, 6635, 6636}, {7476, 186, 7474, 8309, 
            8310}, {9521, 9520, 8471, 457, 9579}, {7443, 185, 6608, 7394, 
            7395}, {7508, 193, 8435, 8467, 8468}, {9601, 458, 9481, 8531, 
            8532}, {6673, 6672, 6649, 193, 7481}, {8494, 8493, 8416, 194, 
            7553}, {9436, 9435, 8492, 458, 9577}, {8352, 8351, 7465, 185, 
            7466}, {9547, 457, 9480, 8445, 8446}, {6627, 6626, 7415, 186, 
            7458}}]}]}, 
        {RGBColor[
         0.47133293692522227`, 0.17579066156662967`, 0.06968623736904248], 
         EdgeForm[None], 
         GraphicsGroupBox[{
           PolygonBox[{{10355, 460, 9621}, {8532, 460, 9601}, {10378, 459, 
            9606}, {9646, 460, 10355}, {9579, 459, 9521}, {9602, 459, 
            10378}}], PolygonBox[CompressedData["
1:eJwtkbFKA1EQRQfxB7ImRYILu7rCYkALY5H1E0waST7AdCaQWGkdv0TRWkG/
xLVStDJo4VqZWj2XecWBx9udmTPvpqPZ0XTFzDJYhUliNoa12KwOfejBAIZQ
8e0LHqGE3pbZIfxy/oOHptk93MIdFC2zLlScv2EJP1DjLoIOtXuwk5rtwhsi
r3DC3Tig8yBnfu49qtBDvUY4Hcc+Q7MKnYOz3F/o9Zy5s9zb3G3HvqN2lYNc
VKPac+7O4AM+E99Bu7zDAiIca6k7yvWAfwroULsPFzAPTnK74ttl4jM1e7FO
Lyjp9dT0GZp1Ta+bzHuolxzkssl5I/YZmqVMlI16qFcDlzp0oUjdUa6qUW0Z
spKDXIYhS9WoVpkpO72R3uqUN57lnqmylZPctHMUMlJW87CrdihD5sr+H3lk
Wl8=
            "]], 
           PolygonBox[{{8506, 8505, 9521, 459, 9602}, {9606, 459, 9579, 10351,
             10352}, {10325, 10324, 9601, 460, 9646}, {9621, 460, 8532, 9523, 
            9524}}]}]}, 
        {RGBColor[
         0.47167040751365386`, 0.17598196975468955`, 0.06971572472598879], 
         EdgeForm[None], 
         GraphicsGroupBox[{
           PolygonBox[{{10320, 455, 9549}, {9591, 456, 10291}, {9578, 456, 
            9437}, {8447, 455, 9548}, {9437, 456, 8466}, {9541, 456, 9591}, {
            9434, 455, 8447}, {9580, 455, 10320}, {10291, 456, 9619}, {9549, 
            455, 9503}}], PolygonBox[CompressedData["
1:eJwtkT1Kg1EQRQdxBWqESAIJJvCBghbGInELWghxAbGM+IOC1hEUtNZe0dYI
uhLjEiJaGCvtPYf3igPDzJs7M/fVewfb+1MR0YBp2KlGdKFUj5iHkyLiGG6a
EbcwhKdmyln7K0f8wsxCxCxs0buZNdSyx941aMEHb8ewSK0BX7WIT3hggUe4
J76DJWrLsAs9aKPdgRLxHIwraFVSztoEzR94hmGe4awRWm9ZU21nOrtDvAF7
0K8lTbVf6XnJGmqdUTvNO7rrJTdcwCG3HxVJQ60WveswIf7OM53tDd7Sz7P0
VG/b0BFvy57pnTd524jZ7+Xkmd6t8Ha1njzWa3vsPac2gCt2uS6SptrmrJmz
5s7uroZaA3urybNJ/kP/0twge673O/R2i/Tn/r03eque6I07jrJnevcP/UlY
Gw==
            "]], 
           PolygonBox[{{9503, 455, 9434, 8428, 8429}, {9619, 456, 9578, 10325,
             10326}, {9381, 9380, 8466, 456, 9541}, {10353, 10352, 9548, 455, 
            9580}}]}]}, 
        {RGBColor[
         0.4720339989430977, 0.17618808554654058`, 0.06974749445831557], 
         EdgeForm[None], 
         GraphicsGroupBox[{
           PolygonBox[{{8497, 327, 9559}, {6526, 50, 6613}, {7349, 49, 
            6585}, {6576, 50, 6580}, {8575, 328, 8533}, {6585, 49, 6535}, {
            8448, 327, 8497}, {8533, 328, 8436}, {7555, 328, 8496}, {6581, 49,
             7349}, {6613, 50, 7376}, {8470, 327, 7510}}], 
           PolygonBox[CompressedData["
1:eJwtkTsvBGEUhk/EP3BJZrNiJpmVLSjcVmGUdLsuBT3KQciK0WhIRkJH6Akt
hX9i/sIKhVVRe958p3iSk3M/70m2Dzb2B8xsAgbhIzLrQTpm1oD7htkdzEML
9iCHtabZOhxDtxlylPsYmz3AJLVTEOMbh298ffiCT3hKzZ7TMEOzMnxLsIDd
ggL7FHaxd2CxRg78sdsvDGEP10IP9VpmxgpcQgmH7HTUDDM1+x2qOOQo9wQK
6EDbd9SuF3AOV9RewxuzZtBlGirsOXyzcEPOrfdQL/kUyxJ2TUIP9ap8tjSR
Nuqp3qXvqpt1u27W7VvENuGF2Kv0JpbDCLFR+GGHvmsgLaSJtJFPMWlWuMbS
WjWq7dX5bT38TL9r++26QbdopmZrpmZ3/bfSUFrm/vtMv4AOrPqP9WvtqF3L
KGglzc6i8CP9SjWq/QcTt1nm
            "]], 
           PolygonBox[{{7398, 7397, 6612, 49, 6581}, {8436, 328, 7555, 7523, 
            7524}, {7376, 50, 6576, 6629, 6630}, {9526, 9525, 8496, 328, 
            8575}, {9559, 327, 8470, 8507, 8508}, {7503, 7502, 7510, 327, 
            8448}}]}]}, 
        {RGBColor[
         0.4724257194033476, 0.17641014736183738`, 0.06978172203674915], 
         EdgeForm[None], 
         GraphicsGroupBox[{
           PolygonBox[{{10408, 592, 11077}, {11121, 594, 10471}, {10424, 591, 
            11115}, {10434, 594, 9681}, {8313, 320, 7479}, {8355, 319, 
            8404}, {9632, 593, 10420}, {10444, 593, 11156}, {9581, 591, 
            10354}, {10354, 591, 9608}, {10420, 593, 10444}, {8393, 320, 
            9319}, {7469, 319, 8355}, {11115, 591, 10394}, {8425, 320, 
            8313}, {8405, 319, 8369}, {10327, 592, 9620}, {9319, 320, 8441}, {
            11077, 592, 10450}, {9374, 319, 8405}, {9648, 592, 10327}, {10471,
             594, 10434}}], PolygonBox[CompressedData["
1:eJwtkrtKA2EQhUfxEbygJLAL2bBgpXhpspbaucmC0Vq0NGIhmMa1UExhKegT
aGujGJ9CBX0E0xkLL63fYf7ig4GdPXPmzB9v7xedUTOrwxjkidk6RBDDfGw2
B5vUW/ATmX3DTtVsF8pps2N4g3fIZswaMKT+ggF8QEJvHQ5Ts4KBTbhDL0O7
AafUZzCo0A/3/PMgVEOf+gkuZ81a/JvDI1ovfHuu+AzNkid5kwd5GUHbwg7a
ZY0Zq3AEXejxz3nYoQye5f0X/gKqx9GakKa0IYdmQLVmaJYyUlbaSbtN8W2y
6jtpt17i3rXDReqa0pamtOOQ/ScZD+G2ZnZTc8/yfoJmCRvQhtfUs1SmB2Sz
TM9S4j3q7YZdF+hbTP1GupUyU3YdZuxF7lFer+m9ChrSUub9kJGyaofZegN6
C7qRbqUb6VYFM1qpvyG9Jd1ct8/oXYF/DzVaXw==
            "]], 
           PolygonBox[{{9605, 9604, 10380, 593, 9632}, {10394, 591, 9581, 
            10321, 10322}, {10293, 10292, 9620, 592, 10408}, {8441, 320, 8425,
             9382, 9383}, {8254, 8253, 7479, 320, 8393}, {8431, 8430, 8404, 
            319, 9374}, {9681, 594, 10357, 9623, 9624}, {8369, 319, 7469, 
            8301, 8302}}]}]}, 
        {RGBColor[
         0.4728477292818453, 0.17664937989932747`, 0.06981859623067511], 
         EdgeForm[None], 
         GraphicsGroupBox[{
           PolygonBox[{{9624, 462, 9681}, {9527, 462, 9624}, {10381, 462, 
            9649}, {9625, 461, 10399}, {8509, 461, 9560}, {9632, 461, 9605}, {
            8549, 461, 9625}, {8576, 462, 9527}, {9649, 462, 9561}, {9605, 
            461, 8509}}], PolygonBox[CompressedData["
1:eJwtkj0vw1EUxo/GV/DSRpO2UZp0EVJba/KyqUrYJV4S0oaNRUd2FhJGNVZQ
amMiDNqoj9BuakCZ/J7cO/ySf/73nuc89zknulTI5QNmNgLdMBExy8AjPMF5
wqwEk0mzKVgJmy1DOsS9kLuju6uDZmvQ4m4T7uEBxiHlNaTVCnIOQ2gMwx+1
v3BGbQk26LEOR9w9hsqA2TVUqbkLun86y8F8wtWodjpuNgOnfJ/AG5oNOETr
AG64ewu9eO6BNL0zYVej2m3Y8eg75b3v03MPdqEIbTQ/Iq6Her3zrwGveKxB
gbM89KHdH3Ye5XUWzSzM8S8LXVGzACzCAnxR8x1xHuVVGSiLFppNZUCPStBp
SCsKsbh7o95ahouI8yAvylhZx/xdeZZ3Za7sNWPN+opel/AMLwnnQV40Y81a
mVd9BspiC0+bSTdjzVpv0FtGYSzqPJR9Bsqi6LNTRsrqUxnCD3SgjkYt4TSl
rR3SLmkntBvaMe1a29dqZmmfobJUJspGO6Jd6XhtzViz1gw0C2WoLLXD2mX1
rPs36+3aEe3KP8vJhQk=
            "]], 
           PolygonBox[{{10399, 461, 9632, 10420, 10421}, {10435, 10434, 9681, 
            462, 10381}, {8499, 8498, 9560, 461, 8549}, {9561, 462, 8576, 
            8534, 8535}}]}]}, 
        {RGBColor[
         0.4733023523446862, 0.17690710047523467`, 0.06985832008510735], 
         EdgeForm[None], 
         GraphicsGroupBox[{
           PolygonBox[{{10323, 589, 10395}, {6703, 61, 6670}, {10409, 590, 
            10294}, {7486, 61, 6678}, {6650, 62, 6660}, {10410, 589, 11068}, {
            7487, 62, 6650}, {6641, 62, 6718}, {11068, 589, 10368}, {10388, 
            590, 11030}, {6678, 61, 6648}, {11030, 590, 10430}}], 
           PolygonBox[CompressedData["
1:eJwtkj0vw1EUxk+qH0KlTVo0mjRh0NXL5GXDUowSRYI2bCyMJGwkLDUyqni3
1aRhUMFHaDcWhMXvybnDL7m9/Z/nPOe5JzVTnFiOmFk3RGEzZrYBb/AOh2mz
AyhnzI7gM2n2AeVOfsMJHMMI34xCtM2sH50+6OHcwV172mtU+4JGHVayZqsw
yN0APEANYgmzVmjEzZrwx91v0nuo10/MtdXjk/MZ/1WgCKWka0q7QY8m7MIO
nOKhAhNoj0MkZdYC22hshZk1ey14mafXAjxR+wh7aO5DhtquhHuWd/VQryrc
Z7xGtfIs79/wBQVq5hKuIa1rvr0J6LzI3VLWM1f2z8xej7tneZ+C6bT3qIaZ
NNsd396GGTTLG71eQybKRhrSavBfM+aZKttLzldC57hrSEtvrLc+h4uMv6ne
dg3W0353HjJRNqWQvd5Mb1cg09mU74x2Rxkr617IwSTkU56JspEneVOmylae
5E2e5G0cjbGwQ9ol7Zx2TzNq1umQTT5oD5PhUNZ3TLuWC73lSd7+AeQ5guk=

            "]], 
           PolygonBox[{{10430, 590, 10409, 11078, 11079}, {6670, 61, 7486, 
            7505, 7506}, {7527, 7526, 6718, 62, 7487}, {11117, 11116, 10395, 
            589, 10410}, {10368, 589, 10323, 9552, 9553}, {9595, 9594, 10294, 
            590, 10388}}]}]}, 
        {RGBColor[
         0.47379208768164505`, 0.17718472579475633`, 0.06990111196441526], 
         EdgeForm[None], 
         GraphicsGroupBox[{
           PolygonBox[{{10426, 725, 11158}, {6584, 183, 7401}, {11315, 728, 
            11159}, {8195, 184, 7470}, {8237, 183, 7416}, {7434, 184, 8195}, {
            11382, 728, 12092}, {7464, 184, 6633}, {12161, 727, 11324}, {
            11123, 726, 10452}, {11280, 725, 11212}, {7450, 183, 8237}, {6633,
             184, 7379}, {12092, 728, 11421}, {11189, 727, 11277}, {7401, 183,
             7449}, {11421, 728, 11315}, {11324, 727, 12126}, {11277, 727, 
            12161}, {11241, 726, 12056}}], PolygonBox[CompressedData["
1:eJwtkrkvxFEUhW8YLSqMkJiYSSb5CQo6gsrSGY0lUSgMElskGgqUI6FBQUOJ
DrEkloaK6DD+BCUNMQrfyX3Fl7zcd5dzz3uJsdnMTJGZNUIMhhJmg/BdZ/YD
yZRZPXxy/oK1uNkq5OEdzoidwhzMQ3tk1gYrafJgEzbghB6nAZ2HYQSaq82a
oBTK4IHc+1Cj2g/II/AVFiLXIC37SbODpPdQL2mW9qsas0u4RttN3Huqd6bW
bADy1L4FzdL+BwU4pNcRdJLTAb/UFuLugbzIEpuAJ86PMEnuFMSYWQwt0Jrw
GZqlmO6O0X+Udk/kjTRJWw7W4+6RvOpnh0zKZ2p2DM0lcMDdPpzDRdpz+sOb
6G3kgbzQTtptj9huymtU20WsM2iW9qom91KeLjaY3ZFzC91o64EsmscT3kO9
5Im86eXcF9B5CZZTvkMu/An9DXkibwrB29bgjXqq9yjz35j9AuUN3kO9ttCw
DTuR3ynnOe2eZ8Ob6G2Uo9wK8ioj9ygW/pD+0gyx6cg9l/fKUa521K7/O4l3
/Q==
            "]], 
           PolygonBox[{{6617, 6616, 7379, 184, 7434}, {11080, 11079, 10452, 
            726, 11241}, {11159, 728, 10473, 10436, 10437}, {7470, 184, 7464, 
            8256, 8257}, {11212, 725, 10426, 11117, 11118}, {10423, 10422, 
            10446, 727, 11189}, {7416, 183, 6584, 7352, 7353}, {8305, 8304, 
            7449, 183, 7450}}]}]}, 
        {RGBColor[0.4743196224579589, 0.1774837791809024, 0.0699472066665434],
          EdgeForm[None], GraphicsGroupBox[{PolygonBox[CompressedData["
1:eJwtjz0KAkEMhZ9/tWC1CAO7sAMrW3gFsbR0rAWtxEILr7C9pfUWNvZiLere
wBN4A7FQsPDFpBgm+fKSvCTz9XhVB9Dla/CNPFDVgEMKHHMgsHjKAE9+I3+R
n73yiryVAFf2FQ5oMr4wDozvrE2o+XjtF33J/xnrnJR84bT3TdbPlMuewviM
pgYWizYyb1P+Zar6/zzbtcu1JpoO2dCpn6VTr+LhkWkuPEr0TtF/Y82Fb1jf
2165b2vzZQ96Gst9wea06fMHYecy3Q==
            "]], PolygonBox[CompressedData["
1:eJwtkj0vg1EYhp9QBkKYaGnSJt5EtFriY/JKmFhr8pFKLISkDQOLDn2NrCw+
/gAbBpLiB7S7+gf8ggqD63bOcCUn55znfu77OSe9VS6U2sxsDGJwkDLbh0TS
bAgaGbM6lKAMDc7qsDtitgc51uPQGjb7hotRs3MY4O4gbARm67CaNluD37jZ
D3QkzDo9Wk/AJHxR86navFkcIrSqUEBjJXB7OjvMmh3BMneXfI1q5Vne5Une
KtQcB86TvO3gYRsu2bsKXCZlu+XsDvrR7Mu6zMq+iMaCz6zsz2R8ghoZXuAD
mtBFz24I8TYH12jceI/yqj2dzdJ7xnuQF81Is3ql9xvMsw4zLrOyR9RUpYlG
CL3Qk3V7OtuEYt55lvdHPD74N9RbypO8tbOOpdwbtXwGZVFP9dYMNcsTskQ+
k7Ipg7JMwTTk0col3Uw0G81Ms5NneT+j5tRrSKvJnXfv6d8bM7/3f0J/Q57k
TZrS1kxrXkNayqzsRZ/1DxsqYzM=
            "]], 
           PolygonBox[{{8538, 8537, 8440, 196, 7589}, {10258, 454, 9546, 9596,
             9597}, {9555, 9554, 9508, 453, 10287}, {6753, 196, 7488, 6651, 
            6652}, {9721, 596, 10383, 9651, 9652}, {9323, 9322, 8444, 454, 
            9496}, {7539, 195, 8452, 8501, 8502}, {11316, 11315, 11159, 596, 
            10496}, {10467, 595, 11189, 11277, 11278}, {9628, 9627, 10401, 
            595, 9665}, {9460, 453, 9377, 8408, 8409}, {6705, 6704, 6671, 195,
             7490}}]}]}, 
        {RGBColor[
         0.474887845516349, 0.17780589828532473`, 0.06999685661152306], 
         EdgeForm[None], GraphicsGroupBox[PolygonBox[CompressedData["
1:eJwtkz9szGEYxx/S1kCIWu7qLmmTnlxz4o4oU09ytdSIyb/SCZVWVMLC0Dub
rizFxMSmHUhQA9N1I1EjEyvDNSQ+H+87fJJffu/7Ps/3fb7fd2Rm/uTc1og4
Dn2wVo14B1O1iBPwE35AsR4xBHtYG4Q7lYi7UIQCXIBpOA2noM6eRjX9c80z
nt0YjvgCK7AK71lbgw+sfYQn+yMew2EYh7MjEWfgaTniGbTRsAgTrDXhCmuX
YZkajypJo1pvsXYbjrJ2JO9x79tixBu4D0uwjoYuzI5GXIN79OjApaGIGfjN
v1+jSbPai8yiUEszclbjWWuMRWwZSz3tPYGGZj3VtHYhz6qIhgIs0ONmxm81
qvV1KeJVKWlU60N6PKimnva+SM1p2E2PQaij6QD0OLMJC3zfgL3ULMF1zszD
c2q8qCbP9M6a1v5Kjw3Yzt4d5aRZ7XqgF9bsZU1q0yO9+gbfYZYzV8vpTt7N
GtbqQ0P/cOpp7yYajtXSGc/upPYu66OlBy9hBdqsLVZThsxSg1p1aFFrEv6i
9Q8M4M02GKBn/0jyTO8O8e8gtPieLCcP9dIznrWnvc2QWXKGzrKLtvVa6tHK
mTAb+9BQqaQMmIWlnJ02dIpJs9rPwfmcweWcabNtzW72QC9Wc/b1SK/+3yFr
VrsZMkufmMHnasq82feO3tUZOktn1M5vzLemRrX6Zqfym/Xt6oFeOMNGzoTZ
MDNmxzfkWzJTZquT72YmzIYzbGWP9VpNatOzzXxn7+4b9a3+A/I9oF0=
           "]]]}, 
        {RGBColor[
         0.47549986187317506`, 0.17815284330601988`, 0.07005033310811078], 
         EdgeForm[None], GraphicsGroupBox[{PolygonBox[CompressedData["
1:eJwtkD8OAWEQxd9ygD0BiUKyrNiNBIUTUKLzp9hOg8IF1O6hslHRo9BpaKhE
dDRu4L3MV0zml9n3vXk7hWTWnWYA5FlZ1qoGjAlxDHgl4MGP9QrQioAr+RsC
H9aN3GE/Oy5T86sa98gv6kf0SdmfNWPNEBtrJi95+pwnke3q863PupPfATB3
mktoOvGG3HCahH1QYBaPvkXLrfw7+l9D00h7jGyu/xtS36Z+WrTcyqzsaWD+
2rl1nkv2dc5Ye5ru7SJnWZV5H9o++d8ju4s8D/SbOL3endxNdIM/LH872w==

            "]], PolygonBox[CompressedData["
1:eJwtkj8vQ2EUxk8ENbBguVdv0pv0VqOS2+oHINFPIMyoUTEwsDBobbqy1LdQ
gyZEByY2EvU1GAjxe/K+wy95c8+/5zznxvW9ld0hM5uDYVhLzFahXDSrQBNO
i+6bYrNQgM+82RdshWZ1+A3M/mCD2DpMUTPte6hXwde+8X6Fb94/IssbbqEH
9/S4g3Now0HObB+ykVkESyWzxZLTJG0tcpowgA84oecxXBC7hFFqR6BMbSVy
Ocod5z3h0Vs5ym372eqp3tpRu74TG6gPpDmnWdrPqG1FzgN5sZniAUzO4wGE
aAm8J/JGHsmrDLljUKPXMjzDC+wwq5F3NarteW/kibyRBmnpwg3MMCuEQ2Yd
wRU1HXiAfuJ21u6aoVnyRN4EeBhCTTHYhgZkYnyI3U7aTRqldQGqodMordIo
rVUfU4+a76FeAT3C2N1Yt76GbuI0d/1NdVv9I/pXdDPdTjfWrVPvdd/v8kjO
E/wDq51jnw==
            "]], PolygonBox[CompressedData["
1:eJwtjzFPwlAUhU8l6AiRqSUOHUhq2qSTk0l11VFXaqCbS10cYDTwNwQnJxsm
uwtDmVwwGJzZ+BN+L6/Dl3veffee856fPd3lR5La0ISyJ31CCreOtPClj1Da
MFQE0hX6Gnax9NCQEuo8kt5qjL6AP+Yz7u7RP+gDOx7nLnToncJ37XtJLyfv
hrxH8l7RMxgzM4pshslaUqcwgYR+Sm+F9vBx4SuwWZXJwseF5zPr20dn7Oy4
b0XWw3iVoX2rcy5t2f+FF9/+/Z3dY/QJFLHNM7kD9BDWzFawD6zvBq9/x4Ez
iA==
            "]]}]}, 
        {RGBColor[
         0.4761590081526229, 0.1785265057367924, 0.07010792770239009], 
         EdgeForm[None], 
         GraphicsGroupBox[{
           PolygonBox[{{12091, 859, 11283}, {9315, 317, 8376}, {8399, 318, 
            8260}, {8360, 318, 9262}, {12059, 860, 11347}, {12202, 860, 
            12895}, {12226, 860, 11385}, {9262, 318, 8417}, {8260, 318, 
            7473}, {12895, 860, 12305}, {11283, 859, 12129}, {11385, 860, 
            12059}, {12230, 859, 12178}, {12978, 859, 12230}, {8308, 317, 
            8375}, {12129, 859, 12205}, {7453, 317, 8308}, {8376, 317, 
            8328}}], PolygonBox[CompressedData["
1:eJwtk80vnFEUxo+mqbGgFrXwIiEhnfQVzBA2FiT8A2KsKlHTZY0/AQ1jQdiy
8bEnbDo2JITEWLeJ+mhSbFm0i3Yxgt+Texa/Nzf3nnPPc5573qbxyaHcKzPr
hddQ1sEHfqfNbmC51mwJ5iAPxdjsFD60msUw0WD2BaImszqobjd7C1vEbMdh
T2cfYRQy5AxDgbM9WKTGAnRQMwVZcsfbQ4xiL1lfwAbrTUdrxShWGqX1lvUd
zMEsHMOJo7V6Um8P1LyPg0Zpzequ1pCj3K7IrBMG6GkQ+ontg9kk51Cg1rd0
0CRtqUauhlK92WN98ETe/Gkz+9sWelbvuRazSTjCw0P3VN5+5WwGyiEBn6md
hSfOnqGHu7pdo7RWoakS3lCzHKa5cwpW0LYKZ1CE72j+EQdP5a00S7t6GvA3
09slyX0P/5rN/jeHHOWqpmqvc7YGx3ACe1CAHbTuqi9yJiBirw5GIAMpNKTh
Fz1c1wbN0i6N0hppNuJwp+4uuvZ5YvINwQN5oRnRrJxz9jMZPJbX+3AANey9
SwYPpt3jnGuW9k8w1hJiFJv3WZYmaUu496qp2vJAXlzh7XVjeAO9RQItFU7C
Z0SzIg92/A31lupZvctTeaseI/9n9O/Io8g1SZt6Um8l1o9OyT2W1/qHtnwG
NYuaQc1ixr0+cC80U5qtF0tXnDE=
            "]], 
           PolygonBox[{{12178, 859, 12091, 11244, 11245}, {8417, 318, 8399, 
            9325, 9326}, {8412, 8411, 8375, 317, 9315}, {8328, 317, 7453, 
            8240, 8241}, {12259, 12258, 12205, 859, 12978}, {8199, 8198, 7473,
             318, 8360}, {12305, 860, 12226, 12939, 12940}, {12018, 12017, 
            11347, 860, 12202}}]}]}, 
        {RGBColor[
         0.4768688690023251, 0.1789289176730809, 0.07016995361212838], 
         EdgeForm[None], 
         GraphicsGroupBox[{
           PolygonBox[{{6594, 48, 7331}, {9558, 587, 10373}, {10396, 587, 
            11019}, {6534, 48, 6543}, {10393, 588, 9600}, {9682, 464, 9584}, {
            8624, 464, 9655}, {9761, 464, 9682}, {6477, 48, 6594}, {10290, 
            587, 9558}, {9656, 463, 9700}, {6544, 47, 7305}, {9655, 464, 
            9724}, {7305, 47, 6548}, {6548, 47, 6487}, {10361, 588, 10980}, {
            9631, 463, 9583}, {9700, 463, 10414}, {9668, 463, 9631}, {8596, 
            463, 9656}, {10980, 588, 10417}, {10402, 464, 9761}, {9600, 588, 
            10261}, {11019, 587, 10340}}], PolygonBox[CompressedData["
1:eJwtkz1rlEEURq9BSGKhrt1m38AuRFjZkE0Wg2KnoJ2NYKz8Sl5LN/9B8SOg
CMkv0MoosVAwsVAIRONaK2g0QqKtFlpooeg5zBSHHea9M3Of5z7bmJ491e2L
iCOwE4pGRA3Owjm43Ym4BRPjER342o74Ao/ZewLrrF/BPCzAR9iAu6MR92Cu
HnETJqDjejjiBpRDEZegQu1eWGpFPILrrK/BGryEUe5owY+xiJ9wgTfPQ4Ve
9o2nN3xrhtoS2iMRY7DFW9v1tOe309RMwZkqNejkaJxkXexHL1yEaQh6+sf+
IL+74AB7TfjFnb+hj4M7YIsetuEEWo7DZejCYd44ZD9QwixnuiPpDd/aQ81u
6Ke3gXryTO++of17K3ms10+5e7mTNKv9ATUP20mT2rzTu/WwzD1H7tneD8Lk
UOrBXvRUb/VM75yps13krvv15JnedbMWM2AW1KhWZ+7sN6n9BDPUlvCM9Uqe
sbM2E2bDTJgNNanNGVeyBrU4Q2fpTJzNMjUrcJU3r8AADDaSB3qxkbOlZ/25
58WcKbP1p4j4W6QznjVjZm0ye+GMnNVnfNqsphk4C8949jm8KFIP9vK+GfGh
mWbu7NWs9oJvNXgNvVbyQC/0QC96+ZuZNbtvuKMHb9l7l3FtRszKnWrKoplc
rabMm30zZtb8T/jfOArH4D+O5ZXH
            "]], 
           PolygonBox[{{11074, 11073, 10373, 587, 10396}, {10417, 588, 10393, 
            11035, 11036}, {9584, 464, 8624, 8578, 8579}, {8542, 8541, 9583, 
            463, 8596}, {10457, 10456, 9724, 464, 10402}, {7358, 7357, 6593, 
            47, 6544}, {7331, 48, 6534, 6621, 6622}, {10414, 463, 9668, 10441,
             10442}, {9570, 9569, 10261, 588, 10361}, {10340, 587, 10290, 
            9512, 9513}}]}]}, 
        {RGBColor[
         0.4776332945327049, 0.17936226169812125`, 0.07023674725058426], 
         EdgeForm[None], 
         GraphicsGroupBox[{
           PolygonBox[{{11426, 864, 12251}, {12252, 863, 13066}, {12275, 864, 
            11462}, {12193, 863, 12252}, {12229, 863, 12166}, {12132, 864, 
            11426}, {12374, 864, 12275}, {12166, 863, 11364}}], 
           PolygonBox[CompressedData["
1:eJwtkz9oU1EUxo/VwSaCWqdIHjTSSJpWE16w6KqgINTBwTpZrY1j04666mAC
imK66WJd/ENLVbBxUNBBrVtFQUGFNl110EEHi7+Pc4YfXN6799zzfee7hYnG
yakeMzsOW+DvgNkf+Npv9g2qrCuwynoN3pfMluHjkNkneM63DjShBct8ewfD
w2b7YDZn1oYxOA0J//KxR3vfVszewC1ow569ZgVYKZp9gDFqnIIl9nYgKXAe
zsA4XIHL0AsZ2LQbEZCBLCTUyMMEnIcyDBZdo7R2WC9BF9bhC9o+w12YK7lG
aT1ID4fgNRpewVze7B7UqmYpPEupk/oZnZUGabnOt2up79Hel5x5ATeocTPn
mqRNd+ruc+w9C33s3QUt9jbz7qG8vICmemiU1kucuQjdMv2X3WN5PQoncj4z
za6B1ukBv1N3q6Zqt2J2KdTgAdzv95lr9upBvUiDtGyj1yxMcmcdHsNiyWeq
2c4yg3bBPZW3vdTaGjVVOxuzOQAjcIQzh+E2Ne6UvOfR8FheK4PK4iS91GGG
mtNFn7lmv8CZ+ciksrmBpn/hsbxeoPZ83KG7xiM76lG9PkXTk9QzqCyORG9H
E7NjsMa/Vejybx128G174pqkrR3Z/UHtn0OeMWVNM9Fsfu83+wUP2fOo4jVV
ewoa8F0ac15TtTOR5ausm4nPTLNThpPIqLIqzdKumqqtzCg7molmMxhZ1xta
Cc/k3WZm2VN1TdImT+Wt3rDesu7U3cqYslaLbMjTjci8sq+e1Xsfd++suMfy
Wm9eb1+apV0z1WyVGWVHHspLeS7v5Zm8Uw3VUoaV5cXIViO80pvX2/8PK5vC
MQ==
            "]], 
           PolygonBox[{{12984, 12983, 12251, 864, 12374}, {11462, 864, 12132, 
            11350, 11351}, {13066, 863, 12229, 12290, 12291}, {11321, 11320, 
            11364, 863, 12193}}]}]}, 
        {RGBColor[
         0.4784564188204828, 0.17982888137237113`, 0.07030866984329878], 
         EdgeForm[None], 
         GraphicsGroupBox[{
           PolygonBox[{{12935, 857, 12206}, {10522, 598, 10474}, {12204, 858, 
            12020}, {10403, 598, 10458}, {12980, 993, 12261}, {13166, 993, 
            13094}, {13130, 994, 13246}, {12206, 857, 12144}, {11222, 597, 
            10443}, {13246, 994, 13739}, {12942, 994, 12307}, {13790, 993, 
            13166}, {13164, 995, 13818}, {13278, 996, 13765}, {13765, 996, 
            13194}, {12853, 858, 12271}, {10458, 598, 11193}, {13818, 995, 
            13201}, {12173, 858, 12853}, {10459, 597, 10492}, {11247, 857, 
            12180}, {10443, 597, 10415}}], PolygonBox[CompressedData["
1:eJwtk79PU2EUhg+FhVYTlamE21AFQgraAiLRyUQTnSRxkDppQOomxVFWHCyJ
CSS4aYKRBQYMLgKDJhpNdNRRQS3lH4AFB/V5PWd4kpt7v+/8eN/35senrt9L
mdlFaIHLfWaX4Gmv2TN4kjdbhI1us024zfOteKdvOUjinb7pju4eocZRmOsw
q8FilvNwPDE7Bq2dZmkYKpntNpv9gseDfkZny3Az6zVUa5KaFXgF65DwLgd/
qf0H3sBbmKNmTXXhLHxl5i8wDfdhddh7qef2kFlb0ewErFHrpXq1m2XgHIy0
e03VnmeWBfjO2W+Q5m4m0HMze7TAQJdZCer03oUDzu7Dh36zj3CV3a/AFFSh
j5kKcMid3zANVUh4l4uZNfss2j7M+4xr4ZG8ukDN87BEj+dF76ne1ag1yszX
4B28h3lmrbP7T+2PFhlqpuERs9Rgi7uboaG0vEPvCXiA5jOww7ttmKR2pct3
0m5jUIa7aFaBJkhBo+i91LOOv5+Z+ROc5uyZfp9Js71A4+UO32EpNJbWP/i2
k/XMKDvSYDZm1uwj4ZU0lbaaUbM2CmZ7Bc+AsqCMKCvSNImdtNsq31Y63TN5
p4wr6w3Y6/YMlkPD0ciAsqBMK9tjeH6j5B7La2koLaXBfy16PbvyWF4r863R
U721s3bXjtq1GtlI4t9KhZbKpLIpzaW9PJJXp3rMTvZ4xpV17azd1+NfUaaU
LXkm7/TPJOGBvNjAk9eDvoN2+QdbxqMP
            "]], 
           PolygonBox[{{11352, 11351, 11193, 598, 10522}, {9702, 9701, 10415, 
            597, 10459}, {12271, 858, 12204, 12897, 12898}, {13094, 993, 
            12980, 12232, 12233}, {10492, 597, 11222, 11321, 11322}, {12898, 
            12897, 12307, 994, 13130}, {12292, 12291, 13027, 995, 13164}, {
            12233, 12232, 12180, 857, 12935}, {11310, 11309, 12020, 858, 
            12173}, {13194, 996, 12339, 12984, 12985}, {10474, 598, 10403, 
            9762, 9763}, {12144, 857, 11247, 12050, 12051}}]}]}, 
        {RGBColor[
         0.479342679514053, 0.18033129234757225`, 0.07038610914116547], 
         EdgeForm[None], 
         GraphicsGroupBox[{
           PolygonBox[{{8415, 451, 9466}, {9451, 452, 9528}, {10254, 451, 
            9467}, {11172, 722, 11265}, {9329, 452, 8420}, {11038, 722, 
            10419}, {9502, 452, 9329}, {11215, 721, 12005}, {12005, 721, 
            11145}, {11265, 722, 11973}, {9318, 451, 8415}, {11076, 721, 
            11184}, {10398, 721, 11076}, {9467, 451, 9409}, {11211, 722, 
            11038}, {9528, 452, 10227}}], PolygonBox[CompressedData["
1:eJwtlLtvjmEYh+9ULW1JHJavqtrogbbx0fpo+AeKgVi0JorWQA+MrA7pVxKV
tDthacOsFYdEneaa0LJUwsDAgobryvMMV/LmzXs/9+/+3b/nbewfPjpUERE9
UAkzpYhpWOyKWILHDRFzUIZxOMS7g/AEnmZ8tsba650R1+BBMeIhzFAzDbua
IjphqhAxCX1wHK42RlyBaqiB9Zsj1kEVNdXwgzO+Qz9nnoJv2yK+wtaWiKaW
VGPtGDVluMm3N6DEt3ugryOiF2q3R2yCNbXUwF7ohpPUnoBJmILPaPpUSBrU
0p2/7eH5ALxkxnkYY+ZyV+phLzWqNfjmX13EM3gOZ5ojTsMlNF+Gcd6V65IH
elHDGdVQuTNiNZyl1yBUwKra5KFejsBoMb2ryDM4yxxnz8IyfGlOMzqrHumV
O3SXalb7EXoehhcwX0ga1TrB8+1C0qjW5TbOa0ua1HaOM87DMAxBC7RmD/Ti
ER7MdiYNannPGR/gPmffq0ue6m1rrn3DLG+LKQN9WZPalsxeKfWw12t29yrv
0F26c3e/QI93sJ93++AOZ92FP9T+hlvUTsAgGgagnW874CJcaE6ZM3tmrCpn
1KyqWe1/YQV6mf0Y/OTsX+6A/Y5APbVboEjvHR0pc2ZPTQu5h73MrNn1znh3
RvMuN8DGYsqs2XXn7r6Eht0NKUNmyZmc7SMsFtMO3IUzOutUzq4ZMAtqqs+Z
Ntt6oBd6qrdr28lNe/JEb8bz3banvVfy7Hqqt87s7O7AXczn7LhTd7uYtZlh
s+xO3a3/AP8F3pme7JnemRGzoqd6a+bMnnfCu/EfgWy+EQ==
            "]], 
           PolygonBox[{{11145, 721, 10398, 11021, 11022}, {10227, 452, 9502, 
            9572, 9573}, {11973, 722, 11211, 11310, 11311}, {9516, 9515, 9466,
             451, 10254}, {12052, 12051, 11184, 721, 11215}, {9266, 9265, 
            8420, 452, 9451}, {10983, 10982, 10419, 722, 11172}, {9409, 451, 
            9318, 8379, 8380}}]}]}, 
        {RGBColor[
         0.4802968385746568, 0.18087219412468233`, 0.07046948123274344], 
         EdgeForm[None], GraphicsGroupBox[{PolygonBox[CompressedData["
1:eJxTTMoPymNiYGBQAGJmIJaQYmBwANLKQPqgDAPDViCbQZaBYZcRA8MzoIJu
YwYGISB/G1D4oSQDw19jiPgjUwYGb1mIXpAZFkBsD2TzAmlGWYg5X+UhGMS+
AjTbUxaiBqR2siREHGTnB20GhttAR0XpAN0EdU8GkGY1YGB4CrSLB2hnGNR8
PSC9WB+i3hqoPtcYogak9pg8xJ1yQHtWQt35BOiPHqgaITOIHpDevxoQP4DU
gNRGAsXvAMVP6ED8CTJnGdBt0poQcZB8FFRvN5B+KwNRA7KzXR+ipgoorgJ1
M8jOCAOI+aCwBNkNEt9qDFEHUn8d6G8AaENBBQ==
            "]], 
           PolygonBox[CompressedData["
1:eJwtk71Pk1EUxh/RTT4WHSQQSqTS2EpNmxc1MdFdB3Fw0En8nESKo65gtdVE
B/oH6AbRXYxoQk10kAUnjSwKCR00upXB35Nzh1/y5r3nno/nPmd0eubinR5J
p2EfPChI92HrqLQNK3npDWzBNnwYk97DSk56C5tV6Qe0M+kjTI9KV2ERWvBv
XPoLN7h7E46XpDI8KUtPoT0hrU3EP58tk3MJKtSowpVD0mW4AFPQQ8yeUtzx
3XvknIN5ai3AelH6Aj85+wX5I9IYbBDzNR//fFYn5hHUhqVZGOFuDgaYvR+6
1N6FFjUXUw/u5TmzPvPMzLqZRc6N1IN7mUq9rkEbXlLjRTF6du/1ivQQXjH7
63Joam2/UfM79A1KZ3iHs7CX71OcncyHhtbSb+K3cU7nPjwYsb5zie8/5PwN
16hxHW6T8xaUyHEMCvQ+Dp+I+QwdznYKoZG18h3fPUfMeWgOSY2h0MBa9KFR
LzxGswacIHayEjVde4Ce+otR07Wdw7newWo1enAv1thar6azJbRczkITazML
teQRe8U1XMs9u3draC3tQXuxAc1c5HAue9Le9JuOJE/am/aUvbUDHThIrgPl
8Mx68kQ9zeBZOinWb+C3sMfmkwbW4i41ZpKm1raWendO57ZH7BXHONae6qYd
8i710vP+5Hl7f5fYbhYes9daaZe8g97FZpo1g8lc7JR3yzvr3f0PeU2jJA==

            "]], 
           PolygonBox[{{12278, 12277, 11464, 732, 12167}, {13237, 997, 13165, 
            13819, 13820}, {7564, 7563, 6760, 64, 7499}, {6702, 63, 7497, 
            7537, 7538}, {7454, 182, 7442, 8203, 8204}, {7380, 181, 6547, 
            7308, 7309}, {13767, 13766, 13195, 998, 13309}, {12255, 12254, 
            13068, 997, 12324}, {10461, 10460, 10493, 731, 11248}, {11403, 
            731, 12195, 12254, 12255}, {8246, 8245, 7424, 181, 7425}, {13028, 
            998, 12376, 12277, 12278}, {11223, 732, 10523, 10475, 10476}, {
            6598, 6597, 7334, 182, 7405}}]}]}, 
        {RGBColor[
         0.4813240041822549, 0.18145448247206186`, 0.07055923245833912], 
         EdgeForm[None], 
         GraphicsGroupBox[{
           PolygonBox[{{14469, 1130, 13976}, {7591, 198, 6795}, {13884, 1130, 
            14469}, {7623, 198, 7591}, {7538, 197, 6702}, {7566, 197, 7577}, {
            13309, 1130, 13767}, {14539, 1129, 13873}, {13885, 1129, 13925}, {
            13925, 1129, 14539}, {13976, 1130, 13897}, {13820, 1129, 13237}, {
            7511, 197, 7566}, {7499, 198, 7564}}], PolygonBox[CompressedData["

1:eJwtlM1vjFEUxo9hqTohGhXMTMzbTrVmqmOm+BuQ6IJErep749uGsG21M0PC
ov0DSEg6Ya+iJDMLFiS0Npj6rKQjKsqGxO/JPYtf8uZ97z33Oed57psaOj1w
KmZme2EFjPaZXYP7ObMHcC9vdhc+8e4zDLSb7YMa1GFbj1kvXGftDTiZMTsB
WyOzLCznWwxqWdZnQw3V+s3aP/COtW/hR7fZIuxiz0741Wm21Bk0SMs5OO/o
eS20+Zk6u5+aO+AlNV7AF876CmfRfgYy0AX/0mZ/4Qk8hcRGs02wMmnWAm/Y
OwsLaGpmgiZpO0gPgzBXMGsUQk3VHkmZDUMLrIJH1JiCMlRgjL2j0ApxeI7W
Z7kwY816gj3j8JCepxw9z8O3KGiQlqjDrMPR8wzfZiHqNUtDCS3lfNAorWNQ
gu30mIcFaMIt1tzMhx7US5zarZkwE80m7lrlobyMMZtlsJTAM7jImRei0LN6
l4fychhGcsFzea+aql33rDQ3mH2HBmve54Jmae9ybzQTzeYqe67A/Bb6h+PU
OhaFd/qmDClLypyydwett7tDxpS19HqzzbAfDkA/HhSToQf1okwoG/JE3ihj
yprO0FnTaHkMk8ymCpepeaknZELZOEQvg34HdBf2sHa375l2D+TF6qLZmmLI
mLKmTCgbH6n5oRDulO6WPJzxmWq2dWZcS4RMKpttnnVlWtlWxpX1Rd79hAk0
jLsmaXvNjF9BGSqOnrVGa9WTemtw9hwcxsMhz6CyKI/klTRIizyQF5qxZq07
orsyCdVkyKiyqjusu1zy7MnjhmdC2dAMNcujaD/SF2am2VW9ljKqrCpjypp6
UC/teLjOPZW3KTQmXbO0awaahWqqdsXvnjyX903Pvv4p+rf8B8gd3R0=
            "]], 
           PolygonBox[{{13843, 13842, 13237, 1129, 13885}, {13281, 13280, 
            13767, 1130, 13884}, {6743, 6742, 6702, 197, 7511}, {13873, 1129, 
            13820, 13203, 13204}, {13897, 1130, 13309, 13794, 13795}, {6795, 
            198, 7499, 6680, 6681}, {8462, 8461, 7564, 198, 7623}, {7577, 197,
             7538, 8480, 8481}}]}]}, 
        {RGBColor[
         0.482429653828532, 0.18208126251663212`, 0.07065584142781663], 
         EdgeForm[None], 
         GraphicsGroupBox[{
           PolygonBox[{{13281, 1128, 13742}, {13884, 1128, 13281}, {13216, 
            992, 13714}, {14428, 1128, 13952}, {13762, 991, 13134}, {12938, 
            991, 12236}, {12236, 991, 13097}, {13870, 1128, 14428}, {13793, 
            1127, 13204}, {13204, 1127, 13873}, {12901, 992, 12274}, {13134, 
            991, 13049}, {13133, 992, 12901}, {13904, 1127, 14502}, {14502, 
            1127, 13856}, {13089, 992, 13216}}], PolygonBox[CompressedData["
1:eJwtlLtr02EUhg+tq7VFURIsaSRJpSmJpq1Gxe46SR0stF2866CDl0XRSUlI
mtityR9gREHR3TooJKCLgrYuXvDaQCMKWpeKz8t3hgdCfuc73znvOe8XP3p+
4lyXmR2CdXA8bnYMalCHN1vNXkMFqtC33awX1hJm/2ADMT3Q7DdrwcWs2QXY
DFugZ8BsPdyHB9BIm92G7mHug1aEs9Ah9w/4mjP7Aquc/QupHWZJmB2hBric
NLsEBe4swntqeQc/yfkrHWpQLQ24A3nu3A1d/O6Gg7vMDsCnMbPPcJpcp+Aa
Oa7DZNTsiCB2EmapsQwfqOUjdOh5BfZyZh88IfcCVKAKHXKsQCplNpgKOZV7
ecisPRQ0kBaj5BiDZ/A0EXIol3Iq9+9Bsz9wklpPwPO82Quoo1UNpmEmEmIU
qx7Ui3pSb3fR6t5IqEG1LPJtCb5nzL5BCa3K6VCTatNMGq6htJyi52mYo+db
kGcme3JB84LPXLPfRG0bYT+MQx3NahDn2zZ4Ra6X6XCn7j6LFmcgQy1ZWI3R
QyzsmHatj9jedIhR7FVquAJL/Pc2HXZCu1GAYjb0UPIzOqsZa9bKqdyaoWZZ
gSrcRMMbME+tNYgy6wgkIBkNNcfdA/KCdnzNZ6RZjXuvmolmox3WLjfprZUJ
mk35zmh3FujxMSxDOxnuSPiOadfq7jXFKDbHmZ3DQfM595C8JA2l5SN+P3SP
yWtlcpS8B/UijaSVdlC7KE/JW020aMWCJ+QNndHZqu+uPCKvVF0rzVCz1M5r
9+VBebHo2msmmo00nHdPyVu6Q3fFODvQHzwr72pHtCvSSFqpR/WqGMXqjdBb
oZ3QbuiN0Vsjj4y65+S9qr9F8oC8oB3XruvN0NtxmP8m/E3R29J27fVG6K2Y
ce8oRrHyxKK/KXpb/gOgndsB
            "]], 
           PolygonBox[{{13856, 1127, 13793, 13169, 13170}, {13170, 13169, 
            13097, 991, 13762}, {12857, 12856, 12274, 992, 13089}, {13250, 
            13249, 13742, 1128, 13870}, {14540, 14539, 13873, 1127, 13904}, {
            13714, 992, 13133, 13249, 13250}, {13049, 991, 12938, 12209, 
            12210}, {13952, 1128, 13884, 14469, 14470}}]}]}, 
        {RGBColor[
         0.48361965861128836`, 0.18275586251608622`, 0.07075982114338251], 
         EdgeForm[None], GraphicsGroupBox[{PolygonBox[CompressedData["
1:eJwtkbFLQmEUxU/ZWIQgOEmYpA+LnjxTmpwkUJtaipySBqmoJVoK3IQnNDS4
OLcGOvUvOAfSaiAtTS1RW+dw7/A4H98793fuvV+2c3N0vQxgh1+C328IdHj4
jIB5FjhcAibUcAto0HgRAF2emzz/FICXfeBqBRhXgRF9LfrPqR/knJHzSHDs
nDvWTYpW+0zOkJ5jehrUP/cflIBeYB7lPPH+hPcROS1mXDLrgbrpWaOM1ai2
UrZ/8nyzr7ZzlPm2bVlp8lIlm/GLzH5gc70XrW8xxV73ntV7zZkpatf7WeV+
7p2zxtxpxvyqSzpTO8t7b9pHzfkD6qxsTM008PuY/kXF9tms2szKmu7aG4if
o776rrQzZasHzaQ3UO0ptR3ZvNpx7G+qt037zm9Dm1l91gOrUe3Gns2m3Bk9
/6uqSmM=
            "]], PolygonBox[CompressedData["
1:eJwtk7FPU1EUxk8E1xLdLG3aZ2xp6Eub2LQB8W9ARQdMwMEBNklkhQQXWNrw
AhN1kcXWCaO7NS0mJcEVhQVHkIQSGUAH4ffl3uGX3Nx3zjvfOee7wcu5iVc3
zGwE+uEgb7YPpzmzHqyXzdagXTLrQLFiVoApEqbhO+zCY+6ewEnG7Dcckvsr
5+707T0xDYjSZqswAqOwGJothK6man/kbgvK98wqEJCbhtfUnocH98mDgPNd
yMbNMjAJz+MuRrFtNHcglzUbgp9o2s+4mqrdl6TfpMtR7qTO8I2a29Ai5is0
0dSAfjTeDF0P6kWapG2Q3LjXIC2qqdrjaHgEb4hZgmVyVjw6b3BXhytq/fc1
VVsapGUVIjgumB1BFQ21vNuJdqOe1NuLO+wBnsIzj85d2IGTYfYx7HpQLx/4
ZxOqaK1BlKAW1Il963OU2+PuLOF2qF3+IfccAnLTEGM2A9BD8ymMMduHcJky
u4A9cn8knGZpvwW3827mmr1iFLvJjN6VnMfkNWmo+57Um/6x5zVKqzwoL8qD
8uIO/+imnCZp085a3mOR1xjznpK3tBPt5i8e+ufR+VPR7DPM8s+ZivO0vC0P
ln2P6lUz0Cym8MJ06GakWUmDtMiTge9JvWnGVe8ReUVvRm9HnpA3Wszsi38z
ejvXQN2dmQ==
            "]], PolygonBox[CompressedData["
1:eJwtkL9LgnEQxp/S/gDDNeKlLLHQ0JR+4dSSNrUUWIMOGSm2REtFW+BgP8be
uaGolhzabHUOhNoaRNIml8bq83IOH+647909z32dwsFGZVhSEEY8ZiU/NKPS
lk/ai0kfIekdjmB9SPp0pB16tqEGefpe6OsvSCW/lE5Ju1CEZMLep+akC/JL
aMVs9zVxMS4twTd7CtSq1E7IT2EFvWX4mZYymMyFpduw5WfEXoQ5eGTnA3Ti
tuMYrasxtMCFLJ7TeB6dkQKwz+waO869iN4mM2/Uv7i5GzWPntdgyu5pkbvk
N5CBMrUnbp1w7D+aaNzBPVRDpufy1iB/hfF5m2knzafnd3XgIUD8nZT+oI6X
ZzgceMpxzz9w0UH5
            "]]}]}, 
        {RGBColor[0.4849003087343362, 0.183481848314486, 0.07087172122770444],
          EdgeForm[None], 
         GraphicsGroupBox[{
           PolygonBox[{{8318, 316, 9207}, {14887, 1264, 15317}, {7428, 315, 
            8249}, {13927, 1263, 14577}, {15363, 1263, 14807}, {8368, 316, 
            8207}, {9258, 315, 8337}, {9207, 316, 8389}, {8249, 315, 8336}, {
            14807, 1263, 14683}, {14724, 1263, 15363}, {8207, 316, 7457}, {
            8337, 315, 8274}, {14509, 1264, 13978}, {14722, 1264, 14887}, {
            15317, 1264, 14761}}], PolygonBox[CompressedData["
1:eJwtlElsjlEUhk8EK7UwLGpIB22Vir9p9dcYN4YYEkNUogOJFRsW7AwJCzUE
bQwbNoQYQqIlYafSkrQJOzVtdEklKiwMi3qe3Lt4ki/f/b4zvOe8t2Lvwe0H
JkTETpgId5sj7kBFMaIS2qAVypZElMP10ohrsBv2lKZ3nj1ojHgIXxdHfIHz
dREXoJ5/C9BBzN1wkucT0MnzafhWHTEKn2sjRuAe/9yFSYsiJsOFWcSC2TAH
ljdELINKcs2D7cTaVkw1W/ttYtyC0YXEhhK+nQJvCxHD0MnZKXjH2XsYq4r4
DiuoYSWsr49YB03ELjamnOaugflwnJqOwUdq/FSXYhhrDTHXQg+1PMqaqd1N
YtyAS00Rl6GL54vwFoZhAPobk0Zq1To3Yhd0QTccpZYjUMI3U+EvPfwppBqt
dSvvtvieHv81JI3VWo3V+iw9nYHn0FedarTWcXqO6qS52v+kl191qSZr28S/
m4tpxs56B7T4TO8d8JQanhXSjJ31NJiuHnPQA7qgG57wzWNoo7b2XKO1+s6z
dnK3qRsa9sIr6noJfeURL8rTzJydM3f23VmbVRURq+FPWcTvspTT3B/p6YP7
xNkIvEGL181pR9wVex7POcxlDGOdhXPwgxhjMEjMIRhgZv1NSWO17s696QG9
cJXarsAG2AiH+eZQY/rHf/uy9u64u/4N7UbzDrlLztTZzmCWM+vTzrq7ekAv
tGTtB2GoNPVkbz3QW5E0VVtrsBY9q3etwVrcaXdbjdXamTrbo3AMlqJBMXtA
LyyoiaitSRqqpZ7W2+6gu6gn9eY+cu0vJE/ojV3QCmPk+F6bYhhrY9bGO8G7
wR7tVQ3UYnreHT2pN41pbD2rd6vocR7cY+b35yYN1MIZOatzeXbuuLvuTj7N
HtErvVkrYxjLGMbyTvFu8Q6pzB7Vq3pUr/Znb+pxvW5P9qZH9Ioe0AveEU3Z
03rbHXaXvYO8i1qzNnpab/8HYVHxTw==
            "]], 
           PolygonBox[{{14472, 14471, 13978, 1264, 14722}, {8274, 315, 7428, 
            8184, 8185}, {14683, 1263, 13927, 14541, 14542}, {8138, 8137, 
            7457, 316, 8318}, {8385, 8384, 8336, 315, 9258}, {13949, 13948, 
            14577, 1263, 14724}, {8389, 316, 8368, 9270, 9271}, {14761, 1264, 
            14509, 14000, 14001}}]}]}, 
        {RGBColor[
         0.48627834020459015`, 0.18426303847653538`, 0.07099213025663786], 
         EdgeForm[None], 
         GraphicsGroupBox[{
           PolygonBox[{{14386, 1126, 13930}, {13229, 1000, 13344}, {13252, 
            1126, 13716}, {10416, 466, 9725}, {13270, 999, 13200}, {13230, 
            999, 13863}, {9664, 465, 9610}, {13172, 1125, 13858}, {9691, 465, 
            10427}, {8673, 466, 9690}, {13850, 1126, 14386}, {13200, 999, 
            13110}, {13821, 1000, 13253}, {9725, 466, 9611}, {13872, 1126, 
            13252}, {13887, 1125, 14459}, {12412, 1000, 13229}, {13764, 1125, 
            13172}, {14459, 1125, 13833}, {8646, 465, 9691}}], 
           PolygonBox[CompressedData["
1:eJwtlMtLlGEUxk8ltcoWXcBQUpzJyYlGHDBH7bLpQhcopRbO6Ei7WtRf0AhW
ZBTKzKI2tSmKZlo1JtiyIAOFWpUjtqllzYATRRdb9Hs47+IHH9/3vec95znP
OW0XrgxeXm9mg9AAT2Jmj6HaaVaDUtysCBv3mm2Cxm6zzfAxYbYEh9vMDsFt
uANrvPsLx7rMjsP7XrN3MNhjNgQjxM5AmdgzUOd5FfbsNuuEoVb+hT+7iAMH
o2YHon5GZwvNZnm432T2AM4mzc7AGjn9g5/k+gNGyTULLTvNmqEDYjANU+Gd
vg1wph/aiRGBb/vMvsIUMaYh3WI2DHkoQJkankMaMvCdXOqwQK6LUOPOKuRg
HK7xzwRMosEteEaMUovnoFx2oNH2Lj+js/fQ7i6cgJMJr0G1zPH8MuGaSJsK
dy7DJJrchApaLsMXnj/HXANp8QlW4q6xtD6PZudgARab/IzOHuHbUdjGv1vj
HlOxpYm0eQiPkl6jas3Ro/FW12gqnNFZ9Vi9fkqtRZgl5xeQQeORbq9JtUlj
af273ewXvCHWPMzgoTJEIAq9EbP9sAr1iGsoLSdSaAsNA2YbYInnCpSgmPIe
qVfyrLx7kTsvJdwz8k4Wxpo8hmJ19OGPPs9BuehO3S2NK8Fz8t4N/r2e8jt1
91v+mYdXnHnd6jEU60M/M9LvGktreURe0Tt9K4Zcx0Iu6ol6EydWJ+SJVYAs
tY72uofkpULwomZOs6eaVXsaMinviXojTaVtLHh/GNKwjlmyqOes3E8T8xRc
hVyPz5BmST2bDZpJO828Zj8X/pUG0qIeeqMZ1ayqx+q1PCwv13hXjbon5c3x
MBsrwZvy9FzYGdodmVCLdoZ2h3aMdo1mVLMqTfJhR2hXbMGTjUmfIc1SOtSq
mdXsqifqjTSVttpp2m3aadpt8ry8L02kjXaSdpN2oHZhNHhRM6vZ/Q+4Uua3

            "]], 
           PolygonBox[{{10427, 465, 9664, 9708, 9709}, {9770, 9769, 9690, 466,
             10416}, {13863, 999, 13270, 13900, 13901}, {8588, 8587, 9610, 
            465, 8646}, {14505, 14504, 13858, 1125, 13887}, {13253, 1000, 
            12412, 13070, 13071}, {13833, 1125, 13764, 13136, 13137}, {13219, 
            13218, 13716, 1126, 13850}, {9611, 466, 8673, 8626, 8627}, {12360,
             12359, 13110, 999, 13230}, {13930, 1126, 13872, 14430, 14431}, {
            13916, 13915, 13344, 1000, 13821}}]}]}, 
        {RGBColor[
         0.48776096270300795`, 0.18510352008729541`, 0.07112167819452092], 
         EdgeForm[None], GraphicsGroupBox[{PolygonBox[CompressedData["
1:eJwtULFqAlEQHNQfEEQIZxELHzEmElIcPi+9bVAwKRKIAVttrdIcFvmJ+4Ck
CbY2foCgH5DKVhQ8MHVm2FcsOze3Mztv6+/T/qQA4JJVZBWawDOJRwcMYuBQ
AjYdoHIDPJGv6r8HjuRXCTAnPhF/aLZhM8sr4NwyvCMeXwC39HbsR2pyzq+p
2yfmf+dth/CLN4208ut1bV66v5ZlU8bXmnnK+9oZf6IuDdk+6Xcf3iKdvsWn
sc2J/yUfPVh+cE9ErzZhxj4M+I19EVuGL3r/BK125iGnbhOFO3x7K2F5653S
brm/7GxeulG4id6RhV0z4n/UGEEY
            "]], PolygonBox[CompressedData["
1:eJwtlEtLVVEUgFdS9Bhkgyy8Zil5zVcZSnFNy5r0oBKyZvmioUL9gAIdFimG
DmzSqCjSqIEW1LBIAx2XWv+gB1STygd9H/sMPjj3nr33Wvtba53Kazc6rxdF
RAdshFeNES+huymiB2qORhyAi9ABcxURs1CoimiBN6x9DSuwClP1EZOwuSFi
C8xVsh4+5yO+5NMa1549HHEOfnHGTzjBu/Z8imnsCdbch2r25mGqPOIZPGqO
eAg5cimDcf4bg5OsOQW7OXMXfCf2D/i7P+LP/pSzuQ+wpx96CxF9hXSGZzXx
3AzvWPMW6smpAVb2RfyDpT0Ry7BGbqtNyZGujGGsQRgyZh2/65IDXXw7FPEV
Rnm+BxfYc74x/ee7LnK/mt3Buyzy7hO0EeM4nCS3drhJbrfgTE3EadiAqyIY
YG0/bGdtMezATXFzcqALneluNEf8XHKkq2EYgb7SCNKIg/CA525idcHakYh1
uIKLyxXJgS6smbV7TowXzcmRrsZYMw7D5HQXpjl7BqpL09nGKOO59hg9BR9b
uWdrcqKbnVBSn2o+kTnS1QJ75uEX7n/DHe5+G5ZwvAxd3OlqLjnUpc50V0Vu
eeijJr0NqUftVR3pSse6NsfprMfstU1tzAEsthCjJTnTXTnszaUetVe7yaEH
tuFqK1wiVics4GgeBnExVJH2uLcGanPJ0VjmVLe12Tvv4F2sqbWdw+mHqnSG
Z9nD9rIOdGEMY3nHqmwmnA33uNcetpdLMrc6090kPfS0kHrK3prB4TQ85t0T
WCf2WlZDa+lMOBvOjLMzkvWOM+1sWwNrYU/am868s29P2pvOjLMzBuMwS47v
sx61V3WoS3MwFx3q0hlz1vzGFLJvhN8Ke87e85vkt8mczd2Zc/acEWfFmlgb
e9heNqax/wOq/9DZ
            "]], 
           PolygonBox[{{14848, 1265, 14725, 15364, 15365}, {9808, 600, 10416, 
            9725, 9726}, {10518, 599, 11253, 11359, 11360}, {14544, 1266, 
            14002, 13916, 13917}, {14640, 1261, 13907, 14505, 14506}, {9692, 
            9691, 10427, 599, 9745}, {7288, 46, 6486, 6603, 6604}, {14432, 
            14431, 13955, 1262, 14680}, {15296, 1262, 14723, 14888, 14889}, {
            11392, 11391, 11228, 600, 10546}, {14809, 14808, 14684, 1261, 
            15339}, {15319, 15318, 14762, 1266, 14919}, {7315, 7314, 6557, 45,
             6497}, {13902, 13901, 13950, 1265, 14619}}]}]}, 
        {RGBColor[
         0.48935588858799745`, 0.18600766519388148`, 0.07126103892842127], 
         EdgeForm[None], 
         GraphicsGroupBox[{
           PolygonBox[{{13183, 990, 13690}, {11136, 720, 11229}, {11179, 720, 
            10990}, {11229, 720, 11932}, {13735, 989, 13098}, {12894, 989, 
            12214}, {13041, 990, 13183}, {10377, 719, 11029}, {12214, 989, 
            13053}, {13093, 990, 12861}, {11185, 719, 11961}, {13098, 989, 
            13004}, {11029, 719, 11152}, {10990, 720, 10407}, {11961, 719, 
            11102}, {12861, 990, 12248}}], PolygonBox[CompressedData["
1:eJwtlMlvzVEUx48aYlgYYmwf1aDte6rKQ1Qlho0h5iEh8UolbCpsSUh0j5B2
wYYNG0NY1IYNIVSiCSsUfwEqUSFmn0/uXXzybn7v3nPvOef7PXUHj+04WhUR
7TDC32URFfi7NOIfHGHdCQeWR3TA9vqIbfB3Hv9DYUZEDVyGK7CoNaIFrrP3
BvSzfg4vWL+EWzMjbsL56ogLsJoYq6C9MWJ/Y7rDu/ZwZi+s4e7VcJJvp2AS
d0+EL+wdakzf/G8se8bB0Fz+m5tiGruvLuIpvGP9PuPaGMYqcKYGysRYsjzl
ZG5n4Cw8I1YfPJod8Xh2qom1eVImLjxsi3gAxRURJRhejKgqphpZq59zIn7A
U872QT81eg5DhYiv0A4VOMS3w1DkLY2wBbbCenJcB1W8ZXjGtW/ybQ3kVl+X
amptrYm1mdwUMQWm8ZapcIB1B/TXcj+c5i1d8Ja7B6AbemAYOQSMXBkxCm7S
gxtQw7oAd8j5djm90bcu4A1N0E2sHii4N5/x7AC8gQ/U6GNbqrG1VlNqqxYN
zIIilKpTzuZuDGOpIbWkBtRCKe/dB5XqdKd374LdcI23XS2nntpbNaW2eksR
d0tJI2plB3t2llOP7XUvNbwLFWq4D7qhZ2bqmb1rJccV8JocXsE6arQe7i+M
uAe/4Q+UqfVi+DY/4vv89Cbf9oua/65NPbAXnvGsHjifa2AtfENv7qm9/cze
QTgNXU1Jc2pvAkwsp57Zuw60czB7UC8e59uJrDG1Zs/t/Z/81g0tERvhCOtO
GL+YmPCZ3Abbkmf1ble+25zMzRzMRc2oHT2qV/WAXhjD3tFNKaaxvcO71Iza
UeNqvR4aYDr/TWtJOZprJffWHtiLc9TgbPawXt5MzE3wsTniU3OqgbUwhrHs
ib0xB3NR42pdD+pFNa2232Rtqkm16cxydtnj1jxDnCXOLGeXM9HZaE2trR7W
y84EZ4Me0Av23N47A5wF9sTeVLLX9ZBe0mN67RK5XMw5mdtaclyTczb3nqxF
v/mfntbbelpvv0XTA6U0I5wVziBnkRpVqw251s5oZ/V/Nsj0vw==
            "]], 
           PolygonBox[{{12816, 12815, 12248, 990, 13041}, {13690, 990, 13093, 
            13220, 13221}, {11932, 720, 11179, 11272, 11273}, {13004, 989, 
            12894, 12184, 12185}, {11102, 719, 10377, 10970, 10971}, {12013, 
            12012, 11152, 719, 11185}, {10933, 10932, 10407, 720, 11136}, {
            13139, 13138, 13053, 989, 13735}}]}]}, 
        {RGBColor[
         0.4910713629684673, 0.18698014785352923`, 0.07141093289584606], 
         EdgeForm[None], GraphicsGroupBox[{PolygonBox[CompressedData["
1:eJwtkL9OAnEQhD/8V/ACNhZngjGXYCjQC55wtRUkNFBhoMaz0l4bOzufAJ4B
Chs1xiidhYkNvAIJ2uNs9ldsZm+y983c7Q+u2vkGEGk2Nc91uNmGvnR5CC8F
mJVg7xQut6CVwKoGufZc+10Z5gJMpFm4eZQ/rsBC/kj+jljXYhZSeKr4fV/+
e+Ic402V8aqs4gF0Qock8zu734392Xzr+BZ5t0+9N8yc35TfC8yvmrOM+a3v
+A38VHpb9m5L6UXina17N/R8qPvYbuyjkmdZ5izs99Jq7BzjpYH/Efl/sQ6N
Y/irOt9yzlPv/3MG6xO/sb6t0CGW/gPZHkGk
            "]], 
           PolygonBox[CompressedData["
1:eJwtlM1L1FEUhg85mz4WahQpM6jENNP8wrGpEa0WaZs+KMpKSJiZmqA2WuuM
SttnFOMiKWrTB5SRgULtapNC4x+QH39B3xlFZfW8nLt4mOH+7j33Pe8557aU
z/ecW2FmhyEG83GzOajAKMQ2m9XAkU1mPfA3a7YM+9vMDsD1FrMRmIYZWMue
eviWNltKewzFKjeYnYbpbWZvoA7q4Waj2Q1ogmaYz3A/7OXsvhBDsdZtMVsP
JWIV4QyxzsIsVGGJte9wkr0lmCTGFFxtNhuGXxvNfkNfp9kJeLXT7DWM8q0C
x6EXShHxI9cgLfeIfRcuEHsQEvyPhzV9GyKHKzCYN7uY95iKndlhFsFPYv2I
3EN5eYy9R+Ehex/l3RN5o5yU22wT+TS5Zmn/QKz3sBXNOZjC40lIQRq6kma7
k56zch9nzxOI70IrfObsJ6iyNtvpGqX1PhoewNec2Zec56BceoMXf9CwDBFr
GXjLnmrONUu71vRNnsibaqiFNErr4w50wMdWcoAJPHgeeQ+pl/6h2fgdo5du
wUE4lPUeUC9kIGr0GqvWKUjDCOeuJd0DeZHnju3Q3242AKvokZXQT6yBrJ9J
hZqpdlGIXYAiXObsJVjN2TWQgHi7x1Rs5azcpXEsaJRW5aTciiFWIcF/2IOm
7jATmg1pkJZaYtTl3HN5Hw931YdZ2MAsNbR5TVXbcWI9hTm8fNfpPaBe6OZM
V7trlnZ5Km9foOUlLPJ/AW7z/06rz4RmQz2l3lKOylU9qF7UjGhWhjgzHPlM
a7af8W0CRtFQSXhOym0R7xeSPuOadd2puzUzmh3VXLWXxu5QE9XmFGvlDveg
NvScek89pl7Tm6O3Rx4Wwp26W2d0VjOr2bXQO+oB9YJyVK6quWovz+Sd3hS9
LXpD9JbUsDeW9ByHgkfyaia8XcpJuf0HFdPTkw==
            "]], 
           PolygonBox[CompressedData["
1:eJwtkD0vg1EYhq9SZouvhKRSItUKSWl8vE3YTB266MquJn6AxR/QX8BYCQuD
iYF2IDFIhPAXXgkJIcqVnHe48jy5z3nucz9nbHO7Wu8C+qRH7hbhVu4XoJ6G
6xLsj8NlCqatBxloyMMkXKm9q61MwKoMFKBfBnPwoumefcP5LX1G9GzKsZwW
4URyydmH/WjkHUktwY5BavZ5+yl5XIZdtXW18lzI9TcPN8615CcL39LKhEzn
ZhqehSGJzfBqlqMZ2IiCz5qesZ5vUonCe73WJ7M9y2EyU3SPzzx8yVkh7HSh
z690JO3O3dJO/if2T/4BSmI7Vg==
            "]]}]}, 
        {RGBColor[
         0.4929161947583964, 0.18802596173807207`, 0.0715721297982143], 
         EdgeForm[None], 
         GraphicsGroupBox[{
           PolygonBox[{{15950, 1395, 15422}, {14634, 1260, 14824}, {14682, 
            1260, 14434}, {15434, 1396, 15893}, {13890, 1259, 14508}, {14508, 
            1259, 14642}, {15958, 1400, 15573}, {15344, 1400, 15457}, {15471, 
            1400, 14947}, {15893, 1396, 15529}, {14434, 1260, 13933}, {15573, 
            1400, 15471}, {15458, 1399, 15525}, {14811, 1395, 15438}, {14726, 
            1259, 14602}, {15313, 1259, 14726}, {14824, 1260, 15275}, {15447, 
            1396, 14891}, {14891, 1396, 15298}, {14878, 1399, 15458}, {15481, 
            1395, 15950}, {15341, 1395, 14811}, {15525, 1399, 16007}, {15448, 
            1399, 15389}}], PolygonBox[CompressedData["
1:eJwtlEtvlVUUhheknRQZlBpJm7b0xFpb2whp4dCGUuNlYjWa1AuJA06tJGUA
7QBHQri0AxhRoukZaCQYC2qMNdakGJ2oA7AlljCAEZcfoFzS9hgMoDxP9h48
yZe9v73W3u961yqMjA+NrY2IEaiC7r6Iv/g4UB1xe0fExWLEBVjujViBa89G
XIUXn4l4CSY6I47BTbgFvzwf8TOU+B6Gy8Rb6ksxjHWavc+hpitiHaxpIymc
JNYUDPNPCQY48wK8viXiNfihJ2IOBrZG7IQ/+F6AW5y5CXXEeBJmiPkl3Cf3
v3Ce73n4b3PE/9BM7CbYxluKMMbafqjtjtgA4+yNFVMOc5WaInbDNJRhV0vE
u/BoEzGhzPd0XnPve/6ZhY8bIj6B4UZiwGh9xF64zJklmODfSTjI3kew5B50
caYTdkMJ9rD2QX2KYawyTDemNfc6oB2aoBm+gDP1Kaax/4FKY8ppbnOYq5L3
OgqcL6Q7e/dvtkV8DZ1o2wXvt5MX5p9DSyijzTR8R21mYaqf2sG+AXSEn1r5
D2qoyTrYiPZPwQRM5ppbezVXezUZzW/wLWqmdi1QgFe428swBacKaa0la6RW
N3jD9ayJ2jRnLc5kLRY5s1BIHtErekJvVHVEVMN59uazBmqhp/TWBqiDE7zl
eGuqsbUe6E+9YY9coT8qaLPant7oW/WwXjamsc/yxpnNyZN6U4/qVc94Vo/r
dTVV28mslZ7Vu3pe769CpSf1oL2oR/XqO6y93ZNqZu0+I9en8Aa8CdXcpQru
0rP34Hfu/CH3/5v7v9eXPKgXHzwd8RAOEeMgnCPmV9kDeuFPemOpO/W4vW4P
28vl3BvWyFqt8M8yHOXMMdiOJ4rwK7r9Buu58xPFdGfv3kBv129JGqnVDTx2
HV5Fm0G4S447MEfOHztTD9vLzgRnQyn3ij1qr1pTazuExm+1JQ3UwhjG0sN6
2Znl7KpkbZ05zp5T2Wt6Ru+omdot4oFLrSnmUJ5Zzq5vdyQt1XSwP2mkVtbA
WqiBWqip2joznZ32lL2lxmrtTHI2OTOdnWqgFuZczB7Ui0eo/eHepKFaqona
OHOdvdbQWtqD9qIzrTbXxNrYk/amM9xZXpe9bg2shTPN2WZP2VvWwFroIb30
GAnsDBc=
            "]], 
           PolygonBox[{{14766, 14765, 15389, 1399, 14878}, {14390, 14389, 
            13933, 1260, 14634}, {16007, 1399, 15448, 15502, 15503}, {15553, 
            15552, 15457, 1400, 15958}, {15529, 1396, 15447, 15926, 15927}, {
            14947, 1400, 15344, 14798, 14799}, {14602, 1259, 13890, 14462, 
            14463}, {15981, 15980, 15438, 1395, 15481}}]}]}, 
        {RGBColor[
         0.49489978859516215`, 0.18915043822807392`, 0.07174545138980269], 
         EdgeForm[None], 
         GraphicsGroupBox[{
           PolygonBox[{{7318, 179, 7389}, {14799, 1268, 14947}, {14023, 1268, 
            14799}, {8077, 180, 7430}, {7414, 180, 6607}, {8120, 179, 7335}, {
            6500, 179, 7318}, {6607, 180, 7291}, {14878, 1267, 14766}, {15367,
             1268, 14834}, {14766, 1267, 13974}, {7390, 179, 8120}, {12197, 
            868, 12314}, {12237, 867, 12315}, {12444, 868, 12340}, {14800, 
            1267, 15409}, {12287, 867, 11447}, {12315, 867, 13143}, {12340, 
            868, 11533}, {7365, 180, 8077}}], PolygonBox[CompressedData["
1:eJw1lF9MzWEYxx9NLoQLlT8t5SSc8+uk1v+WnYzcFDJR7pxyw4VzumUM1ZSr
MlYXjDFFsTHZyrjhTpmwyRV1yZVMtTH/Pt+9r4vP1k6/932+z/f5vk+oLXkg
kWJmcVgKg1Gz2/CjwOwn9MTMuqF3u1kfzPLbDFzfZnYD0kvMVsN3mIfj682O
QQQCOMqZNhiEIVix2SwNpreafYCOUrPzcLrc7AwMbDTrhxY4DHf53x3IqTDL
hfs1Zvegnrsa4Pcms18wnm/2JN+d0dk/uWZ/oROtHV6ztKuGaulO3b2/yKwR
vtLLnO9JvaXhwYqo0yitO9G8C3LpKQduwi24SM2efKdZ2od8r/JM3s1yZgYy
tphlwjVqXfU1VTsJiSLnobxM4Zsl0MuZPlgGqTCHhm8QzzI7IjbwN6xD41ro
hK6o80BeyGN5PUqPj2ABFmEabe8hCe3eQ3mZidY1MVdTtcdC3APzVcwWknjf
XuFqqnY/DMAEd76EdMiA8YCzgfNc3k/R0+sS17N6f8iZB3CZHq5kuYwpa6kR
eo24GWvWFdSshEk0TISch/LyHL+dhZV8swpapQlqq812QFuY38JOg7S8oLfn
0ExvLXCJu/r8nbr7MbVH4SkzfwZvyMyUcsMsu6CBu+rDbgaaxSu8nfQz1+zT
qLm82mmSttZs9GS7N6C3cIraJ2EftRuhkJ6jfoZx74G8CEEeNOPhIRgmoyPl
zmN5XYfW3RBAJOQ8lJd5/qzu1N2a2Zj/Rt/KQ3kZoLEAqtBQGXOeyBtlStlS
T+ot8G9XGVfWNRPNpolMHoRFvFgIu8wpe9JU5z2Vt7XcGYO3vNF3NS7zyr7O
6Gw3Gi54z+SdMqfsDXNmxO8Y7ZoT/JbwM9PslFlld9FnOe5nL0/lrWqqdm0Z
f5e5TCqbmqlmG2fGrR79/ZFsfAqcRmmVJmnbW2y2p9i9Gb0dvXm9fWVK2frC
N5+r3Q7SLpJmaZen8laZVDY1Q81y3u9G7TjtukKIlro3obehN6W3Jc3SLo+b
/A7QLlAGlUXtOO067SjtKmVW2dWO0q5K/N8lMeedMqfsqUf1qgwry8qUshX1
WpSJwPek3v4BYcEAjA==
            "]], 
           PolygonBox[{{11396, 11395, 11447, 867, 12237}, {14656, 14655, 
            13974, 1267, 14800}, {15409, 1267, 14878, 15458, 15459}, {6562, 
            6561, 7291, 180, 7365}, {14834, 1268, 14023, 14579, 14580}, {8191,
             8190, 7389, 179, 7390}, {13076, 13075, 12314, 868, 12444}, {
            11533, 868, 12197, 11428, 11429}, {13143, 867, 12287, 12364, 
            12365}, {15472, 15471, 14947, 1268, 15367}, {7430, 180, 7414, 
            8143, 8144}, {7335, 179, 6500, 7264, 7265}}]}]}, 
        {RGBColor[
         0.4970321774693749, 0.19035926491030608`, 0.0719317743288609], 
         EdgeForm[None], GraphicsGroupBox[{PolygonBox[CompressedData["
1:eJwtULtKA1EUHBIthJBCLGRBJKkCeayJ7GIhe1lLKw15tEFtbEyVUrC0tBBb
W7EUa4t8Q/4hbfqIOMPc4nLOzp55nNO4mQ8fKgCafFW+6zPgdgfYZEC3BH53
gZMA3B8BF/z/lQDfbWDM4U2PvMT4K+vLObDl/HMBHAT3b6wLcimFMWf2gzUP
CUwL90vynhLPaHZUmrsQN7VXK/W38L/C3sKviE9OnbmeO5/yBNY97nJHfJI7
h7jSPs6Nf5A3yM3V3iFyL1nXffKo/0P9WczWZZ2nxmsdoBJ15CMt9Y+Zd9Ne
K3r2B86pPT4zeynvKt5BNy6jpjxn8VbylIfwd+76D3Q5PS0=
            "]], 
           PolygonBox[CompressedData["
1:eJwtlDlMlFEUhW/QMCaijaCCQxhEEecfUNkcAhnArRBQYzBiYsNgowVIqw0K
RCXRiA0U0GgE45JotJgxWmohoKiJWLGU2oksicblO3mv+MLw5713l3PuLUx2
nezMMLOzsBaWy82W4GqFWS8kA7N2mI2azUFot1kmtBabnYLSPLNG7h2A7fwe
3Gl2G1KFZmnI4Y1sGNlrNgrv95hNwTZ+hyHgTBSe5ps9g6+7zGbgIG8cgsYa
swaYho/QHzPri7k39NYR7h6GQbgDL4j1HFZgtcLFVOxKqIILuWbnIQoBTO0w
m4QbMAAhYmbCD3JYhJd8S0MW3zZALrG3+hyUSxY5rYeeuNkVCFFDJkwXkC9s
pkc5sFJCPvCTs4uwxNnluIuhWMpBubSR82loIddj0FBnVg+fas0+w3XuXvMx
FVtv6m3lpNySYfQKuxpVa5wY+yHgbAyy0XaT11hab0mQIzwkxqM61xP1pgAi
8Ja33sBNarkF09z5ACP0fhS6uXMRQrAOuqv5H+oryR0u8+0SHCfGiYSrWbXr
jM7O8fYspHg7XeA8k/KekDeGI2ZD0AZnIk5jaT0Bk/Cdmr7BY3rzpNad0dl/
vGX8PUfsDhiDcZ+jcpUG0uIeNd7NdTWqVvVYvVaP1euNpegO9+ntWMz1SL2K
U0tNwmkkreQ5ea8ZLZpKnIfkpQe8Oe41kTZ9zFIvzMNC4Hqq3soz8s6kr22e
uwswzLehfOdxeb2c2Pt8TartaJ6bPc1gD7+T9LS92s2MZqfKe181qJYZ7nzx
mkm712Vmr8rcjGvWVaNq/cXv34GbOc2eYiq2ZkCzoBnVrDbzranOeUheWvWz
pxyUizSX9vKwvBzx3lLP1XvtAO0CeV7e18xr9pP0sAPWMDsZxW6naLdopjRb
fWjbH3FndDbFbkpDF7E6E85z8p48H3iPyCu6o7t/isz+FjnPyXvSSFpNkMM7
v7O0u6SBtNAMa5YVQ7GkobQs40xphZsJzYZ578nT8rZmQLOgN/W2dqh2qTwi
rwz43SOPy+vKSblp52j3SANpoZ2r3aud2+p7ot7I8/K+NJAW/wFZDPVe
            "]], 
           PolygonBox[{{12072, 853, 11188, 11964, 11965}, {14465, 14464, 
            13838, 1123, 13874}, {13187, 13186, 13693, 1124, 13826}, {13910, 
            1124, 13855, 14391, 14392}, {6741, 65, 7520, 7575, 7576}, {11233, 
            11232, 11935, 854, 12097}, {16176, 1532, 15959, 15574, 15575}, {
            16126, 1531, 15504, 15982, 15983}, {7601, 7600, 6804, 66, 7529}, {
            15929, 15928, 15554, 1532, 16146}, {15527, 15526, 16008, 1531, 
            16148}, {12189, 12188, 12112, 853, 12849}, {12222, 854, 12143, 
            12819, 12820}, {13808, 1123, 13738, 13101, 13102}}]}]}, 
        {RGBColor[
         0.4993240558740849, 0.19165850436965093`, 0.07213203307410841], 
         EdgeForm[None], GraphicsGroupBox[{PolygonBox[CompressedData["
1:eJwtj70OAVEUhCcUWs02YouViA2N5G5WolIIClFIJBIdlZ/wDp5AqdF5gRWt
GuEB1CqUGq05Oac4uZO535k7Nxiv+ssUgDwnzdlVgQ+F54Ae9Zt6SL0vA22C
hRC4OWUaEb0AuHDv6gPzUBlhX776cj/jnKlP9Na865DZkF1Y/p15W1+ZQQ44
mJa9ZlH5RwmYhKrFq5uWvKPTHOn7LWmHDJlspH4cA1Prk/AcRdr/yT0vVi2e
Z/+S/7Wss/SSLMnshrojTM1pb8mXdxLLr3DvZ770+gNUeTid
            "]], 
           PolygonBox[CompressedData["
1:eJwtlEtIlGEUhk8qmJEGpXlB0cEUb+PoDA6aoo7LLpCShi1H2xhkCuOmFlkq
VlBk0GVRmyKNLotaaWS72qSlGbXzsilqU5QWFNbz8n2LB37+//vPd877nnMC
8f6OE0lm1gsp8DTP7Am0QCukN5hth+F6s7Pwt9LsD6SWm22FNr7FYAEWYRtn
0qAranYE9hNjH5yBYciNmeXAUovZe5goMbsC0wGzGajlXQ18aDL7CNd5vgaH
+acTssJmmbAOG2GXY4u/Q3dFuDMM7eTQAVW5ZpVQBAGY32M2BxfgIqSUmiWX
uhyUSwP/1Os/agnCKLWOwCqswTFy6oVJmGpyMRTrRpHZTRiJmJ2DJHJIjjpN
pE2YsxFY445V2M2d2aXuH/3bDUdhCxgs55utwF1yvgMveX4Fs9VmzyFOLj2V
TmNprZyV++das08wGzJ7AW0QC7l3+qZ3+iYNpeWw9yZRYDYk0DoBm81m/2Cm
Am8qnAbSQj2gXpDGEV+japXn8n6xkHphlBrGoIsaO73G0joNDbbCDzT5Cd/r
zL5BNZqFIk5jaR3zuZ8kh344xT+nIUzOtZDg21DIeSSvvsBXuM27WyF3Rmfz
qug5GIUxyCFWNjwg1kPlQs2pBS5n5S5P5M2vMrPf8LjR7BEc4OzBJudRt/dI
XmkGNAuqUbWWc3dZyHkkrxbI4W3Y5aTcVKNq1Tt9k8fyepq7Zzx6nuLd/XzX
s0W+B9QLqjnh79BdMXJqhXfkuNToalJtDdS4t9nFUKw49Hj03Ees47muh9RL
y3i8UuE83/SaS/tqZi4YczOp2ZQm0kaaSlvNqGZ1AAb9TGg2MjmbBVeZ6Ql4
DXMB1xPqjc1i7ip2OSv3cbw77z2Ul9Jc2ktzaS/P5J16QL1wiOf2ZuepvJ1H
izfwjFmcgXRmLKPE7QDtAvWYek019/mdoN2gmQz7mdZsK4Zi5deYFdQ4DaXl
TmrZBZPcda/K7UDtwjlfm2Zas60dpV2lGdIs9TAb8ajbkW2+59X76+S0Ue80
kBbKWblfxvtLha4n1Zs6o7MDxBiMuppVuzyX99Js3O9o7epB74VmTLMmDzL9
DtUujVJTHWQEzXYEXU2qTTtZu1k7RrtGOSgX7WjtavWAemHD717tOO06xVAs
aSJt/gMJfwgA
            "]], 
           PolygonBox[{{10274, 583, 10226, 9421, 9422}, {12317, 12316, 13144, 
            1001, 12396}, {9486, 9485, 10200, 584, 10298}, {13878, 1001, 
            13303, 13922, 13923}, {13111, 1002, 12445, 12341, 12342}, {7542, 
            7541, 6741, 199, 7602}, {7625, 200, 7529, 6834, 6835}, {13938, 
            13937, 13376, 1002, 13845}, {10976, 10975, 10316, 583, 10347}, {
            8634, 8633, 8491, 200, 7656}, {7613, 199, 8518, 8594, 8595}, {
            10384, 584, 10339, 10937, 10938}}]}]}, 
        {RGBColor[
         0.5017868132353993, 0.19305461314053335`, 0.07234722280582033], 
         EdgeForm[None], GraphicsGroupBox[{PolygonBox[CompressedData["
1:eJwtULFOAlEQHCUWdCbE8oozoaCgEBpzvLvzerAgfoGJNCSoZ4WxudL2/AKo
LAgfcIaais7CxM6KGFpCJAGczW6xefPm7czuPP/2vjs4BnDOKrE2PtA5AkZV
YB4BwxNg5oCM9UycBcCb9cw8oBIDW/IBe5+c9otuHQIpcU7uNTIt8SkHXVM7
pv/CfMTvzrRNnit67onb4h2pfykBznjfEb+zp/DVJ6fPA3v+yB94XiWKb2LV
iLaIdZ70/1BXtiwpz47TPact4JP1SJyQ+3K6wwW19Uj5GrlL65d8Pae8vL84
nSu7/Jq/5F56Olf2DSzLhO8fll3+W3YV7Tffw0D/Qf6yYXn7zPEP7tpJBg==

            "]], PolygonBox[CompressedData["
1:eJwtlDtMlEEUha8IiWhELUBZWWF5hTfIwrKLJAoUmkiFEYxYwdoIaoIJRDsX
gagkYqVYaAMRLcUKVOx8REUxGkseja9Go6CJqN/JTPElf2b+mbmPc26o83Tr
qSQz64RkWC41W4KmSrNm2FFoth1+FZn9hteszUGwymwXLJaYLUA3ez1QnmlW
BiHIhUsxs4uwGdJggn/HIZd/86A+ahaDcvYqYGu52Ra4XWY2CTP8Ow2DxDRU
6mJQLAH2dsJcvtkruAwj0Bgw2wcHoQUOhMz2w7Og2fOgW9PeeUjAwwazsylm
a1C91+w9vIOKRrNK2FZDTBCJmNXBbIXZI+giljikFpttgDZq1A7N5NAE8/AW
omHOQYRa1cF17r4Gh7m7DSYb3NuK4Tjfn3abfYRZavwYOnLMjsI6SII13vxT
6t7U2y3c9Zez5+Az5++T05SvgWpRxduV8KaamGCAWiZglBpeLXI5KbcuiMPd
LLM70AVxSKVmG2A+m3zgJXe9CLuaqDYZ3JkOK7AKi5xZgGn+ncl2PVfvE/R4
AGp4IwytfB+KuhyVq+7I8DEq1pus3YIeNNTtNSVt9bPWB8VQAgFqmNnoeqbe
fa81+1brclbuqrFq3cdePzxAIzOQVoDOYJQYr2S7HJWrNCftqcaqtWJUrLpT
d8d9bRSTYpNH5BX1TL2b4o57cALNdYfcG3qrnlrvgSPk3h5xmpf2N8HGqFvT
3jL/LhU4z8l7w8QyVOY8J+8l88/6iDujs0+J5UmWy0G5xH0vpUFpUZqX9qUJ
aWOZmix5TUqbikmxSRPSRgZn06GD3h6Dfs72+ZyU24j32hhavJHjeqReVdOz
MJzhbK+/Q3etEuNK1K1pL+G9pzt1tzQoLcrj8npvg9OyNP2hwWlG2pFmpJ0S
33t5UF6UB+VFzSDNIs2IQT/DNMsm6NF4pquRavWTmvyIuZgUm2aWZpdmkmbT
MDkNwb88hmG+07y0rzXtyePyejKkFLqclbs0KW1qpmm2aSZpNp3E8z1VzjPy
jmacZt0X+BpzHpFX5Dl5TzVX7dUj9SrJe1+ekrc0QzRLNCM1KxWjYpWmpW31
ZMzPDM2OQe64EHaakXZWvVe1pr1cP6tVI9VKMzXgNSftacYHfQ7K5T9yYPzj

            "]], PolygonBox[CompressedData["
1:eJwtkDFLAnEYxh8lBzchAi9ouOACF0NcUk/NyZYL8iM4NCQkNhSGi6ONLrq2
Sx9A8SO4mFvbtQTdWIMHab/jf8OP9+V5n3v+D2e3u637pKQMpCLOpAMYO9J1
Av1UmtelkOMh02pIx9CBP7QjtAlMYViWntHSrvRTkn6hVZNuoIHW43bLHMMD
u8fMcrPgA7ZoA9f4o+9823T4OpGa7FfwTuYaivj6+Ku82UG/gyU+D/+C/Yk+
j7CPcy/pew55KKDv0AJmLu61qUgjcl/g1TE5K3J89k8I0L/hrWK6X7imd9R/
5pr/E7L/AxoXN8c=
            "]]}]}, 
        {RGBColor[
         0.504432567334215, 0.19455446065331605`, 0.07257840234613688], 
         EdgeForm[None], 
         GraphicsGroupBox[{
           PolygonBox[{{8194, 313, 8283}, {8264, 314, 9158}, {8284, 313, 
            8221}, {9734, 467, 10447}, {9733, 468, 9815}, {8720, 468, 9733}, {
            9203, 313, 8284}, {8327, 314, 8147}, {8147, 314, 7433}, {13924, 
            1135, 13879}, {14041, 1136, 13956}, {13940, 1135, 13997}, {9158, 
            314, 8356}, {10428, 468, 9771}, {7393, 313, 8194}, {9699, 467, 
            9633}, {13846, 1136, 13939}, {9752, 467, 9699}}], 
           PolygonBox[CompressedData["
1:eJwtlTts1WUYh1+1Dl4i4qBpKVQsJPRgT0tPq+eU0nqEQZJ2AbwluhjQoaUO
mrQrLQKiJoKLl0GjofEyWhfbeplEjYJidMBFyqLCopFWjMbnyfsNT/rP/3z/
7738fu/bjU88vWfy2oiYhBa4siPiLzg5FPEKfL0+4iuYb4v4CI4PRzwPh/ht
Bn7bFvErfNYT8Tmc3BJxAhYqEYvw6D0Rj8BgPWI7LG+MuAAPwG54cCRiH5zn
zp/h6NaII7AMF+F6vm2Bm/j2ZjjNmS9gidifwDWbSBoWYcm/3LkAK7AKm8il
E87w21l4ixzfhFpfRH9f1mitrdzZVvD5KvwDt26OWAPbuWMIrjToD6yQyypU
+LYLjvPuBehtRvTAJWq6PJJ3eNd1vGuBBmfrQ9lje71UcjeGsV7i+UV4/c6I
N+C9uyPehX/pxX+wrUYM+J7cz8HD3PkQTBFrGrZSWwU+raJJNXtoL3fybhf8
rmZDqaFamrO53wJr4Co1/g3riNkOB1sjJqAbqq0Z09j20F4uEPNjaCOHdfBB
e8T7sB8OtGcO5rKfHA7ALB6agSk8Nb0+czb3+/i22cxv/NaYxp4mxlSpydr0
lN7SI3rlB3I+BzsGI4bhCL15rpae0TsXeV6GOjRqmYO5/MIdFyoZ09h6UC/q
Yb18OzXeAXOcOVVJD+klNVXbURiDKj3sHk4P6IXdxdvOjLNzmdwuNVJztTdH
c32G52fhNe54dSQ1VMvJXuqGb8j121r23N7fBZ3w50DEHwPpAb3gTDlbVWL0
NPJO73ZGnBVrsJYVWC34bI/slRqoxYfOONyPNk0YhbHCaNFM7d7Bo29vzhl2
lhc70KMjNVf7sdIbPabXDpPbLPSjxQA83h/xWH9qojYT1DzezB7Yi32c3VvP
Gq1Vz+v9G7oibuzKmXf2+zhbG8mZdDZn0egwPMVvTw6lJmqztpu56s4Zcpb2
8m7PcJ7x7HypfZxaJuA7tD8LG9Cgozdnxtlxx7nr7HG1aKq2X1LzaXiZHpzo
SE/prQlyOrglZ8rZsgf2wplyto7CMagT497ezNFcrcFa3KHu0kbxrmc8O4N3
Dg3mDnIX6RG9spae3tafO83d5sw4O/bIXtlje21O5qan9bY73F3und5tzRuK
B/WimqmdmqhNZ/HiKZhrzZ3mbnMHuAvc0e5qd767f66ctUf2yh1/vmigFu4M
d8ePfPsT7KKmnWWmnW139pmyE92NajRedry73m/81p3r7j1WequGaun/rPni
ab39P1tALlw=
            "]], 
           PolygonBox[{{13956, 1136, 13846, 13404, 13405}, {8356, 314, 8327, 
            9216, 9217}, {8081, 8080, 7433, 314, 8264}, {13997, 1135, 13924, 
            14659, 14660}, {8347, 8346, 8283, 313, 9203}, {10447, 467, 9752, 
            10489, 10490}, {9771, 468, 8720, 9634, 9635}, {13330, 13329, 
            13879, 1135, 13940}, {10506, 10505, 9815, 468, 10428}, {14584, 
            14583, 13939, 1136, 14041}, {8696, 8695, 9633, 467, 9734}, {8221, 
            313, 7393, 8123, 8124}}]}]}, 
        {RGBColor[
         0.5072741973693866, 0.19616534797742852`, 0.07282669704804239], 
         EdgeForm[None], 
         GraphicsGroupBox[{
           PolygonBox[{{16865, 1666, 17030}, {14468, 1257, 14607}, {16977, 
            1665, 17358}, {14595, 1258, 14785}, {13054, 987, 12959}, {14785, 
            1258, 15254}, {17030, 1666, 17325}, {13711, 987, 13054}, {15292, 
            1257, 14685}, {16867, 1665, 16977}, {17358, 1665, 16849}, {13877, 
            1257, 14468}, {14639, 1258, 14395}, {12823, 988, 12225}, {12852, 
            987, 12192}, {12996, 988, 13152}, {13152, 988, 13670}, {14685, 
            1257, 14560}, {14395, 1258, 13913}, {17325, 1666, 16887}, {12192, 
            987, 13011}, {13048, 988, 12823}}], PolygonBox[CompressedData["
1:eJwtlUtslGUUhg8EMAFNBFeWlpa0kKEdemHQTJsyzWBJxIQuFFgBCxLQBdNu
SlK2tLVclARw42Un0nDRlWVji7pRUSPF4AIDGygbETYSbiXq8+T7Fk/S/PP/
3/ee877ndPXeobcHF0bEICyCt1ZHbIVfGiJ+hcstETPw8pqI5dDdGVGG5esj
VsBHvRGnoa4SsRIG6iK2wSiMwZ+vR9yAMRiH/fUR+6D2KnfCVzz7Evq7I7bA
Kxs5F4Z5dhC+aIo4AwvQsBBOFyJOwXQruuBv7r4Hx7j7OPSU0FhKGtXqM387
zDujMNCHvr70jd9O8/c3sLIaUQ9PyxFPykmz2vegZTfMceZdaOObVjiO1g+g
2MEz+K494nvYyVk74CZ33oJBtNbgLFon4VRjxEl4k5q2wgPevZ81qa2FnjTD
WZiE88WIc/BvW8R/0MPd3fBoU8RjKK7lfvgcb85AA+/WwxE4Wkwe6uUUXlyq
Sz2zdxOcdQQevhbxD3RR2wb4g5quQ6Unog8eNvM77ELrbviWuy9DCa0b4Q3O
3Jw9H8ie6/0Idx4S3hmBKr3dXE0apvI3fvsC2pfAVXo0W0ia1X6Nnv4OM2Rx
Gp7AU1iCJ4vhRTx6qZw8mcue6/1BtA3DT/T+SiX1zN4tXRexbF3SrPYDaKnB
HGfeyZk3+5O591fI6M/1yTO9a0HbGjhBBj+ET+nFZzBjFgvJA70YpWeH4RE9
fAwdnNWePdVbZ8bZ0VO9dQZq+R3fXYymRdWUSbPZRIYbYRCGOlNP7I3P/E2P
9MqarV2Nap1F4zXYQY+2l5PHen2VHv1WSjPmrDlTC/KMO+tm0mz+gOc/NqcM
m+V3YHsl1WRtzoiz4sw7+/PwHO7Qq9utKfNm3x7ZKzNklu7ixRz0U8MWmEDL
+6Xkqd6O8+1Ya5pxZ30o165mtVvTbPZAL9xJ7qZe3t1USJkze1+b+YbksV5/
TC8/6Usz4+y4s9xdzsBE1qQ2d85w3knuJjNjdvRYr82wWXbGnXV7ZK/cUe6q
Ghk6kDNrdt057h4zYTa6+Lazmmbe2XemnK0GWNWUemyv3+Wb93pTT+2tmTAb
1mit9sheTeVavdO7zazZdce4ay7y94W8c929MzybbkzP/G0/Ne9rS57pnTu4
P+8Ad8EDuN+ddo67xxl1Vp/BfCHNpLPpDDvLHWhtr6Qd6a50J7mbnDFn7RCe
j+SdWcwZMAt/dbGTu1LN1u4ZnuVOdbeqUa2rcq+swVqccWfdneRums/a3IHu
wvH8v8cd7i7/H0BOMiw=
            "]], 
           PolygonBox[{{16849, 1665, 16727, 16248, 16249}, {12959, 987, 12852,
             12152, 12153}, {13106, 13105, 13011, 987, 13711}, {16668, 16667, 
            16343, 1666, 16865}, {16887, 1666, 16343, 16688, 16689}, {14732, 
            14731, 14607, 1257, 15292}, {12779, 12778, 12225, 988, 12996}, {
            14560, 1257, 13877, 14420, 14421}, {14349, 14348, 13913, 1258, 
            14595}, {15254, 1258, 14639, 14829, 14830}, {13670, 988, 13048, 
            13190, 13191}, {16282, 16281, 16727, 1665, 16867}}]}]}, 
        {RGBColor[
         0.5103253762457043, 0.1978950261250495, 0.07309330161660997], 
         EdgeForm[None], GraphicsGroupBox[{PolygonBox[CompressedData["
1:eJwtkL0KwkAQhAdFLcwjBMRGEiMSwVLIj42VgmChpYVgYSwtLLWwE7ETfBEh
+ASK75BWbBUsdJa94rjN7ew3s6lOl8MkB8DmyfOcAmBTBBYRkNWBG5szD7Bc
YMw6aAA7ft9Zp+wnjmpEWwoJ4OycjE9kODGwb6rG51yPnAnrCjlhTZnCTrvA
lnqL+q+j7w/erUjf37wvxndFnm04azIG9PsVqKPm4KmXeD47mqcfaG5h+q56
y6wwzrHyxf8VaC2ebcO8kpE6qi+7uo/slXV1f8lzZH9ksknGzOwu//IPaec4
Cg==
            "]], PolygonBox[CompressedData["
1:eJwtlUtsVVUUQHcotA7ERHRSfYU2/cTQ92ylQHgtbWkrJGKCkVgYtX4GoIO2
xASSMuW1oKIY5TPRyECEqOBIndAajAQFFVujA41GDGWiwQmEQuSzVs4ZrLyb
++45d++z19634aWxzaMLIuJVWAg9j0V0w8TyiEn48pGIL2AAnoT9PRFvwJ61
ERX4qiliGh5sjlgCtxoibkJNS8R9sItndsJ3rDkP7y6LeAeeqo/YCA+vjHgI
dq7mWXiatRvh+7qIH+rSO333JnjGWLj3OYzwzCj8Wo74BXo7I9bBMWL4EC7z
3xxMsucEDPOO5+GTYsTHcLeVZPnt6ojohHI7v7ChLWI9/PNExL+wlGfq4DV4
vZhiMJYKTMCWNRGDcG1VxHWY5p1T+Qw8i0of71rEeVVHzHP9M3vPQj3vaoBX
OJuXoY2zaYfthYhtMFobMQaH+O8gPMp/BXiTXPfD6S7eA5t6yYO9K3CV6/c5
0/fgWiPxNKYczOWbFRFnYZYYZmCcZ3cLsYxDEUptKSdzG+eMd+caWAsd0IX5
7ogb3SkmY7tArOcLqabWdqQv5WrOK3tTDubSBu21KQdz+R9u96QYjKWfdQMZ
r7dwbyvcJeY78AEchc39Ec/CjwMRFwfSMz77B3v9CcvIfSlMEcs0tOByM8zg
6CzMc3Y34CY1uwU1uFENi7l+AHZQkzG4iBM/QRVrFmTHdb2E08WW5JiunST3
T3PNrN0V1sxlp3RLp3X7FHy2OjmkSzqgCxuIZX12WJePUNPDcJXr/8rJCd1o
5ayLa5PzI9kxXdNZ3V1Soo9KaY1rO3m2C5o58yY4Didqk6O6uoLYOjrSPf+z
htZSp3RriD2G4Ws4U04xGZtn7Fk/B4M9qafsLXM29+3svQ32cr0PDnBmbzUl
J3WzQo/u6Uw1sBbOAGfBOVz9tjE5qqsvsPbFjpSzueu87peyq2ceJzaYovan
oYAzdX1pD/c6xp4f1acesBeGuB6G+/tTr9gzNeuSQ7pkT9gbrnGtNbf25mAu
OqIr7jGUHdM1YzRWczb3K8yVudY0Q5wlzkRnozPV2Xo7u7+Id1XDXuKZhJPE
cAr+5t6lvnTP/37nnb/lGTaZHdIlndEdndXdKq4XltMZFPIe7qXjuu4e7uXM
dnZbA2uh47ruDHYWG5OxeaaerTP0cp7JzmYd0zVnqLP0Env/lWegs7A997rO
6Z49N5Md0AWd1E1niLPkaO5tZ5CzyJkznme8s/5tzvTAqjQDnAX2tL1tz9l7
ztD63LP27mB205nqbD3BN+z48jQDnAV+I/xW+E3y26Tjum4O5uIZVmXndd8e
sVeMwVjuAb68P4c=
            "]], 
           PolygonBox[{{11970, 11969, 11110, 717, 11153}, {11056, 717, 10350, 
            10919, 10920}, {11264, 11263, 10507, 602, 10568}, {10544, 601, 
            10491, 11293, 11294}, {17379, 1667, 16867, 16977, 16978}, {9851, 
            602, 10429, 9772, 9773}, {16233, 1536, 15596, 16011, 16012}, {
            17326, 17325, 16887, 1668, 17053}, {9736, 9735, 10448, 601, 
            9792}, {10886, 10885, 10387, 718, 11093}, {16074, 16073, 15551, 
            1535, 16207}, {11895, 718, 11144, 11237, 11238}}]}]}, 
        {RGBColor[
         0.5136006015950926, 0.19975171363666736`, 0.07337948281955836], 
         EdgeForm[None], GraphicsGroupBox[{PolygonBox[CompressedData["
1:eJwtkD9LA1EQxAeNKW1sPLgELBSihkThxDuOM2cw2NgE8gVSJY1a22hhlV6w
Tqtgq6AfIE0KhTTiH+y1Uy9CwNnMK459b2/nN/N2qX3UPJwBsMJvll8nBL5z
wJgV68A7f16xnuwAp3ngMQWueX9j/4X1g/cz9gusn4tTCY49IOD87xxwlwDL
nvpV1qLTVkvAaqoZm/3bBn7om4ViGfOB/Q1q1qgNfGWybHsx8FQRp0feiB4Z
OV81YOLOfqIc5ntA7dAxL+tALRJnRF7g+BmztxLleWXdL+ntBjDvaQZPHsbv
M1s31rzp5iPlL4Tal2kXynqP9c8j+Zlvg/V5S317t+8yX5BXT7Vn2/fmrs63
7N1XxByQXYylNc+e26ftteH4N2T/AzbEU3g=
            "]], 
           PolygonBox[CompressedData["
1:eJwtlN1PzXEcxz8jK1vYPGxprHNUnqrj5MTKSacHDxu2GpM7TxfERtzIHJcV
NqmwcZNxgbqQOxlTljHPj39BKDcaN1q4yOvt8714bb+d8336vN/vzye6v3n7
0WlmdgAy4Hjc7Bi8T5h9gHNwFjLXmmXBnojZbsiDCDRHzY7CIAxFfY/2zi8z
WwBXk2ZX4EeF2U/4VGD2ETqhCxpSZvXQWmPWBnPKzWZDBmtnQN9Cs154tcjs
NcT5LuadRdDM98Qas1+Q4M6yhO/R3mF4AhtzzTZAPTRAerHZKbgHA/CQgx5A
S8zsJNQsNauG7BVms6Cl0uwEvKziDXCRtd3QydqumNek2pKsqYQIj8uDRexd
vMI1klaDeegDJawphg72XIBvvHkMklCZ8DVae4da++FarVkPPKrjd9jKWVvg
eb7Zi3yvWbV3oUE3lPLGeJXfobvOsvcM9LP3LqSWm1VB+0p+X+maSttL3Hk5
zz2TdyfwumWt16Ba0mhyGm5z9y2YjncZBa6RtEpRczV0cPd5aOXutkqvQbUc
hCZIr0J/KIEY/CUzfyCLs2fCs9VmT2EfNe1PuIfyUhlSlpqo8eAaz+S5oJm0
W0dmk7CL7DSWeyaUjW2cvRXe4PVbuE8GBkImlI0Yd5bAzULqKvSMK+vKoLIY
C28dxusnAX0rA8rCQMiSeuB/L6D1EfiC1l8D+t7ObztgAs9+5XsPqZf68KAX
luLJsuXusbzOZu2sWs+IsvKI2geT3jPqnR72Xov4b/pvN2v2VPgduusdZ7yv
c02zQqaV7XZqbsv1HlAvqGbVPsrbx6KukbSSRtJqKPS2PJJXZ9CmXXOAjOwt
80wpW8qosvqYtw3BXM6cV+iZSQeNpfVhev1QyjOirGxG203wvdRsHG7g/fXV
nhFlZTLHe109P57ja7RWGVFWVLNqH8Grz+Xeg+rFyfVmv9d7TaMhA8pCI4ft
DD2v3peG0lKeyBv1gHpBPaZe05kjIVPKlnpMvTbF3UbuvnHGWJHXoFrUE9OD
BtJCPapeVc+od5RpZVsZVpZL2Rsv8gwoCw1hVskjeaWZo9mjGalZqUwoG5nV
+Aq/mZmTNZ45ZW8JPRANM1yzXDNKs0p36C7N2NawR3vlobzUDNIskmfyTjNC
s0IzQrNCmkk71TwVPJJXyqyyq5mu2a436W3yWF5rpmq2SiNp9Q/aqBSC
            "]], 
           PolygonBox[CompressedData["
1:eJwtkD9LAnEcxh+idK8psEyh4UrpbBA09dQjaGlx0dnFc+k2G2uo7A0EzU4G
QWuBvgAXFQMX6Q+9h9KGoM/xc/jwe+779/lerO5XzlYkrcMaHNlSFjaS0ieJ
3oEULkkh6DvSZUgaogcJkz+xpCh6B65z0lVAVvpZlbbRz9Re0OPyVumvwTHx
b/JF6lroc3ij/4N5r+yLsT8OHWoXmPormP2BDy8iNcDflPbxm+I95Zt27aK7
8AAv9MzpbTLbRqfgN888uMuZuVNiWxnjdZaWbqANY1cawWTp/bCMR+IteEob
717G3BLc9L7ctUd9ESMO2Ja55xF975r/9kW+zaxb+AeewD+u
            "]]}]}, 
        {RGBColor[
         0.5171152249561243, 0.20174411312261015`, 0.07368658203688655], 
         EdgeForm[None], 
         GraphicsGroupBox[{
           PolygonBox[{{9341, 448, 9438}, {9206, 447, 8350}, {9408, 448, 
            9220}, {14307, 1122, 13893}, {8350, 447, 9360}, {13713, 1121, 
            13108}, {13799, 1122, 14307}, {13859, 1121, 14374}, {9361, 447, 
            9293}, {9220, 448, 8359}, {10193, 447, 9361}, {13832, 1122, 
            13193}, {14374, 1121, 13778}, {13108, 1121, 13814}, {13193, 1122, 
            13672}, {9438, 448, 10171}}], PolygonBox[CompressedData["
1:eJwtlUts1FUUh49GBUwoJj5iCYUZi1JanDJT2xQ7fcyQVhPBUDWCKxA3ogkF
N9S0LmlxIb4T3GjERAMRcGerhZLQaKoIokZXuvBVNqLubHXh9+XexZc0nfu/
55zf+Z1zi3tHHtl/fUSMwg1wvhgxC//Cf/BEf8QuaK1FtMG+NRFPQ7kxotKY
/udvnZzpgsnVERMw1hQxDot3RvwDf8A1uPmeiBVQgzr0ViOqsNgbsQRXtkZ8
DZV6RAdc5o5LMMWd07BvC/FhEZagixw6G1MMY31eifgM9nZEPAWzPRHnYDdn
9+Rv/HaQmEOw6v6IBmjif2vhtrsjboX+loiBlpSzuR8gxkEo8c29cJSzL8MI
Oe6HX8n5N3gPDY7DMjRZDlfbIhbggfaIB+Exzj5aTzVaqzVZ2yAMQTualOB9
cvgAvkLri/DGuog34WJfxJewgxjDcK1MfuVUs7Wbo7lu55uHYQrtPoYRenkA
apuoCz6EU/ACscZzTGOfJccZmOe3L+DJ+9ANFtDyKhwl9ktwGA0m4Dw5zcJp
Yp2Bv9Hkry2pp/bWmq3dHM1Vj+iVae74pC9prNaTrRFHoFiIKBTSnd79fAlv
lpKGajnH3xfgNf5+Hdq5u9Se/udvXeTQuSZ5Qm+Ys7lXoReK1FSApo30GxbQ
5HfYBtuLyYN68Xty+wGqmyN6NidN1MYaT+cZcBZayH0DfLs+4rv1yQN6wR7b
az2ltya7qA+O06N3YYy7xuEkNZ9oTXd4105qehw+hRloIMeVG1PP7N0omh6q
Jg/ohaHsnR0wvDrVYC3OjLNzB727HQ4RexRuIpcb4QLMwTvk+DacI+dZ+HOA
Pg0kD+vl56j9IFxBu2/gl+6In2En7OpOGqqlHtJL9tBeWoO1+I3fmoO5rODu
5fAMdz/bnzykl9bCOmggl5X1dMazw7k2d4q7xZkdzBqoRYUY5bakoVo2k+td
OWdzX2IGF2tpRp1VPT2fPaAXXsUzr5TSHd5Vz7tJzdVej+k1z3h2mrumamkn
uhudMWftBF47CXvw7u7sYb38IjGPwBm0/Whr8oBecKacLWfa2X6Is9sKSQO1
cCe5myaIdTjXYC2X4RIc4663hN12rCfNnLNnDGPZU3t7Cz1a1Z16bu978yzo
ab1tzubujnHXuLOW5RjGckad1TJU+pJnx/LMOXvmbO7zzWjbnHpqb90R7gp3
uLtczdTOneZuc+YW8hvjW+Ob4NvgTnW3urPd3e44d50aqMV15B4daYacJWfU
WdWzetc3ybfJHeAu0NN6W0/pLd+ksbwT3Y0/4YEfNyXP6B135Eh+A30L1Vit
7aG9nMuzo+ZqfyrvUu/wLt8Y3xpnxFlx5pw93yzfrkrW0jfEt2Qmz7o7zl33
P4elSfw=
            "]], 
           PolygonBox[{{9428, 9427, 9360, 447, 10193}, {9162, 9161, 8359, 448,
             9341}, {10171, 448, 9408, 9491, 9492}, {13778, 1121, 13713, 
            13056, 13057}, {14424, 14423, 13814, 1121, 13859}, {13155, 13154, 
            13672, 1122, 13799}, {9293, 447, 9206, 8287, 8288}, {13893, 1122, 
            13832, 14351, 14352}}]}]}, 
        {RGBColor[
         0.5208854784450474, 0.20388142638254347`, 0.0740160175913231], 
         EdgeForm[None], GraphicsGroupBox[{PolygonBox[CompressedData["
1:eJwtUT0sQ2EUPSG0JSExmQgSi74+PxN979H3qrHSDrpKiElFIvEXsajRIGki
kdjEaDWIhdHUWTfCaH0Gzs35hi/3fPc7995zvju20Vjb6QIwzdPNMxoAJz1A
kzG3xNgLDMTAfaR8i/lqBchkgKQMDPLtnJwzxirvWeaHl4ED8o7JrzB+TQE1
Nj8sABMctEncyQP1BXEuyBnn2SXuhECe9X3sE3POFnvmiFPGt0XNspnfkWrb
rLucBxrEBeL+SHiIuBZL50ciTabNY889p8G0PPmcQRwQ/zrv5tXulg/npMm0
nQbSZNqOqOeKvqrkvNBXPdBcm5+dVX6VvV9n5P3OF8/yvi/Ppt98TMb65/WS
aozzZz2dBs+jDqd5n3rey/Jle0jd/2wTf/riGPc2lt8Hen90fazfiC89pqud
aK7NbznvN9xJ6Hbxw39NS/rzJuOKq7V92ptxrovAc1HebQ//BslW/A==
            "]], 
           PolygonBox[CompressedData["
1:eJwtlF1MjXEcx3/M9GKrbN4XvUmlFB1OZetU5+i4UaYbclWxphhyham5Qblg
tbFxY5ON1bxcKow2xiJ6YdzQBSY3cqvYfL77PRef7TnPef7/3+v3m9VyrOHo
QjNrhUXwrdzsK+yDRjgUN0tKMEuAzzvMejaadcPeQr6BlVvNVsDJsNkpqM8y
q4N3a83GYXiN2RDEYSc0wB64AN3wrYx4UMvZOPyuNpuF/iqzW/CPu/5C8gaz
JfC6yGwUsiAbxmuIBddiZtdjHiMexFCs0GqzUginm5XBbqiHAd4NQv168oWm
TLPmTP9G34b5rwzqeLcLRnOIDR3kchyewQh0kVMnlMBmeMDZ+9AG7ekeQ7HG
eH4LU9vMJmFByGwh9Jea3YQzJdwDIXpaCgP0eBCORb3/5xabzVHnaWaQzO/z
/J6Kec7KPQuyYZJ3ExDi3FZ4GvPvE+FG1Hum3q0rMMuAFmbXDDPk8hNGMqgt
w2tQLZviflZ3FNWaLc81WwbV+WY1cILaOlZ7T9Xb2VVmv1b5O/2nGlRLPt8W
wNmo16KaWqnlFbW/hAPEPgh9xWa9xd4D9UI7oF1IpPYkSNtulgrrKsgflrKj
abCY54QK3wHtQg9xLsIQO/hwrc9Ms5sjtz9Bjsp1dgvPWzwH5dLFLnTCF5iG
KL2qgbtwD9qJ0QZzMF/hPVAvpAlp43Ge2aM875F6JU1IGzqjs5qJZjNELcNQ
Rm1hGI5wLuI1qbZuzvSEXYPSYg7P6yGP5w3lvkPaJc1Qs9QOahelSWnzMTwp
9J6r9++p5QN8IsbHiGtMWpsOalXOyr2Z2E0V7gHyAs1Es/lBrBkoIufCGs9Z
uSsn5aaclNsMPf4ReIC8QJqRdtRT9XaM2G9gD2cbqnxntbvaOe1ejBqikEJN
qTBfSa8rPWfl3scdvYFmpV31UL1s5K79Va4paUuakrbaAy3KA+QF8pDkIIZi
aWe0O8/hBUzSg4k8j6FYulN3q2bVfpUcr2S4J8gbNgfav82s7+S6h8nLtJPa
TXmIvEQ7p93TTDVbaU7a0xmdVc/UO+2AdqEUQhGfmWannJTb95h7sfQjbzhC
bofhEt9ejviMNCt5qrxVHiwvlgfLi6fozWTIPVvePRJ4mTxWXtvJt2cCzUg7
KVH3GulfXiINJgaeK+/tDrxcZ3RWM9PspBlpR54n71PP1Lv/xs8KuQ==
            "]], 
           PolygonBox[CompressedData["
1:eJwtkD0sw2EQh58QWhMRM2HVD9oJra+KWLUGNiQsREUiIcrWJgwEk8RsI1aJ
xsLiY6C7UVjY24FH/h2e3C/33t3v7u1ezGfXGoAOaZJyL9zKdgxmGqEzDptJ
WFJv9MGbuiK1AajKZAp2bJwbhGgUlq0r2/MYgSe5kkt5jwQzPnyr1Hu2jM/D
8CLZEZiW0hgUm82p93xfty5trKb1lHN9Cua6zLWq2yRpf0Ji5vL/uxi/3PFT
0slgpxt3P7LmUEqpYEbNmJmAUMhbx+E1433y4F33cjYU+PdYt+veBYlLznnh
BPzGAn3qfx2rT+QiHvzblPG7H37kwNn7cu3ssF45Pdvru97pMa/Xgsx6e8nb
W0ZhxftX5Q8qCkbJ
            "]]}]}, 
        {RGBColor[
         0.5249284981510588, 0.20617336766798153`, 0.07436928679254813], 
         EdgeForm[None], 
         GraphicsGroupBox[{
           PolygonBox[{{17316, 1661, 16796}, {17978, 1797, 17454}, {16649, 
            1662, 16292}, {17034, 1798, 17306}, {17664, 1798, 17944}, {17471, 
            1798, 17664}, {16818, 1662, 16982}, {16684, 1661, 16218}, {16916, 
            1661, 17316}, {16982, 1662, 17283}, {16218, 1661, 16826}, {16848, 
            1662, 16649}, {17491, 1798, 17034}, {17598, 1797, 17978}, {17362, 
            1797, 17475}, {16948, 1797, 17362}}], PolygonBox[CompressedData["
1:eJw1lUtslVUURndQAQMJD19AxJZnebWlvZf2lhRqaQUmtloccDtrVVTwETGa
iOlF40DKRAMJJEZHGoVAAIctaIIJRANUtNXoQHAAap2A07aia+UcByu5uf//
n7Mf3/72kv5Xel6eFhEH4W54thDxDPy5IWIcvl8ccRWGF0WcheH2iIHpEffM
iChuiXgH3oZdnRHPwfgSvoUu6IbaxyLWwZatER2wrSliK8wrRcyH35ZHXIdz
NRFfwl/cPQ5D67kLvlrL//BIfUQVfM2Z5+EfuAPzNkbMhaqWiGq4viniGlRa
I/bDAXgPxjdzNswl1jk5ZmNfQSzLoYZYVsHslRGzoAM6Yc/DEbuhsJB84cEV
EQ9A+ypygl7uLm9Md3jXfTAf+oilH0a48wr0tEXsgG8bI75pTDW21r3kWIba
2og6+JRnn8AAuVZgirMm4RhnHIfLyyIuQYWa7Yd3O/hNP6bTjzbq/znffAa3
GiJuwxS1mISf+fYX4+DZk/BvHc2uTzmb+yi9HtuQcjK3wTVoAuo6U6/t+f3U
axANHIABNFGBErVpFmpTgmXEurQ19cBelMi5Gc5y9zlYVs1zOF9FL6vSN347
sYA4YQ812w2TMNWSemgvzcFc/MZvz3DnF9CxjpjhFJyG/fSsAuuhAT7sSLWx
RlfbUw2sxe1HI/6G29x5C/YSw2sL053ebU/trTPgLNxojrgJRb4tQJmYeuEl
cnsR3ue/D8yPGJZC1Wr0CN8R4wgcIeajcC+9ndmYemAvNtP7TfA6WnijkHpa
yTPhbDTkXI6hueMrksbV+iCaPdiUanAma1StlpmVnXlmnJ019HI1/MhZP8FC
ZnEB1DKLdfACPA+/0udr0M07XdBHj/qrU07mpgbV4tNF/i+mGXVWe9FOuZRm
yFma5IyJznSmZx/mrEP5TM++i2+mFZLG1fqdPMvOnLPnnX1ZI2rFmXA2LlHT
y7CPO95sShpRK6N4xg816Q7vOoyuD0GB3ItrU87m7ju++wc1/70+1dza60l6
0z5ifqszeZLeNIOzZ7akmlt7PU1v00P0klFqMdaaPEKvmEOv565OM+fsOePO
ujPlbJmzuasZtTOLM2ZvTp65K9fM2p1k5k6sST2zd+ZgLv7ns4ucfaEhzbiz
fpEYL7SkmXP2urP36tl69xj6H4WVzG4NfIymP8qeqXeqIbVkT+2t7/juTmal
3J48WW/W8/Q+PUgvOsJdR1uThtSSHq/Xq3G1/ji966pOMz2RZ8xZ8z+f6WF6
2ek8u/bE3qhBtbiDM5+CHXhNT/acwf93EGyD7YtSz+ydOZqrO2Moe6re+gQz
0Q0nmO2TsIAcHyomDakld4q7xZpa28jeqIbU0vZ8lzEYizPtbOsxeo2edjZ7
gt6g5+v9N9DQzVLaGe4OPVKv1DP1ziF36uKk6UvZM/QOPUavcUe6K9WYWnOH
uEvsib3Rc/Qee2Av7Km91cP0MnM2dz1FbxmFsUKqgbXQk/QmNat29VC9dCy/
a42slTvAXaCn6C3OxIysObW3F629mneyu1lNq+35eRdagxvZI/SK4Zy73/it
O9HdeAVG2tLOc/fpkXrlSH7mznZ3/wfKonh4
            "]], 
           PolygonBox[{{16625, 16624, 16292, 1662, 16818}, {18004, 18003, 
            17475, 1797, 17598}, {17944, 1798, 17491, 17688, 17689}, {16796, 
            1661, 16684, 16183, 16184}}]}]}, 
        {RGBColor[0.529262343379754, 0.2086301745911772, 0.07474796761863901],
          EdgeForm[None], 
         GraphicsGroupBox[{
           PolygonBox[{{16237, 1538, 16729}, {6452, 177, 7275}, {13866, 1004, 
            13310}, {16211, 1537, 16078}, {7275, 177, 7345}, {12474, 1004, 
            13290}, {16412, 1538, 16263}, {7321, 178, 8026}, {13291, 1003, 
            13891}, {8064, 177, 7292}, {13268, 1003, 13174}, {6572, 178, 
            7248}, {16078, 1537, 15572}, {12431, 1003, 13291}, {8026, 178, 
            7402}, {16238, 1537, 16804}, {15612, 1538, 16016}, {7375, 178, 
            6572}, {16334, 1537, 16211}, {7346, 177, 8064}, {16016, 1538, 
            16237}, {13310, 1004, 13145}}], PolygonBox[CompressedData["
1:eJwtlUtslFUYhj+UhRhIuKltg2GaDrS0ZQbqDHYQp9gZEDbaFNQ43bXeMZqI
KyFMvSwElpjAwrqiUYhGozsLJaEJjUYWatHoQnABSt1QtxT1eTz/4kkmM3O+
893e97SPvj782l0RcRiWwgsPRTwPN8sR8zDxWMSH0D8QUYGl/HY3nO6LmISX
6hEvwm1YhEPbIt6CA5WIVysphrGuPxxxAz7IR5yAJ2EIipsjCvBdb8RlqLRy
F9xuIR6s2BixHOqwC2a3RlyCj4sRn8BQO7Hg+wcjfoBzbRFTsAf2wqn1ESfh
iRz/g3cGI94eTDmb+6pNESuhxt11aBLjCHwNU3C+SkwoQbmacjAXz3g2T8wO
uMgdM/A7NV2D850R0zDSH9GADfRkI1zgzmnYvjviEbj2aMRVaO6IGIcluxgC
tPBbKxyktjfgIsxAkbMFWEsN98Edzi7CL+T2azWd+f8sMdpgBd8thzXEXgur
t5M35JhNO9T5bw0OEfMwFPlcgM2cLcANcr+e1WAtI5xtwPvEOgrLiHEPXIJZ
6OmK6Iaf6MHP+RTT2HO1iCvQTs9y0KSH4/AtO/RNX9o5d2+MGKOVdKd3/8mM
/4DqlogBqKxjP9alHXFX7Km97eK/m+AstZ6Bk+R2Ch7YEHE/DJJTrSvlYC6d
9K4LrpLbb7Cfmp+CEc40dqSe2bvLHewmNKllPJ9m5uycgbNo9EQ8C9NwAVYR
c2W2Y+7avdS2DIapYV8xzchZLeyM+BvuUOtiJfXU3u5nZ/fBUTjWlmIaez1n
czBJ7qdrSZNq0xqtdYKzH8EcO/djZ9KYWlMTakNNqA1n6mydubNXE2rDGq3V
mTk7YxjLO71bzam9Vzjz8u7UM3unRtXqLViAEWbU2JI0rbbNaSLbOXdPzard
W8RagOPM7hiMlSKeK6WarV0NqsXj3XzXnXpsr2ezXeug5jw0iXWkmHpsr52h
s1Rjas0e2+sv6dVXMI+GbmaeoXcsZt5lTdamB+lFHZDvTZ6ldz1Ojnu2pZ11
d7dCH+zk7EA9aVbtzmRa/Qf+hTXs5Or+pBG1Ys7mrubVvppX+2pYLeupeqs1
WdsX5PB5b9KAWhjKvHOUmY3l0h3epUfqlZ/Rq0+7kwbV4lTmZXqIXrKQzeog
2nmzNXmEXqHm1b6efSDbSXdTT6xlOZjLM+z00/AuO/heLfXE3lijtbYyw5ZS
egN8C5aQc8CJAvtYSB6kF6lxta6H6CXzaOKvauqpvT2DZs9CmZmXelJN1uYM
naU5mMvezOvVjNrxjGedsbPOZ7PUc/QePUAvcKfcLT1UL1VTk1lN1uZMna2a
b2aerrer4eGsJmtzh91lPUwv01P1Vnfa3bZma7cGa7nCWzhXTm+ob2k5e1v0
HL3HN9a31jfHt8c3xLdED9PLnPlo9ub49uh5ep8xjf0fq+dL8A==
            "]], 
           PolygonBox[{{12351, 12350, 13174, 1003, 12431}, {6516, 6515, 7248, 
            178, 7321}, {13145, 1004, 12474, 12378, 12379}, {16936, 16935, 
            16729, 1538, 16412}, {13891, 1003, 13268, 13336, 13337}, {16263, 
            1538, 15612, 16041, 16042}, {13412, 13411, 13290, 1004, 13866}, {
            8131, 8130, 7345, 177, 7346}, {16804, 1537, 16334, 16912, 
            16913}, {7402, 178, 7375, 8087, 8088}, {7292, 177, 6452, 7224, 
            7225}, {16107, 16106, 15572, 1537, 16238}}]}]}, 
        {RGBColor[
         0.5339060107521598, 0.21126261611770106`, 0.07515371994800941], 
         EdgeForm[None], GraphicsGroupBox[{PolygonBox[CompressedData["
1:eJwtUrsvw1EYPSkiwiIaoolB4tFUQkI1qtWiz8UiBkk3MSBCiFi08UoMXguL
SLp2F1vDJPEPEI9BN6+dCXFOvjvc3PP77rnnO9+5v/aZ5cklD4BhriqugxCw
Wg20h4EBrjfi8hCwSLxCvMHzhw4gxUs9fqCO9XfWm8g5DBnnhns0BTTUAtNp
YD1gfA/5Ca40cUsnsJ0Bjsj5IOeoDUiy/7wPeI4B3zXA7whw7vzkg0DA4Vni
rpB5y7HvPu8keHfKZ/els8bdOwZ8Uac5br7lrTVo36qfsc/jkPkvhk1Lmq/c
M87/KcVKEasrj6Kbdy9iMwtnQ6Yr/QTxX9rmKnK+Cb/Nrgzuug0rv1zAclj3
G0/8l6zNrNm3osAJdepZ99LLD/Ex8S25/a6X8i652Td9lrU8y/uFy/BpFKgk
TX+B54Mxm/0qZrrSL7BeSBpWT/kQX+9znzDNPM8rGfPQmLE30Fvof+lNWb1P
/Z2O9D7de+kN5UN+duOWqTTL4zaP7l6yZy5q3uRR/4fyuWZmre6fUWbiiS8v
c67XDnX+AcfkcRA=
            "]], PolygonBox[CompressedData["
1:eJwtlElsjWEUhl9NbQiJMVxt2tKK1nA7xHCvoVVtEyutmVoh7NqF2hFXQowJ
CxKVYGMWYtohmmiiIbogrLEw9Nqorel5c77Fk/z5///7zjnve86p2tm7vqdE
0k4ohZoFUjVU1Uqz4Wy9dAaKTdIPeFQmPYRChXQYLvLcD9t57oZMhzQTMu3S
LKhbJtXC+8XSByhvkcrgWLN0HDbz7yZ43iYNtEVMxy7M5X64vka6BpdWS5dh
mNzepByd62CV9AL+gWZLB8nlAOQgD13VUifsqpR2Q80KzsLHldInmEysSdDG
Xe1wjRhXYVIr36AW5rVGzs59LxrsgRFqKUIvNfQ0xxmfPUysAnyCz3CU3I9A
C7WthomrpAkwlRymwfVGzsGhLOcSfh7Hu/GNUbNrzxEjD8NzqH9OxHCsX+Q0
Co/45zGc5M4TUCTGD6gnZhamUcP01rjTd28gxkYootsIdEIXDOLhi4rw2F53
pW9vy6V3sJ3at0E3PbEDXnPXq8bQxNrYQ3u5HE9XQB9n9yWP7NU//vmb7vBd
vtN3P81Iz2B0hvQT+mZK++EONdyGC9TUD030RCPcruEbfKeGb9BMLi31oYG1
2EKtW6GEb2Pg3CLpPAzlpJe56AH3Qvd88oDnMACd9Mi6ytDYWi/h3WK4Wyfd
qwtNra09t/cTyWUCtEPH3Ijp2Pbc3v+hlt+pJtd2Hs/OpZ50bzon5+YYjuWe
L6QaXas9s3eeAc/CQMq1kpqqsqGJtbmcl67AaAOxGsITe2OP7FV2Ib2wMDS1
tp5Zz24JMzqmPc1sR8yQZ8k1uTZrbK3dI+6VPjzCXpGKbmTCY3vtHnOvjcXT
0qboafd2P710oSI0tbb5NJs5csgn/GyNrJV3iHfJCP8Uy2JmPbvVnt3K2CHe
JY7hWE/pnSfl0WPutSFqfwk30eZWNs74rHvavX0aD0/Vhef2fmMmanFNazMx
k57NXfTI7lzMuGf9y1Lp69KYmQ2pp9xb1tzaT4Yp+fDE3jgH57KDd935mEnP
pneAd4E1t/begd6F7nH3uneqd6t3mHeZPbN33nnefe7x5rSTvZsf8O7+gpgB
z0IBLQ4lTazNX2r4k4scnIt3XFs647MdqXe9A70Lrbm1t2f2zhpaS/eUe+s/
/yID7A==
            "]], PolygonBox[CompressedData["
1:eJwtkb0vQ2EUxp80RERJigUxNBHaSkiQ0qqvtvdisEhYbBhEhDCYKhUSA2pi
8BeYGKxVk4Q/gEQs1KC+JsLUll/z3uGXc+77Ps+555zXO7syueyS1AjlkB2Q
nmAzIv1ycD4ofXZLHxALSqtlUlePlMQQQ79LTDajh+0h43nA8zUsfcOV41kK
SQUoQhhdCDLoftDXj0gun2TRyG2bdNgiHUFtVPLAFlRVSO64NI9/Dl76pBx1
T/qlHXglr+T8Gm5gwzaeBTx5KECCvtfQBeipyDx/0GQxO3SiP0CfJ3pGTd7B
eZxvyzb+Up1F8hR3RWJdmB7BGzJ136n75tw/op0in4ZnZsnCJbPZzNjArBn2
dgHjgFQp9pfrZS4YC5p57plx3Wc8MeJeQNqHNPtw8487HsBH7o+aHku9JuLm
LkLvZ2hPod3Z7QQx7eytlX/4yQNw7LzDDG9eTV4D/4KjW9Y=
            "]]}]}, 
        {RGBColor[
         0.5388794420434945, 0.21408199701014413`, 0.0755882862443411], 
         EdgeForm[None], 
         GraphicsGroupBox[{
           PolygonBox[{{12950, 986, 13118}, {12160, 985, 12966}, {17661, 1935,
             18045}, {17724, 1936, 17989}, {18174, 1935, 17661}, {7552, 201, 
            6783}, {13012, 985, 12916}, {13003, 986, 12786}, {17989, 1936, 
            18193}, {7612, 201, 7552}, {7637, 201, 7647}, {13118, 986, 
            13652}, {13686, 985, 13012}, {6845, 202, 7635}, {7657, 202, 
            6874}, {7685, 202, 7657}, {12811, 985, 12160}, {12786, 986, 
            12201}, {7565, 202, 6845}, {7579, 201, 7637}, {18625, 1936, 
            18213}, {18194, 1935, 18672}}], PolygonBox[CompressedData["
1:eJwtlUtQlmUYhp+gWhXOyEEhCsFgEEwhEBKQRDm4qQmmgwZuGpwOi2yhuAlm
oKITztQkzqANtPEwo2OT4goXOAMTbXRX2aKDLSrATbQs6brm/RbX/P98//t/
73O4n/spf+1o39s5ETEOD8LZ0ogz0F8WMQB9T0b0wuCWiCPw096IO/DesxHv
w72GiFV4ujGiAa5uj/gG/toZsQzDPHsX1jkTfNY/FVEHtzhzG56vjngOhmoi
TsB3uyOWoLItogo2cUcRTLUTV3t65m+/7Ym4C42cbYC5ZyJuwL7OiA7I6YrI
hSpiroQFclmEmn0R2+BxcngClruJFV6GV+AxKPGT/5bCBu7Mg0LuLILj5RHH
YAEWYYRaDUMLtFo7zkzBTEvEV/APd6zBbEfEdTgP52AjMeRDP3V5FQbqIg7D
TE/ENPx8IOIXyKU2OTBJD07D1m0RFTBaFTEGd8j5R5imBjNQQc3LYameWtan
ntibiaaIk9BcG9EEV6j117CJGIrg/P6IC1BAzPmwzNmVphSDsYwS0xjc4Oxc
VkNraY2s1b/U7D/YA21QRw/q4SbMd6Zn/nZ6B7nsSDEYizlNZhpTa2pO7a1Q
y9XSlJO5jbdGfAgPVKAjyCP3DVCFhiq3p5pYm3v0ahWOopl3YJycPtifNKE2
WnnWAgX0oBBqqV0NfL8r4gcYKqbHxWkGnIUxYhqFu/A7vFUS8SYcg+Mwy5lr
MErMY2XpTu8+l/X6cmXEJVhBK6vl6Q7veoiePwxfUuOzTWlGnJUBetIPQ/T8
RHW6w7suwEXoIedu2Eiu+fA5mvmsLs2gs3iRGl1oTTPhbKjBmayn9tYZc9bU
lNq6Tm9n1Rq9/bUn5WAualptl3CmuDrFZGzO4FQ2E87GTXo4X5s0p/bM0Vx7
oa88zZSzNZ9pQY2olW+5awlub8ULtqYaW+tJzpzqTBpTa43k2lCVamgtH+W3
R2AYRuD+Zt4Jf8Pa5jTzzn5JNssniXnCmhLjACxS6wW4T23Wd6ee2ltzNNcZ
ejbdkTSiVpx5Z3+Qs0fgDWr8OqzQw9Vd6R2+a4DaHm5JnqQ3XaU219pTD+2l
MRjLYuYdalgtO3POnnd690iW2xfEfqo7eeZ65hF6hTPhbEzRozNl6Q7v0pP1
Zj1Or1OTatMZdBadcWddzat9PVVvtQf2Qg2ohQPUrqcr9cBedDNbXZmn6+0d
aG1vpjm1Z87m/gk1+rQt1bg/04TaaM28sYWZai1ONbN2fzRH/NmcPFAvtKf2
1hpbazWslnPRVM7O5Bl6hx6qlx7kP4fgY3L4CC5Rg8vtaSacDWM2dneUu0oP
1ovdObcyz9A7etkNL2xJGlSL7ix3lzmaq+/03Xr6mSxHc9Vj9Bo9VC91h7nL
zMnc9GS92ZzNXY2qVXeOu8eYjV1P1VvdQe4iPXoi06hadafNZR6lV9lze2/M
xq4H5mWeoDe4oweznefuO8Q7D3anntpbNaW2Cvhe2JVqaC31SL3SnTKazZyz
5w5YzjxKr1rLZk2P1Cv1ZL3Zne3udoe5y9zx7vqXqOWLWQ/t5f9ywXEu
            "]], 
           PolygonBox[{{13652, 986, 13003, 13159, 13160}, {8530, 8529, 7635, 
            202, 7685}, {12745, 12744, 12201, 986, 12950}, {7647, 201, 7612, 
            8564, 8565}, {6824, 6823, 6783, 201, 7579}, {17685, 17684, 18045, 
            1935, 18194}, {18672, 1935, 18174, 18334, 18335}, {18213, 1936, 
            17724, 18008, 18009}, {18400, 18399, 18193, 1936, 18625}, {13062, 
            13061, 12966, 985, 13686}, {12916, 985, 12811, 12116, 12117}, {
            6874, 202, 7565, 6761, 6762}}]}]}, 
        {RGBColor[
         0.5442035245173789, 0.21710015801757857`, 0.07605349158578645], 
         EdgeForm[None], GraphicsGroupBox[{PolygonBox[CompressedData["
1:eJwtUT8vBHEUHG5RKeSIiHPujpP4E4lEDkuC3bWuwzYqjQ9wCqHwAZBQKIWC
ii+gUGhIVqXUX+MUnJpGmMn7FZv37v3mzcybK27vJLVWAJP8MvwmfODHA1bn
gLQIrLUAe6y5FeC0A+iPgWwBmOX8gPWPuG/i0wpwlwNmOE8HgXvHI75h7mS4
2xcBz2VgnZiuEnAV2VzvX06rXDI99fUBYMs3fuloR7v7fG/E5ue2CoQBcNwO
1JaBTnIesc9y1hsY/xRn825X+tML5k0eL52W9EeJ84h/Y90k/wn7D9Yzd2MP
8e+haUmz29147dubMLusT0OWQ505/Dqfyk+e5O2GPjdchhfEfFaMR3yPkelK
/6Vq/Sv7cbd7ztpYtF6ztrzdlRTNt/x7sf3WvMk65vJ5COy/kbeRgmnLQzNn
uSuHlPkEjucwtHt0V8LM8kvGI75/af9WFQ==
            "]], 
           PolygonBox[CompressedData["
1:eJwtlEls1VUUh49AdAkRKQVtii0tU7XCe2XIe1Ja5LVuNEFrgrYuTCAOCWpi
KRtL0mpwJJGoTSim7CwJRiPDChewEjeyEAdYiMJC0BKNuFW/L+cuvuTm/7/3
jL9z7n/u5Z1750XEXlgA59dFnIO27oh2WFWP6IRfH464Bk19EUtgaW9EMywe
iLgb/hyM+AsucP4aTnM+A29y5w24vS3iH/iFf1fhHP/Ow62tEXPwCndehW+2
YGNL+tT3MXzNQI1/dbjYFfEtdMIqOMXbk3AZ21e2ZYzG6jf/HbgvYhxqUIf+
hyL64AM4DBfbsQcTKyMmYRFvFkITvpfCjU0Rv8FPm/EBT3BnJ+xeEbFnRdbA
WhzhzXThSLGhrbmeiD960oa2rIG1OE1OZ/rSh752k/MeOEZtZuBnanO14HmC
b5PQw50qnCWWr+AzfJzQJzam4VlyGoH1D0RsgJeWR7wIo7APRujtcOmxvZ4i
l49LTub2Oz2/2Z01slbvkNvbvelDX/bYXhujsVoTazNj7DD1IPZgE7Y3w0l6
9GVX2tR2F3fXwQ/U5EeYbCW31uyRvbIG1mK2FnEc3oKDtdSE2rDH9lpNqa2x
ZeQF07w9Cv81R/wLf8Pt5vzmv2F8jLSmhtSSGlbLalytX1iPfZjaQPywtRLR
C3Vs15alTW1bU2urBtXiKHdfgyFsPNWdmlSb7WsiVq7JHp0tOZt7tRpRgfc3
RhyC4/RkFqZbiBUe3RExCB89Qhww2BkxAIuxdQ8s4rywfPPfobXYWps9tbc9
fKvCiQ761ZE5mMuT1HoI9nN3DOavZt7hC86fw2OcH4dh7j5TSQ2pJX3qu0FO
A3CAmMbhwwYxNjJHc53A5yTcQW5RTRva0oe+1NhUmTFn7Rpch9ntEZ9uzxl3
1hdQw/ndqSG1dC9vlxsXMY7Afs5jqzNnczdmYzcnczNHc30e3y/AJXrzXemR
vRonttdLjMaqRtWqNbAWalJt3snbuyqpIbWkxtSaPbJXl+D7lpyp0dJDe9nJ
THTALmrzdCN3oLvQnefuc+e5+7zj3XltxNGWPbW3al7tO+PO+hVsXi4z7Cw3
oY0lO3Lnuns/QUNHN2ZO5mbMxr6PHMZ6ciadzYNllt5jR7xbz53r7jVGY1Vz
au8mOd1oSZ/6VtNDpSf2xp3l7trVz9v+1IBaMCZjq5dd68w4O7eIZa6Smlf7
aqhRdoK7wR7ZK3eku/Jw2c2+8a0z6Ww6k86mOZmbPbW3akJtqAm1cb1oS82o
HTU5UWbC2fgf9kgv3g==
            "]], PolygonBox[CompressedData["
1:eJwtkD0sg1EUht/WVyaTAaH1lZAYJeKn6qdfS7uhG9FFwlgsBgOJJn5LLESU
MGFgM1pImpBIGLB2IlHdWSSe5n7Dk3Puveec9z03OD2XTHsl1YEPCk1St0e6
aZRWyTOw2yXtQB5+LGmvV7KGpQpoGJGyVdIHcdaWZqDNNjPuW6QU/VNQYl4P
dzW8LQalMXJfQPryS0XIxNGDInO2mfeUkOLo/KL3je4xnEAybDykQtSRZ+Ei
YTz80fvAjEdYGJTm4TwirVfij7w+hmfqah16otIlHDrmvZq3ZViB61bpCkqu
z75mduc8Sp7nzsPZC0u22Wmc+MyuL2DhwULDiZn/Kf/Tq7vTHXf95ANwQL4P
t+hvoP+Jlxy7HMFZyOzdGTa15Z4O1/spMR0xPYEhaZO9tmCSOROwFjX67dS9
869vUPAb7zm8/wOfSVFw
            "]]}]}, 
        {RGBColor[
         0.5499000823798057, 0.22032947103091124`, 0.07655124291823719], 
         EdgeForm[None], 
         GraphicsGroupBox[{
           PolygonBox[{{11111, 715, 11883}, {18010, 1938, 18214}, {11883, 715,
             11007}, {10894, 716, 10360}, {18195, 1937, 17686}, {10319, 715, 
            10928}, {18640, 1938, 18238}, {8763, 470, 9645}, {18692, 1937, 
            18360}, {11101, 716, 10894}, {9782, 469, 9835}, {9800, 469, 
            9744}, {11047, 716, 11160}, {9744, 469, 8706}, {9890, 470, 
            9816}, {9645, 470, 9781}, {18215, 1937, 18692}, {18415, 1938, 
            18640}, {8706, 469, 9669}, {9781, 470, 9859}, {10449, 470, 
            9890}, {9835, 469, 10469}, {11160, 716, 11862}, {10928, 715, 
            11064}}], PolygonBox[CompressedData["
1:eJwtlV1M1XUYx58YrC6zNMFsvnBIXkXxQEIHUDkBdam9bJW0dWErm64ysNrK
DXK9v7mEBhZcGW51k2ld2IVutag23NRecFNLaGXiatltfT79/hefwc7/nN//
9zzP9/t9Vjy8c/OOkojYC6VwpiniNDwN/dBbH9EDn8Bh+LE54ge4dl3EdTDR
EzEO53sjLsDduYgtsG15xCPwM88uwHGenYAnOyOegFmYgw2c0Qn3cOa9sHNj
xA54hWevwtklETOwHR6Hzu6IDvigyHvhvU0RI/AC/++Bi+0Rv8DhjohPYV1D
RBNMc/eTMLYiYhQuwzzU89u67AzP+pA7HoSvufMUbOVuD0LfmoiHoL0iogD/
ltMs/h66PWISmlsjWlpTzdZ+vJJ6obwQsRi2+QwGeGc//H5LxCVYwB2v70jf
8bt7llILFKAd+pZxB7iRMxdCw3ruvD7NwFkM0JN+mIRDsJje3QTl9K4CvqOW
b+EUPTsNk13UCON8ZwK+qor4EhasjLgBXqaWl2CKu34DB7jjGJyB72G372xO
GlErQ8x6EC7CLDxGrx6Fy3xnHt5v4Qx4Pk9d+VSztTtTZ+uMnfVH9OBjWMIM
K4rpjt71vkZ0AaVQ1phqsrZRvjvWkWbgLP6Gq9DOs0Jn6oG92M3zARijlwdg
Vo1AKb0og7vuiLgT9vPZcDF95rNSPiuDt+nBW7CojTNhCE0M9qSe2ttenvW0
phqt9QE0dD/UcFZtMfXM3qk5tVfF2bnuVKO1zjDLn2CcMyZak4f0ku/wXX/x
/5+9yWN6bY7fznYnjarV+UzLVczu1pVJc2rvHJo5D1fo0XxH8pze60LDm+Ad
2LcmeVgvO1Nn+ys9n4MuaijCFZ7NQ57ZNeeTZ/WuntE7ZdX0CoaZ/UgueVJv
WqO16gm9cYwav4A/mOGlxnQH72JP7e1TsAv+2cAc4QizO7oxZY7Z42/8re8Y
zjLGrDnLd2fgRe60F0bQ5HBTyhSzRc/pPT2qV99kRm+0pJk622Y8l4fPePfn
bUlTo5kn9aYaVsu/3YZuYYieDi5LHtWrelJvPgvPLU8ZtT3zpN6s5uxVhZRJ
ZpN39K7WaK2zmXdupodLq1PGmDVmltl1kllOVyaP6bVnaplTbeq5vTfzzL53
6fX+7uQhvTTKO8cgR88qYWotfl6b7uhdPdOz1Zza0/N6v5per4JcDfOrSRlo
Fh5Ba0d7k6bOZT2wF/syLakRtbIrm+Vm3r2lkDyn98wws8wMOpVluFmu5/Se
mlN79sBebKXGvtqkObXnzJydZ3r2a/B6hv+rcbVelmXF8Gq0sDplotlohv2f
ZYXUG2fu7K3J2txR7qqrWZaYGWaHPbN3akptqRG1Ug8NbckjesWd5e4y48y6
a6AknzR/LMtss7s/261mmtlmxpg1elpvmxk1WUaZVe5Ed6OZaraayWazmlJb
Jdm73FHuKjWqVs0Us6Uhu6sZZVaZ8Wa9O8hdpMf0mplldi1i5gtr0s5397dn
u8id5+5zZ7g7zFiz9kQdeVOXNKbW3LHTmYbUkjvYXaxH9ep/BsR/zg==
            "]], 
           PolygonBox[{{10846, 10845, 10360, 716, 11047}, {10533, 10532, 9859,
             470, 10449}, {11007, 715, 10319, 10872, 10873}, {11928, 11927, 
            11064, 715, 11111}, {18070, 18069, 17686, 1937, 18215}, {18360, 
            1937, 18195, 18673, 18674}, {8742, 8741, 9669, 469, 9782}, {18627,
             18626, 18214, 1938, 18415}, {9816, 470, 8763, 9670, 9671}, {
            10469, 469, 9800, 10516, 10517}, {11862, 716, 11101, 11202, 
            11203}, {18238, 1938, 18010, 17737, 17738}}]}]}, 
        {RGBColor[
         0.5559918578456879, 0.22378282834972782`, 0.07708352740096544], 
         EdgeForm[None], GraphicsGroupBox[{PolygonBox[CompressedData["
1:eJwtkLFLQmEUxQ9GUjiWVmNC8dxrqOejzOH5nkGQo7m0OGjWGppjUBBtTjW8
VWi23dGpfyEI2gQHhwTpXM43XM79znc53++7u9e3l50UgDxrhZUpAp1VoE2d
x8DmGnBODU6AbhpISsCA1WN/fAbsVIENziwjnc2/K+tsfoPquczJEXDB/ob9
nw98ecAVH98rALMKkOX8ZwhMWTn2Y3qpqvpn5sxPlf9IlqGvnCYzW5E4g1hn
87f5zmtZzD3y3kfK95h3yLs+Z96oI/cXy94nR508oWlBbAfUrPN/PDEZz3eo
/9i/nny9bQy2s3fmPtD/peZi7cH29OL8GnVREpsxJqHYbAdbzrd9rwfi/OD8
P1R8QJU=
            "]], PolygonBox[CompressedData["
1:eJwtlUtMnVUUhZdYSB1aK7YIEeQC1/KwlgKlCY8ChQs4Mra0UcE4aSNoTX1A
laQ0gZEmPqNcA1XqxNZEJ6LRgQ7aRGPVSJO2PjCxRsBoLZ3otH4r+wy+3Jv7
//ecffZea52Kx4488GSBpEnYABfqpCXIwj3wTrN0Eo7vlKbg2FZpAuZL+R1e
a5VeheLd0h1w293SJhiv4D2Y7ZHegrVu6U94fhtrQGFWKoKOPqkdBvZKg/BE
iTQG4zABVfdKGTh/n/QtXN4hXYLnYBxupqYCeKRRGoYrd0m/wTTMQHZQun0j
dUHxgPTlLukLqIcGOEFtU/BmL3XC3i6pB47skZ6Cfs6Wa40euBfX26V1ONoh
PQ0jnGUYamrZC97YLr0O69RyHW6iV4J/t0j/bYkz+Wxn4AN4iTVehA9Z8yMo
4ftWmOP7PJTRo9Js7OG9vs9J38FFar0Ev7LGcuqZe7fSJv0Bi/z3E2imN03w
MrW/AutN0jX4q0X6G66W8VkWa3itNfZehTp6UN8VM/KsZjNSPhNn8tm8ptc+
yX/n4TL8CGMN0ijcoFbRjxq0UA3N1VILnKb29+EbZn4eaun9NliBVZhhj2lY
gdVMaMxaG2aWI3AALQxBIRRBC7Npbo2ZerZ3skYJnEZrZ7rjHb87S015OMFa
U9AG7aXRY/f6VtgERfS00KDFIqjme1VvrOm1G5J2fqKHP8PXVdJXVaF5a7+T
dzvgXd5dgMP04FBt9MS9sYat5Vm0m98Rmrf27RF7xTPxbH5hj+VdoWlrewRN
PZrw98Z6aSes47FrFdFj9/pcpXS2MjxgL2TpcQ1s6OdM/aE5a88z8+ysSWvT
nra3ramL6Qw+y2qahTVoLb7HDE/BATgIDXi+fnd4xF5xj91rn9ln/529i/He
Zvg0Fz1z7zZyplsaw2P2mj1gLwzx3/1wlv+eg2O8O9EUnrf3rQFrYXM5voaH
0ehDXaEha8m/+dkLMFkemrK2PFPPtj3Nvo2ztsM/aOMqdNPTnu2h2Rspo5xV
e6ixE/ZTw1BTZODxlDnOHnvK3nIGOgudgc7CZ+BZuJKL7HEGLfSFh+ylB2Ff
JjLKWWVNWpvWhLXhPb33vvTuIc5yuDw0YW0ssNep1vCUvTUKY9WhOWvPmrV2
nbnOXmeas82atrZXebbWGxnqLLWn7K37B2JWnlnBYMzIs/IMPIuDafbWvLV/
Aa0tVYZn7V1r0tr0HeK7pB9y8DEs1sWd4LvBmePsWaI/P+TiDvBd4JpcmzPC
WeEMc5Ytd5JPnZExzpo51phPzCUP2AueaVvKXGfv25w53xUZ76x3Zh9NGees
s8asNd8xvmsWU63WhLWR59lsbWjS2vQMPAt7zF6bTFpzD9yLGc4w3RcZ7ax2
htalGlzL52jis+QZe8easrYep8ejjXEH+S6yZ+1d/+Znzmxnt++YmlSTa7Nm
u9Od47vnf5EaUA0=
            "]], PolygonBox[CompressedData["
1:eJwtkL0vQ3EUhp+ICjGh9bUZNLeJ0UdQ30PbScJYFmurDAziY0JCYjUxtCZN
MBZ/AovuDBJNbDWzeJJ7hyfvzT3vec85v6GNrZVSCxCXmGwvwUEb1BYgvwhr
cpeGI4tj6tMUPMt6Dnra4TMLxxk4kVd5kZr/4tYKekZTZjigHkAlCTfyOw2b
5lXV8UmYkIy+vL6Emh2BnKQkkOEoI69W9JblzN6SGZ3udO6cXuc1nf3m7Lo8
zMK9XEW7d8zAxzy8y+lceOOlN+56y46s6jvUd63GzGuVR/MS5u75faB3354+
dcD+Qek2v0v60+E9y+p3lHOhNq39SDEd7hqoX+7RkKLvUJBGEN6d9Laqb38r
5WjWn/oP4GVEHQ==
            "]]}]}, 
        {RGBColor[
         0.5625024801831081, 0.22747362513383496`, 0.07765240970178593], 
         EdgeForm[None], GraphicsGroupBox[{PolygonBox[CompressedData["
1:eJwtkD8LgWEUxU+IDNgtsnnLG8VLVn9jtBgMpEyK2ehb4FsYlNmijJhsTBbx
CeSc7jPcnntPv3P/PNnJoj8PAUgzwoxuHnhQ6HjArA0kY8CuCaQqwCgC/KrA
inWC+rYOeOSf5C98r84bLQJHcmPyNfpeDeuzpu9dMGZPduP65FpWS9f8Wcm8
gwDIOEbsrWCzur7NEB/2bbb0MvNlYHvG2ePr9F7ePMqlnQPrrx11j/hDYB7l
d+ZTt49uGnrm1a0f59WO+hfddeI//AF4tjWR
            "]], 
           PolygonBox[CompressedData["
1:eJwtlV1Ml2UYh2+RYGVHmSKoIZUIUlBJgoJ/QAVSdLW2TFsCdaQLLGcfYrpl
m6z1sezTYANLPUn7OqotD+ogt1pWqzY/tnCrLaVlC09yy1Zd157n4Nr+e//v
+zz3x+/+3VUPP3rvtqKIeA6K4UBHxJuwfGVEC8xbHTEXjq6KOJbx9xXe+QeO
VEcchk3wAFyzIuJqeL814gM4vCziEMzg97WwZ0HEbvjhpogfYfTmiBG4DzbA
Be46DyVdEaXwwpqI5+H7u/gGtvLtFviCb0/A04sjdkFJDe/Df7z7L2yGXvio
EPFhIcVkbIPEMAC/8vs8vHFbxOswtSTi0pIU44z8ju92EEM7vENMh+BEHXfD
woaIamhqjFgK+5dGvAInuyO+hke4ewCGyWkfnDc3qLkxYhE0UatmmKqK+LMq
PfO/y3Mi/oKhcvIqTzEa68fk8Ekh1dzav0wP9kM7d7VBT2fEOthWQdywE4bg
4PyIcTgDZ+enb/x2N2fs6UgxG/ur9Og12FgfcX99ytFcm3nWBJ81R3wO59oj
JtqTRtTK23x7EJ6hBnsbU0/trTmb+2QbecOtaKkeSomxBC5Q00n4g5guwgSx
nqtImlN7jxHj9lWpZtZuPr29oSbFbOwVnDm3LcVkbPXQ0Jw0qBa/XBjxFXTS
29W5x/Z6kP8GoLqWmsMuejQENT0RtT2pBtaibHnEHOgilk7j4c7tsPOOiKdg
I73f1JDu8K6Z9O56aOCbeljDGWuXpRzM5UHO2Azj9Hos99zeD+VeHYP3KpKm
1NbJ2yO+gVp6UAMjMAoXmyJ+h5/IdQL6KyP6YBYzMXtButO77Ym9+Y6Z+RZO
UevT8CSxPQFjaHu8NfXAXrzLO0fzjDlrakpt9TETvdBP7R6CNjRZgGlQBEPk
sLMq9dBebsiz7Iw6q5fQ7BTsoFePwyjaGoEt5LIVrrRE/N2SNKbWzlDb07nG
1loP0AvUjNq5hRmsyx6hV9xDDne3pjM8yx7Zqxe56yW4vJZ5gnWwHn4z59YU
k7HNhOsK6QzPGuXOEegg55VLUs2tvTPhbJjDjqzpyaxBtTjGGeOFpAm1UQKl
DalH9koP1AudEWdlOhQ3ph7ba+/0bntgL/QQveQ4vfo0a0pt2cNT2ZP0Jns4
lnMyN2doInuAXmCNrfUAsQ/CMGfu606aUBv9eGff4qQxtTYNoi55qt66iDuq
u9IOcBd4hmdFfrcoa0HP0rusubXXc/Xe4pyrGlJLzrCz7J3erafpbXqK3lJG
j2ZDObNYAQV+r8g9tJd6vt7/M5r/pTLNjLOjx+l1pbn2akytOROz8s5x9zjj
zrp3eJcerVd7h3f15t1hjayVHqwXj8/j/Hlpx7hr3Fnurmd5thcK0AYlfHtV
[truncated: 911,665 more chars]
